# Supplementary material for: Single-nucleus RNA-sequencing reveals the cellular programs driving nematode-induced giant cell formation in tomato
Source: Hortic Res. 2025 Aug 22;12(11):uhaf223. doi: 10.1093/hr/uhaf223 (PMC12596086; doi:10.1093/hr/uhaf223)
Supplement: Web_Material_uhaf223 [file web_material_uhaf223.zip]

Archive with 7 entries (7 files):
- Supplementary Figure 1.pdf
- Supplementary Figure 2.pdf
- Supplementary Figure 3.pdf
- Supplementary Figure 4.pdf
- Supplementary Figure 5.pdf
- Supplementary Figure 6.pdf
- Supplementary Tables 1-17.xlsx
