# Supplementary material for: Single-nucleus RNA-sequencing reveals the cellular programs driving nematode-induced giant cell formation in tomato
Source: Hortic Res. 2025 Aug 22;12(11):uhaf223. doi: 10.1093/hr/uhaf223 (PMC12596086; doi:10.1093/hr/uhaf223)
Supplement: Web_Material_uhaf223 [file web_material_uhaf223.zip › Supplementary Tables 1-17.xlsx]

## Sheet: Supplementary Table 1
Supplementary Table 1: Overview of single-cell RNA sequencing library data.
Sample ID	5 dpi NRC	5 doi galls	10 dpi NRC	10 dpi galls
10xGenomics Kit	3' v3	3' v3	3' v3	3' v3
Depth (Number of Reads)	352 M	534 M	346 M	584 M
Cell Ranger V3.0.1 Raw Cells	7263	14993	9437	11140
Mean Reads per Cell	48554	35638	36732	52454
Median Genes per Cell	715	619	683	746
Valid Barcodes	91.5%	90.3%	93.8%	89.9%
Sequencing Saturation	85.7%	72.4%	83.5%	80.1%
Fraction Reads in Cells	55.7%	53.8%	61.6%	51.6%
Reads Mapped to Genome	82.7%	83.1%	82.0%	80.5%
Reads Mapped Confidently to Intergenic Regions	20.4%	21.7%	17.4%	20.5%
Reads Mapped Confidently to Intronic Regions	12.6%	9.7%	12.3%	8.8%
Doublet Exclusion Cells	596	819	606	876
Qualified Cells	6302	11140	8274	9677
Qualified Genes	18020	19725	17904	18794
Cell Ranger Version	7.2.0	7.2.0	7.2.0	7.2.0

## Sheet: Supplementary Table 2 
Supplementary Table 2: Cell type-specific marker genes used for cluster annotation.
Tomato Gene ID	Arabidapsis Gene ID	Cell type	Annotation	Reference
Solyc01g073755	AT1G05570	Cortex	callose synthase 1	Denyer, Tom, et al., Developmental cell 48.6 (2019): 840-852.
Solyc12g087940	AT1G09750	Cortex	Eukaryotic aspartyl protease family protein	Farmer, Andrew, et al., Molecular Plant 14.3 (2021): 372-383.
Solyc04g076190	AT1G09750	Cortex	Eukaryotic aspartyl protease family protein	Farmer, Andrew, et al., Molecular Plant 14.3 (2021): 372-383.
Solyc03g120020	AT1G15460	Cortex	HCO3- transporter family	Denyer, Tom, et al., Developmental cell 48.6 (2019): 840-852.
Solyc06g067900	AT1G15460	Cortex	HCO3- transporter family	Denyer, Tom, et al., Developmental cell 48.6 (2019): 840-852.
Solyc08g006930	AT1G30380	Cortex	photosystem I subunit K	Denyer, Tom, et al., Developmental cell 48.6 (2019): 840-852.
Solyc10g006330	AT1G42550	Cortex	plastid movement impaired1	Ryu, Kook Hui, et al., Plant physiology 179.4 (2019): 1444-1456.
Solyc08g078930	AT1G62510	Cortex	Bifunctional inhibitor/lipid-transfer protein/seed storage 2S albumin superfamily protein	Denyer, Tom, et al., Developmental cell 48.6 (2019): 840-852.
Solyc08g078910	AT1G62510	Cortex	Bifunctional inhibitor/lipid-transfer protein/seed storage 2S albumin superfamily protein	Denyer, Tom, et al., Developmental cell 48.6 (2019): 840-852.
Solyc08g082210	AT1G64380	Cortex	Integrase-type DNA-binding superfamily protein	Denyer, Tom, et al., Developmental cell 48.6 (2019): 840-852.
Solyc08g008305	AT1G64380	Cortex	Integrase-type DNA-binding superfamily protein	Denyer, Tom, et al., Developmental cell 48.6 (2019): 840-852.
Solyc12g014360	AT3G14850	Cortex	TRICHOME BIREFRINGENCE-LIKE 41	Denyer, Tom, et al., Developmental cell 48.6 (2019): 840-852.
Solyc07g062220	AT3G14850	Cortex	TRICHOME BIREFRINGENCE-LIKE 41	Denyer, Tom, et al., Developmental cell 48.6 (2019): 840-852.
Solyc07g049290	AT3G21670	Cortex	Major facilitator superfamily protein	Denyer, Tom, et al., Developmental cell 48.6 (2019): 840-852.
Solyc12g006050	AT3G21670	Cortex	Major facilitator superfamily protein	Denyer, Tom, et al., Developmental cell 48.6 (2019): 840-852.
Solyc01g094410	AT4G00700	Cortex	C2 calcium/lipid-binding plant phosphoribosyltransferase family protein	Denyer, Tom, et al., Developmental cell 48.6 (2019): 840-852.
Solyc02g081710	AT4G36670	Cortex	Major facilitator superfamily protein	Ryu, Kook Hui, et al., Plant physiology 179.4 (2019): 1444-1456.
Solyc02g062860	AT4G36670	Cortex	Major facilitator superfamily protein	Ryu, Kook Hui, et al., Plant physiology 179.4 (2019): 1444-1456.
Solyc02g062850	AT4G36670	Cortex	Major facilitator superfamily protein	Ryu, Kook Hui, et al., Plant physiology 179.4 (2019): 1444-1456.
Solyc02g062870	AT4G36670	Cortex	Major facilitator superfamily protein	Ryu, Kook Hui, et al., Plant physiology 179.4 (2019): 1444-1456.
Solyc02g062890	AT4G36670	Cortex	Major facilitator superfamily protein	Ryu, Kook Hui, et al., Plant physiology 179.4 (2019): 1444-1456.
Solyc10g076280	AT5G03570	Cortex	iron regulated 2	Denyer, Tom, et al., Developmental cell 48.6 (2019): 840-852.
Solyc03g115220	AT5G07990	Cortex	Cytochrome P450 superfamily protein	Ryu, Kook Hui, et al., Plant physiology 179.4 (2019): 1444-1456.
Solyc01g080680	AT5G18840	Cortex	Major facilitator superfamily protein	Farmer, Andrew, et al., Molecular Plant 14.3 (2021): 372-383.
Solyc01g098490	AT5G27350	Cortex	Major facilitator superfamily protein	Denyer, Tom, et al., Developmental cell 48.6 (2019): 840-852.
Solyc02g005180	AT5G27350	Cortex	Major facilitator superfamily protein	Denyer, Tom, et al., Developmental cell 48.6 (2019): 840-852.
Solyc01g098500	AT5G27350	Cortex	Major facilitator superfamily protein	Denyer, Tom, et al., Developmental cell 48.6 (2019): 840-852.
Solyc07g053530	AT5G44130	Cortex	FASCICLIN-like arabinogalactan protein 13 precursor	Denyer, Tom, et al., Developmental cell 48.6 (2019): 840-852.
Solyc07g053540	AT5G44130	Cortex	FASCICLIN-like arabinogalactan protein 13 precursor	Denyer, Tom, et al., Developmental cell 48.6 (2019): 840-852.
Solyc07g064990	AT5G55250	Cortex	IAA carboxylmethyltransferase 1	Denyer, Tom, et al., Developmental cell 48.6 (2019): 840-852.
Solyc12g014500	AT5G55250	Cortex	IAA carboxylmethyltransferase 1	Denyer, Tom, et al., Developmental cell 48.6 (2019): 840-852.
Solyc11g005820	AT5G64620	Cortex	cell wall / vacuolar inhibitor of fructosidase 2	Farmer, Andrew, et al., Molecular Plant 14.3 (2021): 372-383.
Solyc05g046020	AT1G05260	Endodermis	Peroxidase superfamily protein	Farmer, Andrew, et al., Molecular Plant 14.3 (2021): 372-383.
Solyc05g046030	AT1G05260	Endodermis	Peroxidase superfamily protein	Farmer, Andrew, et al., Molecular Plant 14.3 (2021): 372-383.
Solyc07g049240	AT1G05260	Endodermis	Peroxidase superfamily protein	Farmer, Andrew, et al., Molecular Plant 14.3 (2021): 372-383.
Solyc04g056420	AT1G05260	Endodermis	Peroxidase superfamily protein	Farmer, Andrew, et al., Molecular Plant 14.3 (2021): 372-383.
Solyc05g046010	AT1G05260	Endodermis	Peroxidase superfamily protein	Farmer, Andrew, et al., Molecular Plant 14.3 (2021): 372-383.
Solyc07g052510	AT1G05260	Endodermis	Peroxidase superfamily protein	Farmer, Andrew, et al., Molecular Plant 14.3 (2021): 372-383.
Solyc07g047740	AT1G05260	Endodermis	Peroxidase superfamily protein	Farmer, Andrew, et al., Molecular Plant 14.3 (2021): 372-383.
Solyc04g080760	AT1G44970	Endodermis	Peroxidase superfamily protein	Farmer, Andrew, et al., Molecular Plant 14.3 (2021): 372-383.
Solyc09g097960	AT1G60690	Endodermis	NAD(P)-linked oxidoreductase superfamily protein	Denyer, Tom, et al., Developmental cell 48.6 (2019): 840-852.
Solyc09g097980	AT1G60690	Endodermis	NAD(P)-linked oxidoreductase superfamily protein	Denyer, Tom, et al., Developmental cell 48.6 (2019): 840-852.
Solyc09g097970	AT1G60690	Endodermis	NAD(P)-linked oxidoreductase superfamily protein	Denyer, Tom, et al., Developmental cell 48.6 (2019): 840-852.
Solyc08g074980	AT1G61590	Endodermis	Protein kinase superfamily protein	Denyer, Tom, et al., Developmental cell 48.6 (2019): 840-852.
Solyc00g009070	AT1G71740	Endodermis	nucleolar protein	Denyer, Tom, et al., Developmental cell 48.6 (2019): 840-852.
Solyc08g005620	AT2G14900	Endodermis	Gibberellin-regulated family protein	Denyer, Tom, et al., Developmental cell 48.6 (2019): 840-852.
Solyc01g107650	AT2G15300	Endodermis	Leucine-rich repeat protein kinase family protein	Farmer, Andrew, et al., Molecular Plant 14.3 (2021): 372-383.
Solyc01g111230	AT2G21100	Endodermis	Disease resistance-responsive (dirigent-like protein) family protein	Denyer, Tom, et al., Developmental cell 48.6 (2019): 840-852.
Solyc09g010200	AT2G27370	Endodermis	Uncharacterised protein family (UPF0497)	Denyer, Tom, et al., Developmental cell 48.6 (2019): 840-852.
Solyc10g083250	AT2G27370	Endodermis	Uncharacterised protein family (UPF0497)	Denyer, Tom, et al., Developmental cell 48.6 (2019): 840-852.
Solyc06g082260	AT2G30210	Endodermis	laccase 3	Denyer, Tom, et al., Developmental cell 48.6 (2019): 840-852.
Solyc04g010270	AT2G39430	Endodermis	Disease resistance-responsive (dirigent-like protein) family protein	Denyer, Tom, et al., Developmental cell 48.6 (2019): 840-852.
Solyc05g054780	AT2G39430	Endodermis	Disease resistance-responsive (dirigent-like protein) family protein	Denyer, Tom, et al., Developmental cell 48.6 (2019): 840-852.
Solyc05g052540	AT2G40160	Endodermis	Plant protein of unknown function (DUF828)	Denyer, Tom, et al., Developmental cell 48.6 (2019): 840-852.
Solyc09g082300	AT3G22620	Endodermis	Bifunctional inhibitor/lipid-transfer protein/seed storage 2S albumin superfamily protein	Denyer, Tom, et al., Developmental cell 48.6 (2019): 840-852.
Solyc06g054030	AT3G22620	Endodermis	Bifunctional inhibitor/lipid-transfer protein/seed storage 2S albumin superfamily protein	Denyer, Tom, et al., Developmental cell 48.6 (2019): 840-852.
Solyc10g074680	AT3G54220	Endodermis	GRAS family transcription factor	Farmer, Andrew, et al., Molecular Plant 14.3 (2021): 372-383.
Solyc01g079550	AT4G02090	Endodermis	PADRE protein.	Denyer, Tom, et al., Developmental cell 48.6 (2019): 840-852.
Solyc11g012170	AT4G17215	Endodermis	Pollen Ole e 1 allergen and extensin family protein	Denyer, Tom, et al., Developmental cell 48.6 (2019): 840-852.
Solyc11g012705	AT4G17215	Endodermis	Pollen Ole e 1 allergen and extensin family protein	Denyer, Tom, et al., Developmental cell 48.6 (2019): 840-852.
Solyc02g083500	AT5G42180	Endodermis	Peroxidase superfamily protein	Denyer, Tom, et al., Developmental cell 48.6 (2019): 840-852.
Solyc12g089360	AT5G42180	Endodermis	Peroxidase superfamily protein	Denyer, Tom, et al., Developmental cell 48.6 (2019): 840-852.
Solyc04g081860	AT5G42180	Endodermis	Peroxidase superfamily protein	Denyer, Tom, et al., Developmental cell 48.6 (2019): 840-852.
Solyc02g083480	AT5G42180	Endodermis	Peroxidase superfamily protein	Denyer, Tom, et al., Developmental cell 48.6 (2019): 840-852.
Solyc07g006750	AT5G57620	Endodermis	myb domain protein 36	Shahan, Rachel, et al., Developmental cell 57.4 (2022): 543-560.
Solyc12g017660	AT5G66390	Endodermis	Peroxidase superfamily protein	Denyer, Tom, et al., Developmental cell 48.6 (2019): 840-852.
Solyc02g084800	AT5G66390	Endodermis	Peroxidase superfamily protein	Denyer, Tom, et al., Developmental cell 48.6 (2019): 840-852.
Solyc03g033690	AT5G66390	Endodermis	Peroxidase superfamily protein	Denyer, Tom, et al., Developmental cell 48.6 (2019): 840-852.
Solyc03g033700	AT5G66390	Endodermis	Peroxidase superfamily protein	Denyer, Tom, et al., Developmental cell 48.6 (2019): 840-852.
Solyc03g033710	AT5G66390	Endodermis	Peroxidase superfamily protein	Denyer, Tom, et al., Developmental cell 48.6 (2019): 840-852.
Solyc03g033695	AT5G66390	Endodermis	Peroxidase superfamily protein	Denyer, Tom, et al., Developmental cell 48.6 (2019): 840-852.
Solyc02g062510	AT5G66390	Endodermis	Peroxidase superfamily protein	Denyer, Tom, et al., Developmental cell 48.6 (2019): 840-852.
Solyc05g012240	AT1G13730	Epidermis	Nuclear transport factor 2 (NTF2) family protein with RNA binding (RRM-RBD-RNP motifs) domain	Ryu, Kook Hui, et al., Plant physiology 179.4 (2019): 1444-1456.
Solyc02g014140	AT1G68470	Epidermis	Exostosin family protein	Shahan, Rachel, et al., Developmental cell 57.4 (2022): 543-560.
Solyc04g007150	AT1G68560	Epidermis	alpha-xylosidase 1	Denyer, Tom, et al., Developmental cell 48.6 (2019): 840-852.
Solyc05g009470	AT1G68560	Epidermis	alpha-xylosidase 1	Denyer, Tom, et al., Developmental cell 48.6 (2019): 840-852.
Solyc03g120620	AT1G79840	Epidermis	HD-ZIP IV family of homeobox-leucine zipper protein with lipid-binding START domain	Shahan, Rachel, et al., Developmental cell 57.4 (2022): 543-560.
Solyc10g084380	AT2G37260	Epidermis	WRKY family transcription factor family protein	Ryu, Kook Hui, et al., Plant physiology 179.4 (2019): 1444-1456.
Solyc01g094750	AT4G00360	Epidermis	cytochrome P450, family 86, subfamily A, polypeptide 2	Denyer, Tom, et al., Developmental cell 48.6 (2019): 840-852.
Solyc01g094700	AT4G00400	Epidermis	glycerol-3-phosphate acyltransferase 8	Denyer, Tom, et al., Developmental cell 48.6 (2019): 840-852.
Solyc11g022427	AT4G00730	Epidermis	Homeobox-leucine zipper family protein / lipid-binding START domain-containing protein	Denyer, Tom, et al., Developmental cell 48.6 (2019): 840-852.
Solyc01g091630	AT4G00730	Epidermis	Homeobox-leucine zipper family protein / lipid-binding START domain-containing protein	Denyer, Tom, et al., Developmental cell 48.6 (2019): 840-852.
Solyc03g083660	AT4G25250	Epidermis	Plant invertase/pectin methylesterase inhibitor superfamily protein	Denyer, Tom, et al., Developmental cell 48.6 (2019): 840-852.
Solyc03g083700	AT4G25250	Epidermis	Plant invertase/pectin methylesterase inhibitor superfamily protein	Denyer, Tom, et al., Developmental cell 48.6 (2019): 840-852.
Solyc03g083710	AT4G25250	Epidermis	Plant invertase/pectin methylesterase inhibitor superfamily protein	Denyer, Tom, et al., Developmental cell 48.6 (2019): 840-852.
Solyc11g019910	AT4G25250	Epidermis	Plant invertase/pectin methylesterase inhibitor superfamily protein	Denyer, Tom, et al., Developmental cell 48.6 (2019): 840-852.
Solyc03g098640	AT5G19750	Epidermis	Peroxisomal membrane 22 kDa (Mpv17/PMP22) family protein	Denyer, Tom, et al., Developmental cell 48.6 (2019): 840-852.
Solyc01g086710	AT1G29940	Meri. Xylem	nuclear RNA polymerase A2	Denyer, Tom, et al., Developmental cell 48.6 (2019): 840-852.
Solyc02g070880	AT1G29950	Meri. Xylem	basic helix-loop-helix (bHLH) DNA-binding superfamily protein	Denyer, Tom, et al., Developmental cell 48.6 (2019): 840-852.
Solyc03g114965	AT1G74150	Meri. Xylem	Galactose oxidase/kelch repeat superfamily protein	Denyer, Tom, et al., Developmental cell 48.6 (2019): 840-852.
Solyc03g116720	AT1G80100	Meri. Xylem	histidine phosphotransfer protein 6	Denyer, Tom, et al., Developmental cell 48.6 (2019): 840-852.
Solyc10g005530	AT2G13540	Meri. Xylem	ARM repeat superfamily protein	Denyer, Tom, et al., Developmental cell 48.6 (2019): 840-852.
Solyc07g008480	AT3G14730	Meri. Xylem	Pentatricopeptide repeat (PPR) superfamily protein	Denyer, Tom, et al., Developmental cell 48.6 (2019): 840-852.
Solyc04g080350	AT3G20430	Meri. Xylem	phosphorylated adapter RNA export-like protein	Denyer, Tom, et al., Developmental cell 48.6 (2019): 840-852.
Solyc10g045290	AT3G22790	Meri. Xylem	Kinase interacting (KIP1-like) family protein	Denyer, Tom, et al., Developmental cell 48.6 (2019): 840-852.
Solyc09g082510	AT3G22790	Meri. Xylem	Kinase interacting (KIP1-like) family protein	Denyer, Tom, et al., Developmental cell 48.6 (2019): 840-852.
Solyc09g008380	AT3G53190	Meri. Xylem	Pectin lyase-like superfamily protein	Denyer, Tom, et al., Developmental cell 48.6 (2019): 840-852.
Solyc09g011850	AT3G54090	Meri. Xylem	fructokinase-like 1	Denyer, Tom, et al., Developmental cell 48.6 (2019): 840-852.
Solyc03g119120	AT4G02750	Meri. Xylem	Tetratricopeptide repeat (TPR)-like superfamily protein	Denyer, Tom, et al., Developmental cell 48.6 (2019): 840-852.
Solyc03g006420	AT4G12620	Meri. Xylem	origin of replication complex 1B	Denyer, Tom, et al., Developmental cell 48.6 (2019): 840-852.
Solyc10g083240	AT5G06210	Meri. Xylem	RNA binding (RRM/RBD/RNP motifs) family protein	Denyer, Tom, et al., Developmental cell 48.6 (2019): 840-852.
Solyc01g108930	AT5G25475	Meri. Xylem	AP2/B3-like transcriptional factor family protein	Denyer, Tom, et al., Developmental cell 48.6 (2019): 840-852.
Solyc02g036460	AT5G37010	Meri. Xylem	rho GTPase-activating protein	Denyer, Tom, et al., Developmental cell 48.6 (2019): 840-852.
Solyc02g081440	AT5G37010	Meri. Xylem	rho GTPase-activating protein	Denyer, Tom, et al., Developmental cell 48.6 (2019): 840-852.
Solyc11g066290	AT5G63140	Meri. Xylem	purple acid phosphatase 29	Denyer, Tom, et al., Developmental cell 48.6 (2019): 840-852.
Solyc01g103570	AT1G58025	Pericycle	DNA-binding bromodomain-containing protein	Denyer, Tom, et al., Developmental cell 48.6 (2019): 840-852.
Solyc05g050120	AT2G19900	Pericycle	NADP-malic enzyme 1	Denyer, Tom, et al., Developmental cell 48.6 (2019): 840-852.
Solyc12g008430	AT2G19900	Pericycle	NADP-malic enzyme 1	Denyer, Tom, et al., Developmental cell 48.6 (2019): 840-852.
Solyc05g053150	AT3G24310	Pericycle	myb domain protein 305	Denyer, Tom, et al., Developmental cell 48.6 (2019): 840-852.
Solyc09g090790	AT3G24310	Pericycle	myb domain protein 305	Denyer, Tom, et al., Developmental cell 48.6 (2019): 840-852.
Solyc08g076610	AT4G17760	Pericycle	damaged DNA binding;exodeoxyribonuclease IIIs	Denyer, Tom, et al., Developmental cell 48.6 (2019): 840-852.
Solyc07g054170	AT4G28250	Pericycle	expansin B3	Denyer, Tom, et al., Developmental cell 48.6 (2019): 840-852.
Solyc10g008440	AT4G28250	Pericycle	expansin B3	Denyer, Tom, et al., Developmental cell 48.6 (2019): 840-852.
Solyc01g110290	AT4G34650	Pericycle	squalene synthase 2	Denyer, Tom, et al., Developmental cell 48.6 (2019): 840-852.
Solyc10g054130	AT4G34650	Pericycle	squalene synthase 2	Denyer, Tom, et al., Developmental cell 48.6 (2019): 840-852.
Solyc10g079040	AT4G34650	Pericycle	squalene synthase 2	Denyer, Tom, et al., Developmental cell 48.6 (2019): 840-852.
Solyc10g079060	AT4G34650	Pericycle	squalene synthase 2	Denyer, Tom, et al., Developmental cell 48.6 (2019): 840-852.
Solyc03g083350	AT5G24240	Pericycle	Phosphatidylinositol 3- and 4-kinase ;Ubiquitin family protein	Denyer, Tom, et al., Developmental cell 48.6 (2019): 840-852.
Solyc08g015670	AT1G05610	Phloem	ADP-glucose pyrophosphorylase small subunit 2	Denyer, Tom, et al., Developmental cell 48.6 (2019): 840-852.
Solyc05g006730	AT1G10360	Phloem	glutathione S-transferase TAU 18	Denyer, Tom, et al., Developmental cell 48.6 (2019): 840-852.
Solyc02g080190	AT1G11570	Phloem	NTF2-like	Denyer, Tom, et al., Developmental cell 48.6 (2019): 840-852.
Solyc04g005470	AT1G13920	Phloem	Remorin family protein	Denyer, Tom, et al., Developmental cell 48.6 (2019): 840-852.
Solyc05g012550	AT1G13920	Phloem	Remorin family protein	Denyer, Tom, et al., Developmental cell 48.6 (2019): 840-852.
Solyc02g071310	AT1G29520	Phloem	AWPM-19-like family protein	Denyer, Tom, et al., Developmental cell 48.6 (2019): 840-852.
Solyc02g080100	AT1G61760	Phloem	Late embryogenesis abundant (LEA) hydroxyproline-rich glycoprotein family	Denyer, Tom, et al., Developmental cell 48.6 (2019): 840-852.
Solyc05g007890	AT1G69580	Phloem	Homeodomain-like superfamily protein	Denyer, Tom, et al., Developmental cell 48.6 (2019): 840-852.
Solyc12g017370	AT1G79430	Phloem	Homeodomain-like superfamily protein	Shahan, Rachel, et al., Developmental cell 57.4 (2022): 543-560.
Solyc07g017600	AT3G43270	Phloem	Plant invertase/pectin methylesterase inhibitor superfamily	Shahan, Rachel, et al., Developmental cell 57.4 (2022): 543-560.
Solyc07g065460	AT4G16400	Phloem	transmembrane protein	Denyer, Tom, et al., Developmental cell 48.6 (2019): 840-852.
Solyc11g011070	AT5G16610	Phloem	hypothetical protein;(source:Araport11)	Denyer, Tom, et al., Developmental cell 48.6 (2019): 840-852.
Solyc03g083050	AT5G53030	Phloem	hypothetical protein;(source:Araport11)	Denyer, Tom, et al., Developmental cell 48.6 (2019): 840-852.
Solyc07g056260	AT1G06490	Protophloem	glucan synthase-like 7	Denyer, Tom, et al., Developmental cell 48.6 (2019): 840-852.
Solyc02g080900	AT1G11915	Protophloem	wall-associated receptor kinase galacturonan-binding protein	Denyer, Tom, et al., Developmental cell 48.6 (2019): 840-852.
Solyc01g005140	AT1G14730	Protophloem	Cytochrome b561/ferric reductase transmembrane protein family	Denyer, Tom, et al., Developmental cell 48.6 (2019): 840-852.
Solyc05g008805	AT1G15080	Protophloem	lipid phosphate phosphatase 2	Denyer, Tom, et al., Developmental cell 48.6 (2019): 840-852.
Solyc06g064440	AT1G33480	Protophloem	RING/U-box superfamily protein	Denyer, Tom, et al., Developmental cell 48.6 (2019): 840-852.
Solyc05g006020	AT1G60030	Protophloem	nucleobase-ascorbate transporter 7	Denyer, Tom, et al., Developmental cell 48.6 (2019): 840-852.
Solyc07g054950	AT4G03270	Protophloem	Cyclin D6;1	Denyer, Tom, et al., Developmental cell 48.6 (2019): 840-852.
Solyc09g091920	AT4G13600	Protophloem	Carbohydrate-binding X8 domain superfamily protein	Denyer, Tom, et al., Developmental cell 48.6 (2019): 840-852.
Solyc08g076810	AT4G17910	Protophloem	transferases, transferring acyl groups	Denyer, Tom, et al., Developmental cell 48.6 (2019): 840-852.
Solyc07g018070	AT5G57130	Protophloem	Clp amino terminal domain-containing protein	Denyer, Tom, et al., Developmental cell 48.6 (2019): 840-852.
Solyc06g071480	AT5G62940	Protophloem	Dof-type zinc finger DNA-binding family protein	Denyer, Tom, et al., Developmental cell 48.6 (2019): 840-852.
Solyc03g112930	AT5G62940	Protophloem	Dof-type zinc finger DNA-binding family protein	Denyer, Tom, et al., Developmental cell 48.6 (2019): 840-852.
Solyc03g005720	AT1G04540	Protoxylem	Calcium-dependent lipid-binding (CaLB domain) family protein	Denyer, Tom, et al., Developmental cell 48.6 (2019): 840-852.
Solyc12g096970	AT1G04540	Protoxylem	Calcium-dependent lipid-binding (CaLB domain) family protein	Denyer, Tom, et al., Developmental cell 48.6 (2019): 840-852.
Solyc09g090920	AT1G04540	Protoxylem	Calcium-dependent lipid-binding (CaLB domain) family protein	Denyer, Tom, et al., Developmental cell 48.6 (2019): 840-852.
Solyc12g098180	AT1G04760	Protoxylem	vesicle-associated membrane protein 726	Denyer, Tom, et al., Developmental cell 48.6 (2019): 840-852.
Solyc09g091610	AT1G04760	Protoxylem	vesicle-associated membrane protein 726	Denyer, Tom, et al., Developmental cell 48.6 (2019): 840-852.
Solyc06g073190	AT1G06020	Protoxylem	pfkB-like carbohydrate kinase family protein	Denyer, Tom, et al., Developmental cell 48.6 (2019): 840-852.
Solyc01g103360	AT1G09610	Protoxylem	Protein of unknown function (DUF579)	Denyer, Tom, et al., Developmental cell 48.6 (2019): 840-852.
Solyc09g098115	AT1G10800	Protoxylem	voltage-gated hydrogen channel-like protein	Denyer, Tom, et al., Developmental cell 48.6 (2019): 840-852.
Solyc08g079670	AT1G12450	Protoxylem	SNARE associated Golgi protein family	Denyer, Tom, et al., Developmental cell 48.6 (2019): 840-852.
Solyc07g066520	AT1G16520	Protoxylem	NAI1 interacting protein, involved in ER body and vesicle formation	Denyer, Tom, et al., Developmental cell 48.6 (2019): 840-852.
Solyc10g005580	AT1G16520	Protoxylem	NAI1 interacting protein, involved in ER body and vesicle formation	Denyer, Tom, et al., Developmental cell 48.6 (2019): 840-852.
Solyc07g042460	AT1G19230	Protoxylem	Riboflavin synthase-like superfamily protein	Denyer, Tom, et al., Developmental cell 48.6 (2019): 840-852.
Solyc05g025687	AT1G19230	Protoxylem	Riboflavin synthase-like superfamily protein	Denyer, Tom, et al., Developmental cell 48.6 (2019): 840-852.
Solyc05g025680	AT1G19230	Protoxylem	Riboflavin synthase-like superfamily protein	Denyer, Tom, et al., Developmental cell 48.6 (2019): 840-852.
Solyc05g025683	AT1G19230	Protoxylem	Riboflavin synthase-like superfamily protein	Denyer, Tom, et al., Developmental cell 48.6 (2019): 840-852.
Solyc10g079515	AT1G20720	Protoxylem	RAD3-like DNA-binding helicase protein	Denyer, Tom, et al., Developmental cell 48.6 (2019): 840-852.
Solyc10g079510	AT1G20720	Protoxylem	RAD3-like DNA-binding helicase protein	Denyer, Tom, et al., Developmental cell 48.6 (2019): 840-852.
Solyc11g012840	AT1G21780	Protoxylem	BTB/POZ domain-containing protein	Denyer, Tom, et al., Developmental cell 48.6 (2019): 840-852.
Solyc05g015320	AT1G27920	Protoxylem	microtubule-associated protein 65-8	Denyer, Tom, et al., Developmental cell 48.6 (2019): 840-852.
Solyc12g055770	AT1G51640	Protoxylem	exocyst subunit exo70 family protein G2	Denyer, Tom, et al., Developmental cell 48.6 (2019): 840-852.
Solyc06g072920	AT1G68600	Protoxylem	Aluminium activated malate transporter family protein	Denyer, Tom, et al., Developmental cell 48.6 (2019): 840-852.
Solyc03g096820	AT1G68600	Protoxylem	Aluminium activated malate transporter family protein	Denyer, Tom, et al., Developmental cell 48.6 (2019): 840-852.
Solyc12g088490	AT5G08480	Protoxylem	VQ motif-containing protein	Denyer, Tom, et al., Developmental cell 48.6 (2019): 840-852.
Solyc03g117730	AT1G16070	Quiescent center	tubby like protein 8	Denyer, Tom, et al., Developmental cell 48.6 (2019): 840-852.
Solyc04g081270	AT1G75580	Quiescent center	SAUR-like auxin-responsive protein family	Denyer, Tom, et al., Developmental cell 48.6 (2019): 840-852.
Solyc02g092480	AT2G23050	Quiescent center	Phototropic-responsive NPH3 family protein	Denyer, Tom, et al., Developmental cell 48.6 (2019): 840-852.
Solyc03g044090	AT2G23050	Quiescent center	Phototropic-responsive NPH3 family protein	Denyer, Tom, et al., Developmental cell 48.6 (2019): 840-852.
Solyc03g096300	AT3G11260	Quiescent center	WUSCHEL related homeobox 5	Farmer, Andrew, et al., Molecular Plant 14.3 (2021): 372-383.
Solyc01g005550	AT3G13510	Quiescent center	Protein of Unknown Function (DUF239)	Denyer, Tom, et al., Developmental cell 48.6 (2019): 840-852.
Solyc11g061750	AT3G20840	Quiescent center	Integrase-type DNA-binding superfamily protein	Farmer, Andrew, et al., Molecular Plant 14.3 (2021): 372-383.
Solyc05g013930	AT3G26120	Quiescent center	terminal EAR1-like 1	Denyer, Tom, et al., Developmental cell 48.6 (2019): 840-852.
Solyc11g008560	AT5G17430	Quiescent center	Integrase-type DNA-binding superfamily protein	Denyer, Tom, et al., Developmental cell 48.6 (2019): 840-852.
Solyc04g083160	AT5G25900	Quiescent center	GA requiring 3	Denyer, Tom, et al., Developmental cell 48.6 (2019): 840-852.
Solyc02g072310	AT5G45780	Quiescent center	Leucine-rich repeat protein kinase family protein	Denyer, Tom, et al., Developmental cell 48.6 (2019): 840-852.
Solyc11g017010	AT1G22710	Stele	sucrose-proton symporter 2	Farmer, Andrew, et al., Molecular Plant 14.3 (2021): 372-383.
Solyc04g074230	AT1G34760	Stele	general regulatory factor 11	Ryu, Kook Hui, et al., Plant physiology 179.4 (2019): 1444-1456.
Solyc08g062570	AT1G74590	Stele	glutathione S-transferase TAU 10	Ryu, Kook Hui, et al., Plant physiology 179.4 (2019): 1444-1456.
Solyc00g011880	AT3G28950	Stele	AIG2-like (avirulence induced gene) family protein	Ryu, Kook Hui, et al., Plant physiology 179.4 (2019): 1444-1456.
Solyc08g006070	AT3G28950	Stele	AIG2-like (avirulence induced gene) family protein	Ryu, Kook Hui, et al., Plant physiology 179.4 (2019): 1444-1456.
Solyc02g079940	AT4G21310	Stele	Protein of unknown function (DUF1218)	Farmer, Andrew, et al., Molecular Plant 14.3 (2021): 372-383.
Solyc08g082070	AT4G23800	Stele	HMG (high mobility group) box protein	Farmer, Andrew, et al., Molecular Plant 14.3 (2021): 372-383.
Solyc03g093120	AT4G25820	Stele	xyloglucan endotransglucosylase/hydrolase 14	Ryu, Kook Hui, et al., Plant physiology 179.4 (2019): 1444-1456.
Solyc03g093080	AT4G25820	Stele	xyloglucan endotransglucosylase/hydrolase 14	Ryu, Kook Hui, et al., Plant physiology 179.4 (2019): 1444-1456.
Solyc03g093130	AT4G25820	Stele	xyloglucan endotransglucosylase/hydrolase 14	Ryu, Kook Hui, et al., Plant physiology 179.4 (2019): 1444-1456.
Solyc02g085600	AT4G36710	Stele	GRAS family transcription factor	Ryu, Kook Hui, et al., Plant physiology 179.4 (2019): 1444-1456.
Solyc02g092370	AT4G37650	Stele	GRAS family transcription factor	Ryu, Kook Hui, et al., Plant physiology 179.4 (2019): 1444-1456.
Solyc10g047643	AT5G09570	Stele	Cox19-like CHCH family protein	Ryu, Kook Hui, et al., Plant physiology 179.4 (2019): 1444-1456.
Solyc05g051270	AT5G37660	Stele	plasmodesmata-located protein 7	Farmer, Andrew, et al., Molecular Plant 14.3 (2021): 372-383.
Solyc11g011000	AT5G37660	Stele	plasmodesmata-located protein 7	Farmer, Andrew, et al., Molecular Plant 14.3 (2021): 372-383.
Solyc09g010480	AT1G07795	Trichoblast	forkhead box protein G1	Denyer, Tom, et al., Developmental cell 48.6 (2019): 840-852.
Solyc08g080060	AT1G12560	Trichoblast	expansin A7	Farmer, Andrew, et al., Molecular Plant 14.3 (2021): 372-383.
Solyc08g007770	AT1G12560	Trichoblast	expansin A7	Farmer, Andrew, et al., Molecular Plant 14.3 (2021): 372-383.
Solyc01g011000	AT1G13950	Trichoblast	eukaryotic elongation factor 5A-1	Denyer, Tom, et al., Developmental cell 48.6 (2019): 840-852.
Solyc03g115650	AT1G13950	Trichoblast	eukaryotic elongation factor 5A-1	Denyer, Tom, et al., Developmental cell 48.6 (2019): 840-852.
Solyc04g005510	AT1G13950	Trichoblast	eukaryotic elongation factor 5A-1	Denyer, Tom, et al., Developmental cell 48.6 (2019): 840-852.
Solyc03g063730	AT1G33090	Trichoblast	MATE efflux family protein	Ryu, Kook Hui, et al., Plant physiology 179.4 (2019): 1444-1456.
Solyc10g080340	AT1G33090	Trichoblast	MATE efflux family protein	Ryu, Kook Hui, et al., Plant physiology 179.4 (2019): 1444-1456.
Solyc08g005880	AT1G33090	Trichoblast	MATE efflux family protein	Ryu, Kook Hui, et al., Plant physiology 179.4 (2019): 1444-1456.
Solyc02g014220	AT1G48930	Trichoblast	glycosyl hydrolase 9C1	Denyer, Tom, et al., Developmental cell 48.6 (2019): 840-852.
Solyc02g014225	AT1G48930	Trichoblast	glycosyl hydrolase 9C1	Denyer, Tom, et al., Developmental cell 48.6 (2019): 840-852.
Solyc01g098960	AT1G54940	Trichoblast	plant glycogenin-like starch initiation protein 4	Farmer, Andrew, et al., Molecular Plant 14.3 (2021): 372-383.
Solyc05g012180	AT1G69240	Trichoblast	methyl esterase 15	Denyer, Tom, et al., Developmental cell 48.6 (2019): 840-852.
Solyc01g095590	AT2G46380	Trichoblast	Protein of unknown function (DUF3133)	Denyer, Tom, et al., Developmental cell 48.6 (2019): 840-852.
Solyc10g084830	AT3G09330	Trichoblast	Transmembrane amino acid transporter family protein	Ryu, Kook Hui, et al., Plant physiology 179.4 (2019): 1444-1456.
Solyc11g072930	AT3G46270	Trichoblast	receptor protein kinase-related	Denyer, Tom, et al., Developmental cell 48.6 (2019): 840-852.
Solyc02g082980	AT3G51410	Trichoblast	Arabidopsis protein of unknown function (DUF241)	Denyer, Tom, et al., Developmental cell 48.6 (2019): 840-852.
Solyc01g090950	AT3G60630	Trichoblast	GRAS family transcription factor	Denyer, Tom, et al., Developmental cell 48.6 (2019): 840-852.
Solyc01g094400	AT4G00680	Trichoblast	actin depolymerizing factor 8	Farmer, Andrew, et al., Molecular Plant 14.3 (2021): 372-383.
Solyc10g017550	AT4G00680	Trichoblast	actin depolymerizing factor 8	Farmer, Andrew, et al., Molecular Plant 14.3 (2021): 372-383.
Solyc10g009030	AT4G04930	Trichoblast	fatty acid desaturase family protein	Denyer, Tom, et al., Developmental cell 48.6 (2019): 840-852.
Solyc12g088240	AT4G07960	Trichoblast	Cellulose-synthase-like C12	Denyer, Tom, et al., Developmental cell 48.6 (2019): 840-852.
Solyc04g077470	AT4G07960	Trichoblast	Cellulose-synthase-like C12	Denyer, Tom, et al., Developmental cell 48.6 (2019): 840-852.
Solyc04g010110	AT4G09500	Trichoblast	UDP-Glycosyltransferase superfamily protein	Denyer, Tom, et al., Developmental cell 48.6 (2019): 840-852.
Solyc04g079050	AT4G09500	Trichoblast	UDP-Glycosyltransferase superfamily protein	Denyer, Tom, et al., Developmental cell 48.6 (2019): 840-852.
Solyc03g093450	AT4G25160	Trichoblast	U-box domain-containing protein kinase family protein	Denyer, Tom, et al., Developmental cell 48.6 (2019): 840-852.
Solyc05g051610	AT4G25160	Trichoblast	U-box domain-containing protein kinase family protein	Denyer, Tom, et al., Developmental cell 48.6 (2019): 840-852.
Solyc01g065530	AT5G49270	Trichoblast	COBRA-like extracellular glycosyl-phosphatidyl inositol-anchored protein family	Shahan, Rachel, et al., Developmental cell 57.4 (2022): 543-560.
Solyc04g055000	AT5G65160	Trichoblast	tetratricopeptide repeat (TPR)-containing protein	Denyer, Tom, et al., Developmental cell 48.6 (2019): 840-852.
Solyc03g044240	AT1G20850	Xylem	xylem cysteine peptidase 2	Farmer, Andrew, et al., Molecular Plant 14.3 (2021): 372-383.
Solyc03g044280	AT1G20850	Xylem	xylem cysteine peptidase 2	Farmer, Andrew, et al., Molecular Plant 14.3 (2021): 372-383.
Solyc05g009880	AT1G68810	Xylem	basic helix-loop-helix (bHLH) DNA-binding superfamily protein	Farmer, Andrew, et al., Molecular Plant 14.3 (2021): 372-383.
Solyc11g018660	AT1G71930	Xylem	vascular related NAC-domain protein 7	Farmer, Andrew, et al., Molecular Plant 14.3 (2021): 372-383.
Solyc09g007420	AT2G37090	Xylem	Nucleotide-diphospho-sugar transferases superfamily protein	Shahan, Rachel, et al., Developmental cell 57.4 (2022): 543-560.
Solyc01g098645	AT3G05180	Xylem	GDSL-like Lipase/Acylhydrolase superfamily protein	Shahan, Rachel, et al., Developmental cell 57.4 (2022): 543-560.
Solyc01g087130	AT3G08500	Xylem	myb domain protein 83	Farmer, Andrew, et al., Molecular Plant 14.3 (2021): 372-383.
Solyc02g084345	AT4G36160	Xylem	NAC domain containing protein 76	Farmer, Andrew, et al., Molecular Plant 14.3 (2021): 372-383.
Tomato Gene ID		Cell type	Annotation	Reference
Solyc10g008760		Xylem	Nudix hydrolase 22, chloroplastic (AHRD V3.3 *** A0A2G2VRZ9_CAPBA)	Kajala, Kaisa, et al., Cell 184.12 (2021): 3333-3348.
Solyc04g080940		Vascular	WAT1-related protein (AHRD V3.3 *** K4BVH3_SOLLC)	Kajala, Kaisa, et al., Cell 184.12 (2021): 3333-3348.
Solyc01g005320		Vascular	3-oxo-5-alpha-steroid 4-dehydrogenase (DUF1295) (AHRD V3.3 *** O81042_ARATH)	Kajala, Kaisa, et al., Cell 184.12 (2021): 3333-3348.
Solyc11g066950		Vascular	Stress responsive A/B barrel domain-containing protein (AHRD V3.3 *** A0A2K3N653_TRIPR)	Kajala, Kaisa, et al., Cell 184.12 (2021): 3333-3348.
Solyc11g013310		Vascular	Auxin transporter-like protein 3 (AHRD V3.3 *** A0A2G2ZP08_CAPAN)	Kajala, Kaisa, et al., Cell 184.12 (2021): 3333-3348.
Solyc01g105010		Vascular	Non-specific lipid-transfer protein-like protein (AHRD V3.3 *** A0A2G2W8U5_CAPBA)	Kajala, Kaisa, et al., Cell 184.12 (2021): 3333-3348.
Solyc07g006320		Vascular	auxin canalization protein (DUF828) (AHRD V3.3 *** AT5G57770.2)	Kajala, Kaisa, et al., Cell 184.12 (2021): 3333-3348.
Solyc01g096450		Vascular	Eukaryotic aspartyl protease family protein (AHRD V3.3 *** A0A2U1PLR1_ARTAN)	Kajala, Kaisa, et al., Cell 184.12 (2021): 3333-3348.
Solyc03g120970		Vascular	Non-heme dioxygenase N-terminal domain (AHRD V3.3 *** A0A200RBZ8_9MAGN)	Kajala, Kaisa, et al., Cell 184.12 (2021): 3333-3348.
Solyc08g074683		Vascular	Polyphenol oxidase (AHRD V3.3 *** Q41428_SOLTU)	Kajala, Kaisa, et al., Cell 184.12 (2021): 3333-3348.
Solyc10g039290		Vascular	Major facilitator superfamily protein (AHRD V3.3 *** A0A1P8AT47_ARATH)	Kajala, Kaisa, et al., Cell 184.12 (2021): 3333-3348.
Solyc04g071890		Vascular	Peroxidase (AHRD V3.3 *** K4BTH6_SOLLC)	Kajala, Kaisa, et al., Cell 184.12 (2021): 3333-3348.
Solyc07g056160		Vascular	CYP724B2 mRNA for cytochrome P450	Kajala, Kaisa, et al., Cell 184.12 (2021): 3333-3348.
Solyc11g066970		Vascular	Transcriptional activator (DUF662) (AHRD V3.3 *** Q3EBM1_ARATH)	Kajala, Kaisa, et al., Cell 184.12 (2021): 3333-3348.
Solyc03g117560		Vascular	Plastocyanin-like (AHRD V3.3 *** A0A200PSX2_9MAGN)	Kajala, Kaisa, et al., Cell 184.12 (2021): 3333-3348.
Solyc11g013330		Vascular	BPS1-like protein (AHRD V3.3 *** AT1G22030.1)	Kajala, Kaisa, et al., Cell 184.12 (2021): 3333-3348.
Solyc07g041970		Vascular	Subtilisin-like protease (AHRD V3.3 *** A0A1J3J113_NOCCA)	Kajala, Kaisa, et al., Cell 184.12 (2021): 3333-3348.
Solyc03g117100		Vascular	PPPDE thiol peptidase family protein (AHRD V3.3 *-* O49393_ARATH)	Kajala, Kaisa, et al., Cell 184.12 (2021): 3333-3348.
Solyc02g091700		Vascular	Hydroxyproline-rich glycoprotein (AHRD V3.3 *** A0A2K3L507_TRIPR)	Kajala, Kaisa, et al., Cell 184.12 (2021): 3333-3348.
Solyc10g055200		Vascular	Dirigent protein (AHRD V3.3 *** K4D1B3_SOLLC)	Kajala, Kaisa, et al., Cell 184.12 (2021): 3333-3348.
Solyc01g094690		Phloem	plasma membrane intrinsic protein 1.2	Kajala, Kaisa, et al., Cell 184.12 (2021): 3333-3348.
Solyc07g017600		Phloem	Pectinesterase (AHRD V3.3 *** A0A1U8F5L9_CAPAN)	Kajala, Kaisa, et al., Cell 184.12 (2021): 3333-3348.
Solyc09g010380		Phloem	Soluble inorganic pyrophosphatase-like protein (AHRD V3.3 *** A0A2K3NXW2_TRIPR)	Kajala, Kaisa, et al., Cell 184.12 (2021): 3333-3348.
Solyc08g008340		Phloem	Nucleoside diphosphate kinase (AHRD V3.3 *** A0A2G3AP96_CAPAN)	Kajala, Kaisa, et al., Cell 184.12 (2021): 3333-3348.
Solyc04g007960		Phloem	Caleosin (AHRD V3.3 *** A0A200QL80_9MAGN)	Kajala, Kaisa, et al., Cell 184.12 (2021): 3333-3348.
Solyc01g005000		Phloem	Glutamate decarboxylase (AHRD V3.3 *** B1Q3F2_SOLLC)	Kajala, Kaisa, et al., Cell 184.12 (2021): 3333-3348.
Solyc06g076030		Phloem	Dof zinc finger protein DOF2.2 (AHRD V3.3 *** A0A2G3CBK8_CAPCH)	Kajala, Kaisa, et al., Cell 184.12 (2021): 3333-3348.
Solyc07g018070		Phloem	Double Clp-N motif-containing P-loop nucleoside triphosphate hydrolases superfamily protein (AHRD V3.3 *** A0A1P8B592_ARATH)	Kajala, Kaisa, et al., Cell 184.12 (2021): 3333-3348.
Solyc03g097410		Phloem	Inositol-tetrakisphosphate 1-kinase (AHRD V3.3 *** A0A2G3CXH1_CAPCH)	Kajala, Kaisa, et al., Cell 184.12 (2021): 3333-3348.
Solyc11g069520		Phloem	Protein-tyrosine sulfotransferase (AHRD V3.3 *** A0A2G3BBR2_CAPCH)	Kajala, Kaisa, et al., Cell 184.12 (2021): 3333-3348.
Solyc07g045290		Phloem	Long chain acyl-CoA synthetase (AHRD V3.3 *** Q5W6W7_ORYSJ)	Kajala, Kaisa, et al., Cell 184.12 (2021): 3333-3348.
Solyc05g006850		Phloem	Thioredoxin (AHRD V3.3 *** A0A1U8EXB1_CAPAN)	Kajala, Kaisa, et al., Cell 184.12 (2021): 3333-3348.
Solyc04g040210		Phloem	Unknown protein	Kajala, Kaisa, et al., Cell 184.12 (2021): 3333-3348.
Solyc04g081590		Phloem	Receptor protein kinase (AHRD V3.3 *** A0A2R6R3P4_ACTCH)	Kajala, Kaisa, et al., Cell 184.12 (2021): 3333-3348.
Solyc04g077050		Phloem	Amino acid permease 6 (AHRD V3.3 *** A0A2G2ZR10_CAPAN)	Kajala, Kaisa, et al., Cell 184.12 (2021): 3333-3348.
Solyc04g005810		Phloem	Thioredoxin (AHRD V3.3 *** A0A2G2YE12_CAPAN)	Kajala, Kaisa, et al., Cell 184.12 (2021): 3333-3348.
Solyc05g006700		Phloem	Wall-associated receptor kinase-like protein (AHRD V3.3 *** A0A2K3NTT9_TRIPR)	Kajala, Kaisa, et al., Cell 184.12 (2021): 3333-3348.
Solyc10g047240		Phloem	annexin 9	Kajala, Kaisa, et al., Cell 184.12 (2021): 3333-3348.
Solyc02g079940		Phloem	Transmembrane protein, putative (DUF1218) (AHRD V3.3 *** A0A1P8B4W6_ARATH)	Kajala, Kaisa, et al., Cell 184.12 (2021): 3333-3348.
Solyc01g101260		Phloem	hypothetical protein (AHRD V3.3 --* AT5G26620.1)	Kajala, Kaisa, et al., Cell 184.12 (2021): 3333-3348.
Solyc02g069020		Phloem	Phloem protein 2-like protein (AHRD V3.3 *** A0A2U1PTN1_ARTAN)	Kajala, Kaisa, et al., Cell 184.12 (2021): 3333-3348.
Solyc07g064020		Phloem	21.7 kDa class VI heat shock protein (AHRD V3.3 *** A0A2G2WFJ0_CAPBA)	Kajala, Kaisa, et al., Cell 184.12 (2021): 3333-3348.
Solyc07g052910		Phloem	Transmembrane protein, putative (DUF1218) (AHRD V3.3 *** A0A1P8B4W6_ARATH)	Kajala, Kaisa, et al., Cell 184.12 (2021): 3333-3348.
Solyc10g085380		Phloem	NAD(P)-binding Rossmann-fold superfamily protein (AHRD V3.3 *** A0A2U1PL19_ARTAN),Pfam:PF13561	Kajala, Kaisa, et al., Cell 184.12 (2021): 3333-3348.
Solyc11g071560		Phloem	Protein RESTRICTED TEV MOVEMENT 2 (AHRD V3.3 *-* A0A1J3D687_NOCCA)	Kajala, Kaisa, et al., Cell 184.12 (2021): 3333-3348.
Solyc07g056250		Phloem	GDSL esterase/lipase (AHRD V3.3 *** A0A1J3J8D5_NOCCA)	Kajala, Kaisa, et al., Cell 184.12 (2021): 3333-3348.
Solyc05g052910		Phloem	Protein DA1-related 2 (AHRD V3.3 *** A0A2G2ZJK5_CAPAN)	Kajala, Kaisa, et al., Cell 184.12 (2021): 3333-3348.
Solyc08g081350		Phloem	Zinc finger protein CONSTANS-LIKE 3 (AHRD V3.3 *** A0A2G3DAM4_CAPCH)	Kajala, Kaisa, et al., Cell 184.12 (2021): 3333-3348.
Solyc01g010230		Phloem	MDIS1-interacting receptor like kinase 2 (AHRD V3.3 --* XP_024448779.1)	Kajala, Kaisa, et al., Cell 184.12 (2021): 3333-3348.
Solyc04g077010		Phloem	Receptor-like protein kinase haiku2 (AHRD V3.3 *** A0A1J6JYR4_NICAT)	Kajala, Kaisa, et al., Cell 184.12 (2021): 3333-3348.
Solyc10g078600		Phloem	Jacalin-related lectin 3 (AHRD V3.3 *** A0A2G2Y0W6_CAPAN)	Kajala, Kaisa, et al., Cell 184.12 (2021): 3333-3348.
Solyc01g108190		Phloem	Calmodulin-like protein 1 (AHRD V3.3 *** A0A1U8E8F8_CAPAN)	Kajala, Kaisa, et al., Cell 184.12 (2021): 3333-3348.
Solyc05g005460		Phloem	DC1 domain-containing protein (AHRD V3.3 *** A0A2U1QM98_ARTAN)	Kajala, Kaisa, et al., Cell 184.12 (2021): 3333-3348.
Solyc10g080340		Phloem	Protein DETOXIFICATION (AHRD V3.3 *** A0A2I4ETK5_9ROSI)	Kajala, Kaisa, et al., Cell 184.12 (2021): 3333-3348.
Solyc01g009760		Phloem	GRAM domain family protein (AHRD V3.3 *** A0A2U1NIK8_ARTAN)	Kajala, Kaisa, et al., Cell 184.12 (2021): 3333-3348.
Solyc02g062500		Phloem	2-oxoglutarate (2OG) and Fe(II)-dependent oxygenase superfamily protein (AHRD V3.3 *** A0A2U1LXD5_ARTAN)	Kajala, Kaisa, et al., Cell 184.12 (2021): 3333-3348.
Solyc08g080730		Phloem	Tetraspanin-10 (AHRD V3.3 *** A0A2G2XKQ0_CAPBA)	Kajala, Kaisa, et al., Cell 184.12 (2021): 3333-3348.
Solyc01g095610		Phloem	Protein trichome birefringence-like 25 (AHRD V3.3 *** A0A2G2W6P1_CAPBA)	Kajala, Kaisa, et al., Cell 184.12 (2021): 3333-3348.
Solyc12g008460		Phloem	Senescence/dehydration-associated protein-related protein (AHRD V3.3 *** A0A2U1Q0R2_ARTAN)	Kajala, Kaisa, et al., Cell 184.12 (2021): 3333-3348.
Solyc07g052530		Exodermis	Peroxidase (AHRD V3.3 *** K4CFF2_SOLLC)	Kajala, Kaisa, et al., Cell 184.12 (2021): 3333-3348.
Solyc08g075830		Exodermis	Peroxidase (AHRD V3.3 *** K4CMV0_SOLLC)	Kajala, Kaisa, et al., Cell 184.12 (2021): 3333-3348.
Solyc07g052540		Exodermis	Peroxidase (AHRD V3.3 *** K4CFF3_SOLLC)	Kajala, Kaisa, et al., Cell 184.12 (2021): 3333-3348.
Solyc09g065430		Exodermis	Lipid transfer protein (AHRD V3.3 *-* B7FGM2_MEDTR)	Kajala, Kaisa, et al., Cell 184.12 (2021): 3333-3348.
Solyc04g081860		Exodermis	Peroxidase (AHRD V3.3 *** K4BVR5_SOLLC)	Kajala, Kaisa, et al., Cell 184.12 (2021): 3333-3348.
Solyc05g046030		Exodermis	Peroxidase (AHRD V3.3 *** K4C0T6_SOLLC)	Kajala, Kaisa, et al., Cell 184.12 (2021): 3333-3348.
Solyc05g046020		Exodermis	Peroxidase (AHRD V3.3 *** K4C0T5_SOLLC)	Kajala, Kaisa, et al., Cell 184.12 (2021): 3333-3348.
Solyc08g081780		Exodermis	Dirigent protein (AHRD V3.3 *** K4CPH4_SOLLC)	Kajala, Kaisa, et al., Cell 184.12 (2021): 3333-3348.
Solyc10g076240		Exodermis	Peroxidase (AHRD V3.3 *** K4D1W6_SOLLC)	Kajala, Kaisa, et al., Cell 184.12 (2021): 3333-3348.
Solyc05g046010		Exodermis	Peroxidase (AHRD V3.3 *** K4C0T4_SOLLC)	Kajala, Kaisa, et al., Cell 184.12 (2021): 3333-3348.
Solyc03g096030		Exodermis	Protein trichome birefringence-like 28 (AHRD V3.3 *** A0A1J3CSC5_NOCCA)	Kajala, Kaisa, et al., Cell 184.12 (2021): 3333-3348.
Solyc10g037880		Exodermis	Blue copper protein (AHRD V3.3 *** A0A2I0WGC8_9ASPA)	Kajala, Kaisa, et al., Cell 184.12 (2021): 3333-3348.
Solyc12g011030		Exodermis	xyloglucan endotransglucosylase-hydrolase 9	Kajala, Kaisa, et al., Cell 184.12 (2021): 3333-3348.
Solyc06g064960		Exodermis	GDSL esterase/lipase 5-like (AHRD V3.3 *** A0A1U8FAQ0_CAPAN)	Kajala, Kaisa, et al., Cell 184.12 (2021): 3333-3348.
Solyc09g074890		Exodermis	Rapid ALkalinization Factor (AHRD V3.3 *** A0A200QWN9_9MAGN)	Kajala, Kaisa, et al., Cell 184.12 (2021): 3333-3348.
Solyc01g005590		Exodermis	Unknown protein	Kajala, Kaisa, et al., Cell 184.12 (2021): 3333-3348.
Solyc01g111250		Exodermis	1-phosphatidylinositol phosphodiesterase (AHRD V3.3 *** A0A1J3JKG9_NOCCA)	Kajala, Kaisa, et al., Cell 184.12 (2021): 3333-3348.
Solyc11g031950		Exodermis	Glucuronoxylan 4-O-methyltransferase 2 (AHRD V3.3 *** A0A2G2VV10_CAPBA)	Kajala, Kaisa, et al., Cell 184.12 (2021): 3333-3348.
Solyc06g011350		Exodermis	plasma membrane intrinsic protein 2.4	Kajala, Kaisa, et al., Cell 184.12 (2021): 3333-3348.
Solyc12g096620		Exodermis	GDSL esterase	Kajala, Kaisa, et al., Cell 184.12 (2021): 3333-3348.
Solyc08g079190		Exodermis	Cortical cell-delineating protein (AHRD V1 *--- B6T836_MAIZE)	Kajala, Kaisa, et al., Cell 184.12 (2021): 3333-3348.
Solyc08g081190		Exodermis	plasma membrane intrinsic protein 1.5	Kajala, Kaisa, et al., Cell 184.12 (2021): 3333-3348.
Solyc09g007760		Exodermis	plasma membrane intrinsic protein 2.10	Kajala, Kaisa, et al., Cell 184.12 (2021): 3333-3348.
Solyc02g091520		Exodermis	Calcium-dependent lipid-binding (CaLB domain) family protein (AHRD V3.3 *** A0A2U1LMA8_ARTAN)	Kajala, Kaisa, et al., Cell 184.12 (2021): 3333-3348.
Solyc02g081400		Exodermis	Protein DJ-1 (AHRD V3.3 *** A0A2U1PKX3_ARTAN)	Kajala, Kaisa, et al., Cell 184.12 (2021): 3333-3348.
Solyc01g099370		Exodermis	Calcium-dependent lipid-binding (CaLB domain) family protein (AHRD V3.3 *-* F4JK83_ARATH)	Kajala, Kaisa, et al., Cell 184.12 (2021): 3333-3348.
Solyc01g081250		Exodermis	Glutathione S-transferase (AHRD V3.3 *** A0A200PVK3_9MAGN)	Kajala, Kaisa, et al., Cell 184.12 (2021): 3333-3348.
Solyc06g073460		Exodermis	phospholipid hydroperoxide glutathione peroxidase	Kajala, Kaisa, et al., Cell 184.12 (2021): 3333-3348.
Solyc01g109500		Exodermis	BURP domain-containing protein (AHRD V3.3 *-* A0A1Q3C0F5_CEPFO)	Kajala, Kaisa, et al., Cell 184.12 (2021): 3333-3348.
Solyc09g007770		Exodermis	plasma membrane intrinsic protein 2.1	Kajala, Kaisa, et al., Cell 184.12 (2021): 3333-3348.
Solyc06g075650		Exodermis	tonoplast intrinsic protein 1.2	Kajala, Kaisa, et al., Cell 184.12 (2021): 3333-3348.
Solyc02g084790		Exodermis	Peroxidase (AHRD V3.3 *** K4BAZ4_SOLLC)	Kajala, Kaisa, et al., Cell 184.12 (2021): 3333-3348.
Solyc06g060760		Exodermis	tonoplast intrinsic protein 2.3	Kajala, Kaisa, et al., Cell 184.12 (2021): 3333-3348.
Solyc01g108860		Exodermis	2-oxoglutarate (2OG) and Fe(II)-dependent oxygenase superfamily protein (AHRD V3.3 *** A0A2U1MKU7_ARTAN)	Kajala, Kaisa, et al., Cell 184.12 (2021): 3333-3348.
Solyc05g006750		Exodermis	Glutathione S-transferase (AHRD V3.3 *** A0A200QY01_9MAGN)	Kajala, Kaisa, et al., Cell 184.12 (2021): 3333-3348.
Solyc05g006390		Exodermis	CDP-diacylglycerol-glycerol-3-phosphate 3-phosphatidyltransferase (AHRD V3.3 *** Q8VYY6_ARATH)	Kajala, Kaisa, et al., Cell 184.12 (2021): 3333-3348.
Solyc12g005940		Exodermis	1-aminocyclopropane-1-carboxylate oxidase 2 (AHRD V3.3 *** Q7Y257_BETPN)	Kajala, Kaisa, et al., Cell 184.12 (2021): 3333-3348.
Solyc08g074682		Exodermis	Polyphenol oxidase (AHRD V3.3 *** Q41427_SOLTU)	Kajala, Kaisa, et al., Cell 184.12 (2021): 3333-3348.
Solyc04g079760		Exodermis	UPF0114 domain-containing protein (AHRD V3.3 *** A0A1Q3D8A0_CEPFO)	Kajala, Kaisa, et al., Cell 184.12 (2021): 3333-3348.
Solyc09g075670		Exodermis	2-hydroxyisoflavanone dehydratase (AHRD V3.3 *** A0A1U8G399_CAPAN)	Kajala, Kaisa, et al., Cell 184.12 (2021): 3333-3348.
Solyc08g083110		Exodermis	Methionine gamma-lyase (AHRD V3.3 *** A0A1U8G8Y5_CAPAN)	Kajala, Kaisa, et al., Cell 184.12 (2021): 3333-3348.
Solyc06g035980		Epidermis	Unknown protein	Kajala, Kaisa, et al., Cell 184.12 (2021): 3333-3348.
Solyc09g075410		Epidermis	Pollen Ole e 1 allergen/extensin (AHRD V3.3 *** A0A2U1KBI3_ARTAN)	Kajala, Kaisa, et al., Cell 184.12 (2021): 3333-3348.
Solyc01g009410		Epidermis	Peroxidase (AHRD V3.3 *** K4ATD7_SOLLC)	Kajala, Kaisa, et al., Cell 184.12 (2021): 3333-3348.
Solyc08g080060		Epidermis	Expansin (AHRD V3.3 *** K4CP06_SOLLC)	Kajala, Kaisa, et al., Cell 184.12 (2021): 3333-3348.
Solyc05g055320		Epidermis	Peroxidase (AHRD V3.3 *** K4C2K8_SOLLC)	Kajala, Kaisa, et al., Cell 184.12 (2021): 3333-3348.
Solyc12g100110		Epidermis	Extensin-like protein Ext1 (AHRD V3.3 *** Q8VWM5_SOLLC)	Kajala, Kaisa, et al., Cell 184.12 (2021): 3333-3348.
Solyc12g100090		Epidermis	Extensin-like protein Ext1 (AHRD V3.3 *** Q8VWM5_SOLLC)	Kajala, Kaisa, et al., Cell 184.12 (2021): 3333-3348.
Solyc12g049150		Epidermis	Extensin-like protein Ext1 (AHRD V3.3 *** Q8VWM5_SOLLC)	Kajala, Kaisa, et al., Cell 184.12 (2021): 3333-3348.
Solyc12g049070		Epidermis	extensin-like	Kajala, Kaisa, et al., Cell 184.12 (2021): 3333-3348.
Solyc12g100080		Epidermis	Extensin-like protein Ext1 (AHRD V3.3 *** Q8VWM5_SOLLC)	Kajala, Kaisa, et al., Cell 184.12 (2021): 3333-3348.
Solyc12g049090		Epidermis	Extensin-like protein Ext1 (AHRD V3.3 *** Q8VWM5_SOLLC)	Kajala, Kaisa, et al., Cell 184.12 (2021): 3333-3348.
Solyc04g081130		Epidermis	Glyoxal oxidase (AHRD V3.3 *** A0A200QQ43_9MAGN)	Kajala, Kaisa, et al., Cell 184.12 (2021): 3333-3348.
Solyc07g043700		Epidermis	HXXXD-type acyl-transferase family protein (AHRD V3.3 *** F4JBC7_ARATH)	Kajala, Kaisa, et al., Cell 184.12 (2021): 3333-3348.
Solyc07g065420		Epidermis	Protein MIZU-KUSSEI 1 (AHRD V3.3 *** A0A1U8GTQ9_CAPAN)	Kajala, Kaisa, et al., Cell 184.12 (2021): 3333-3348.
Solyc01g073820		Epidermis	Cysteine/Histidine-rich C1 domain family protein (AHRD V3.3 *** A0A2U1L9L8_ARTAN)	Kajala, Kaisa, et al., Cell 184.12 (2021): 3333-3348.
Solyc12g017870		Epidermis	Peroxidase (AHRD V3.3 *** K4DDB5_SOLLC)	Kajala, Kaisa, et al., Cell 184.12 (2021): 3333-3348.
Solyc06g066590		Epidermis	Protein PLANT CADMIUM RESISTANCE 8 (AHRD V3.3 *** A0A2G2WLP0_CAPBA)	Kajala, Kaisa, et al., Cell 184.12 (2021): 3333-3348.
Solyc12g015920		Epidermis	Heavy metal-associated isoprenylated plant protein 47 (AHRD V3.3 *-* A0A314Z745_PRUYE)	Kajala, Kaisa, et al., Cell 184.12 (2021): 3333-3348.
Solyc12g049160		Epidermis	Extensin-like protein Ext1 (AHRD V3.3 *** Q8VWM5_SOLLC)	Kajala, Kaisa, et al., Cell 184.12 (2021): 3333-3348.
Solyc07g043640		Epidermis	AMP-dependent synthetase/ligase (AHRD V3.3 *** A0A200QNF3_9MAGN)	Kajala, Kaisa, et al., Cell 184.12 (2021): 3333-3348.
Solyc06g005620		Epidermis	Zinc transporter 2 (AHRD V3.3 *** A0A2G2WHM1_CAPBA)	Kajala, Kaisa, et al., Cell 184.12 (2021): 3333-3348.
Solyc10g008830		Epidermis	GDSL esterase/lipase (AHRD V3.3 *** A0A2G3BD38_CAPCH)	Kajala, Kaisa, et al., Cell 184.12 (2021): 3333-3348.
Solyc02g071070		Epidermis	Cation/H(+) antiporter 16 (AHRD V3.3 *** A0A2G2XDT2_CAPBA)	Kajala, Kaisa, et al., Cell 184.12 (2021): 3333-3348.
Solyc12g007270		Epidermis	Xyloglucan endotransglucosylase/hydrolase (AHRD V3.3 *** A0A2G2X3I0_CAPBA)	Kajala, Kaisa, et al., Cell 184.12 (2021): 3333-3348.
Solyc01g097540		Epidermis	annexin 4	Kajala, Kaisa, et al., Cell 184.12 (2021): 3333-3348.
Solyc04g074470		Epidermis	Protein EXORDIUM-like 2 (AHRD V3.3 *** A0A2G3CNT3_CAPCH)	Kajala, Kaisa, et al., Cell 184.12 (2021): 3333-3348.
Solyc01g105550		Epidermis	Acylsugar acetyltransferase (AHRD V3.3 *** K4HRU2_SOLHA)	Kajala, Kaisa, et al., Cell 184.12 (2021): 3333-3348.
Solyc06g009040		Epidermis	Glutathione S-transferase (AHRD V3.3 *** A0A2G3C3Q3_CAPCH)	Kajala, Kaisa, et al., Cell 184.12 (2021): 3333-3348.
Solyc03g115710		Epidermis	Receptor-like protein kinase THESEUS 1 (AHRD V3.3 *** A0A1U8G3K7_CAPAN)	Kajala, Kaisa, et al., Cell 184.12 (2021): 3333-3348.
Solyc01g087570		Epidermis	hypothetical protein (AHRD V3.3 *-* AT3G57450.1)	Kajala, Kaisa, et al., Cell 184.12 (2021): 3333-3348.
Solyc07g009290		Epidermis	defensin-like protein 1 (AHRD V3.3 *** A0A1U7W6X0_NICSY)	Kajala, Kaisa, et al., Cell 184.12 (2021): 3333-3348.
Solyc04g005720		Epidermis	Caleosin (AHRD V3.3 *** A0A200QL80_9MAGN)	Kajala, Kaisa, et al., Cell 184.12 (2021): 3333-3348.
Solyc10g086090		Epidermis	Ethylene-responsive proteinase inhibitor 1 (AHRD V3.3 *** A0A2G2VU06_CAPBA)	Kajala, Kaisa, et al., Cell 184.12 (2021): 3333-3348.
Solyc09g074850		Epidermis	Glutathione S-transferase (AHRD V3.3 *** A0A2G3CTS1_CAPCH)	Kajala, Kaisa, et al., Cell 184.12 (2021): 3333-3348.
Solyc01g080010		Epidermis	xyloglucan endoglucanase inhibitor	Kajala, Kaisa, et al., Cell 184.12 (2021): 3333-3348.
Solyc03g019690		Epidermis	Serine protease inhibitor 1 (AHRD V3.3 *** A0A2G2XWH1_CAPAN)	Kajala, Kaisa, et al., Cell 184.12 (2021): 3333-3348.
Solyc08g080630		Epidermis	Ethylene-responsive proteinase inhibitor 1 (AHRD V3.3 *** A0A1U8G7N9_CAPAN)	Kajala, Kaisa, et al., Cell 184.12 (2021): 3333-3348.
Solyc01g103390		Epidermis	12-oxophytodienoate reductase 2	Kajala, Kaisa, et al., Cell 184.12 (2021): 3333-3348.
Solyc08g061920		Epidermis	Cytokinin oxidase/dehydrogenase (AHRD V3.3 *** C3VPM8_SOLTU)	Kajala, Kaisa, et al., Cell 184.12 (2021): 3333-3348.
Solyc02g093860		Epidermis	Lysine histidine transporter-like 1 (AHRD V3.3 *** A0A1U8FZ64_CAPAN)	Kajala, Kaisa, et al., Cell 184.12 (2021): 3333-3348.
Solyc05g009470		Epidermis	Glycoside hydrolase family 31 (AHRD V3.3 *** A0A2U1PBY7_ARTAN)	Kajala, Kaisa, et al., Cell 184.12 (2021): 3333-3348.
Solyc02g079220		Epidermis	Sugar transporter protein 1	Kajala, Kaisa, et al., Cell 184.12 (2021): 3333-3348.
Solyc03g116510		Epidermis	DUF761 domain-containing protein (AHRD V3.3 *** A0A1Q3BDS4_CEPFO)	Kajala, Kaisa, et al., Cell 184.12 (2021): 3333-3348.
Solyc02g076990		Epidermis	Phospholipase A1-II 1 (AHRD V3.3 *** A0A1U8FS88_CAPAN)	Kajala, Kaisa, et al., Cell 184.12 (2021): 3333-3348.
Solyc03g112100		Epidermis	High-affinity nitrate transporter 3.2 (AHRD V3.3 *** A0A2G3CY81_CAPCH)	Kajala, Kaisa, et al., Cell 184.12 (2021): 3333-3348.
Solyc01g079940		Epidermis	Eukaryotic aspartyl protease family protein (AHRD V3.3 *** A0A2U1KXX4_ARTAN)	Kajala, Kaisa, et al., Cell 184.12 (2021): 3333-3348.
Solyc05g056550		Epidermis	Protein kinase (AHRD V3.3 *** O65765_CRAPL)	Kajala, Kaisa, et al., Cell 184.12 (2021): 3333-3348.
Solyc09g011590		Epidermis	Glutathione S-transferase-like protein (AHRD V3.3 *** A8DUB0_SOLLC)	Kajala, Kaisa, et al., Cell 184.12 (2021): 3333-3348.
Solyc02g014830		Epidermis	Carboxypeptidase (AHRD V3.3 *** A0A2G2XBM8_CAPBA)	Kajala, Kaisa, et al., Cell 184.12 (2021): 3333-3348.
Solyc02g070090		Epidermis	FAD-binding Berberine family protein (AHRD V3.3 *** A0A2U1KT07_ARTAN)	Kajala, Kaisa, et al., Cell 184.12 (2021): 3333-3348.
Solyc09g090730		Epidermis	AMT1	Kajala, Kaisa, et al., Cell 184.12 (2021): 3333-3348.
Solyc10g083290		Epidermis	invertase 6	Kajala, Kaisa, et al., Cell 184.12 (2021): 3333-3348.
Solyc04g078040		Epidermis	Peroxisomal membrane 22 kDa (Mpv17/PMP22) family protein (AHRD V3.3 *** A0A2U1NNX3_ARTAN)	Kajala, Kaisa, et al., Cell 184.12 (2021): 3333-3348.
Solyc09g082570		Epidermis	Neurogenic locus notch-like protein (AHRD V3.3 *** F4JIF2_ARATH)	Kajala, Kaisa, et al., Cell 184.12 (2021): 3333-3348.
Solyc01g100390		Epidermis	Pyrophosphate-energized vacuolar membrane proton pump (AHRD V3.3 *** A0A2G2V5M7_CAPBA)	Kajala, Kaisa, et al., Cell 184.12 (2021): 3333-3348.
Solyc09g090070		Epidermis	phosphate transporter 1	Kajala, Kaisa, et al., Cell 184.12 (2021): 3333-3348.
Solyc12g008650		Epidermis	Inositol oxygenase (AHRD V3.3 *** A0A200QVH1_9MAGN)	Kajala, Kaisa, et al., Cell 184.12 (2021): 3333-3348.
Solyc07g062490		Epidermis	Epidermis-specific secreted glycoprotein EP1 (AHRD V3.3 *** A0A2G2WG47_CAPBA)	Kajala, Kaisa, et al., Cell 184.12 (2021): 3333-3348.
Solyc04g074950		Epidermis	Dihydrofolate reductase (AHRD V3.3 *** A0A1P8B8P6_ARATH)	Kajala, Kaisa, et al., Cell 184.12 (2021): 3333-3348.
Solyc09g075120		Epidermis	UDP-glucuronic acid decarboxylase 4 (AHRD V3.3 *** A0A2G2W0G3_CAPBA)	Kajala, Kaisa, et al., Cell 184.12 (2021): 3333-3348.
Solyc02g069690		Epidermis	FAD-binding Berberine family protein (AHRD V3.3 *** A0A1P8AT94_ARATH)	Kajala, Kaisa, et al., Cell 184.12 (2021): 3333-3348.
Solyc11g066250		Epidermis	Carboxypeptidase (AHRD V3.3 *** A0A1U8EWA6_CAPAN)	Kajala, Kaisa, et al., Cell 184.12 (2021): 3333-3348.
Solyc12g005720		Epidermis	Cysteine-rich receptor-like protein kinase (AHRD V3.3 *** A0A2K3JS14_TRIPR)	Kajala, Kaisa, et al., Cell 184.12 (2021): 3333-3348.
Solyc11g069220		Epidermis	MLO-like protein (AHRD V3.3 *** K4DA78_SOLLC)	Kajala, Kaisa, et al., Cell 184.12 (2021): 3333-3348.
Solyc11g065470		Epidermis	DUF604 domain-containing protein (AHRD V3.3 *** A0A1Q3CIC6_CEPFO)	Kajala, Kaisa, et al., Cell 184.12 (2021): 3333-3348.
Solyc02g070280		Epidermis	Cationic amino acid transporter (AHRD V3.3 *** S8D7Y4_9LAMI)	Kajala, Kaisa, et al., Cell 184.12 (2021): 3333-3348.
Solyc07g043230		Epidermis	Zinc transporter protein (AHRD V3.3 *** A5BDR3_VITVI)	Kajala, Kaisa, et al., Cell 184.12 (2021): 3333-3348.
Solyc03g114210		Epidermis	Protein kinase (AHRD V3.3 *** Q9FGB1_ARATH)	Kajala, Kaisa, et al., Cell 184.12 (2021): 3333-3348.
Solyc02g086810		Epidermis	Nipped-B-like protein (AHRD V3.3 *** A0A2R6RYV7_ACTCH)	Kajala, Kaisa, et al., Cell 184.12 (2021): 3333-3348.
Solyc09g056360		Epidermis	Cytochrome b561 and DOMON domain-containing protein (AHRD V3.3 *** A0A1U8E5P6_CAPAN)	Kajala, Kaisa, et al., Cell 184.12 (2021): 3333-3348.
Solyc08g023270		Epidermis	myosin heavy chain-like protein (AHRD V3.3 *** AT4G03620.2)	Kajala, Kaisa, et al., Cell 184.12 (2021): 3333-3348.
Solyc02g081570		Epidermis	YELLOW STRIPE like 8 (AHRD V3.3 *** A0A2U1PCK1_ARTAN)	Kajala, Kaisa, et al., Cell 184.12 (2021): 3333-3348.

## Sheet: Supplementary Table 3
Supplementary Table 3: Number of cells and differentially expressed genes across the 30 identified clusters.
Cluster #	Total # of cells	5 dpi NRC	10 dpi NRC	5 dpi galls	10 dpi galls	Number of All significantly expressed genes	Number of specifically expressed genes
C29	9	9	0	0	0	154	147
C28	33	33	0	0	0	413	399
C27	108	0	108	0	0	402	257
C26	125	0	0	0	125	546	325
C25	126	0	0	0	126	828	467
C24	145	0	145	0	0	562	328
C23	167	22	88	39	18	355	125
C22	210	157	4	28	21	348	65
C21	212	20	63	29	100	336	101
C20	221	32	144	22	23	399	82
C19	225	47	23	62	93	239	60
C18	327	126	20	147	34	419	74
C17	331	66	182	54	29	343	89
C16	441	49	75	238	79	1344	252
C15	455	12	311	71	61	533	103
C14	745	222	138	131	254	776	63
C13	1046	282	322	268	174	349	13
C12	1141	313	446	188	194	1845	266
C11	1208	142	460	260	346	566	51
C10	1606	355	493	238	520	2449	407
C9	1613	422	523	412	256	758	6
C8	1643	169	254	664	556	4993	344
C7	1808	387	501	352	568	821	33
C6	2087	421	343	552	771	1444	60
C5	2438	638	366	836	598	1327	24
C4	2592	884	767	575	366	403	4
C3	2713	496	576	896	745	962	9
C2	2879	412	656	1101	710	578	1
C1	3439	503	740	1164	1032	2011	24
C0	5209	83	526	2813	1787	109	2

## Sheet: Supplementary Table 4
Supplementary Table 4: Gene identification numbers and functional annotation of differentially expressed genes in the 30 identified clusters.
Gene ID	Cluster Specific	P-value	Mean exp_this cluster	Mean exp_all clusters	Log2 fold change	Annotation	Cluster #
Solyc09g005420	Yes	2.14609e-07	1.89	0.04	5.56224	Kirola (AHRD V3.3 *** A0A2G3B0M8_CAPCH)	29
Solyc05g014470	No	2.15173e-07	2.66	0.2	3.73335	glyceraldehyde 3-phosphate dehydrogenase	29
Solyc04g058100	Yes	2.18246e-07	3.02	0.08	5.2384	Metallothionein-like protein (AHRD V3.3 *** A8DUB1_SOLLC)	29
Solyc01g102380	Yes	2.25503e-07	2.26	0.07	5.01282	germin	29
Solyc06g005470	Yes	2.26728e-07	3.5	0.13	4.75077	Metallothionein-like protein type 2 (AHRD V1 --*- MT2Z_SOLLC)	29
Solyc07g052670	Yes	3.0409e-07	1.65	0.07	4.55897	bHLH transcription factor 053	29
Solyc04g014510	Yes	3.08595e-07	1.64	0.04	5.35755	glutamine synthase	29
Solyc10g007290	Yes	3.11922e-07	2.35	0.1	4.55459	phosphoenolpyruvate carboxylase (AHRD V3.3 *** A0A1S3YLC5_TOBAC)	29
Solyc04g011510	Yes	3.15501e-07	1.58	0.09	4.13386	Triosephosphate isomerase (AHRD V3.3 *** S8E0E9_9LAMI)	29
Solyc09g009020	Yes	3.59122e-07	1.85	0.15	3.62449	enolase	29
Solyc09g009260	Yes	3.91401e-07	1.64	0.15	3.45066	fructose-1,6-bisphosphate aldolase	29
Solyc09g005500	Yes	4.16163e-07	1.94	0.09	4.42999	Kirola (AHRD V3.3 *** A0A2U1MSQ9_ARTAN)	29
Solyc08g080940	Yes	4.39195e-07	1.57	0.1	3.97269	glutathione peroxidase like encoding 1	29
Solyc06g009040	Yes	1.05162e-06	1.56	0.15	3.37851	Glutathione S-transferase (AHRD V3.3 *** A0A2G3C3Q3_CAPCH)	29
Solyc01g101060	Yes	1.11832e-06	1.3	0.09	3.85244	S-adenosyl-L-methionine synthetase	29
Solyc09g011490	Yes	3.69324e-06	1.51	0.16	3.2384	Glutathione S-transferase (AHRD V3.3 *** C0LF68_CAPAN)	29
Solyc01g094910	Yes	4.12627e-06	1.58	0.01	7.30378	ferric-chelate reductase	29
Solyc11g045520	Yes	4.29814e-06	1.78	0.01	7.47573	2-oxoglutarate (2OG) and Fe(II)-dependent oxygenase superfamily protein (AHRD V3.3 *** A0A2U1QIJ9_ARTAN)	29
Solyc05g024415	Yes	4.93054e-06	1.16	0.01	6.85798		29
Solyc12g056250	Yes	6.04204e-06	1.37	0.06	4.51307	Glutathione S-transferase (AHRD V3.3 *** A0A200QUC6_9MAGN)	29
Solyc10g006480	Yes	7.58275e-06	1.13	0.18	2.65025	Polyubiquitin (AHRD V3.3 *** F1SY21_MESCR)	29
Solyc09g011590	Yes	7.82142e-06	1.52	0.07	4.44057	Glutathione S-transferase-like protein (AHRD V3.3 *** A8DUB0_SOLLC)	29
Solyc09g090140	Yes	8.7093e-06	1.52	0.14	3.44057	ferredoxin 1	29
Solyc11g011330	Yes	8.88755e-06	1.38	0.09	3.9386	Cinnamyl alcohol dehydrogenase (AHRD V3.3 *** J7IAL0_FRAAN)	29
Solyc07g044840	Yes	9.50079e-06	1.26	0.11	3.51785	2,3-bisphosphoglycerate-independent phosphoglycerate mutase (AHRD V3.3 *** A0A2G2WBT5_CAPBA)	29
Solyc03g113220	Yes	9.57869e-06	1.02	0.05	4.3505	Hypersensitive-induced response protein (AHRD V3.3 *** A6YGE4_CARPA)	29
Solyc08g083280	Yes	1.57533e-05	0.91	0.06	3.92283	Alcohol dehydrogenase 1 (AHRD V3.3 *** A0A1U8G0C8_CAPAN)	29
Solyc06g005160	No	1.7329e-05	1.57	0.21	2.9023	cytosolic ascorbate peroxidase 1	29
Solyc01g067740	Yes	5.66938e-05	1.04	0.16	2.70044	Superoxide dismutase [Cu-Zn] 1	29
Solyc02g069200	Yes	5.735e-05	0.84	0.01	6.39232	iron-regulated transporter 1	29
Solyc01g080230	Yes	6.28386e-05	1.05	0.01	6.71425	endo-1,31,4-beta-D-glucanase-like (AHRD V3.3 *** A0A2I4F2Y3_9ROSI)	29
Solyc09g090730	Yes	9.30821e-05	0.87	0.03	4.85798	AMT1	29
Solyc07g056420	Yes	0.000126505	1.35	0.07	4.26946	glutathione S-transferase AY082341	29
Solyc01g096430	Yes	0.000167856	1.09	0.07	3.96083	NADPH:quinone oxidoreductase-like (AHRD V3.3 *** A0A2I4GZV4_9ROSI)	29
Solyc02g093270	Yes	0.000218438	0.75	0.07	3.42146	caffeoyl-CoA O-methyltransferase	29
Solyc05g008600	Yes	0.000238353	0.57	0.05	3.51096	ripening regulated protein (DDTFR6/A)	29
Solyc09g011640	Yes	0.000238353	1.06	0.12	3.14296	Glutathione S-transferase-like protein (AHRD V3.3 *** A8DUB0_SOLLC)	29
Solyc03g078400	No	0.000259633	1.01	0.22	2.19878	actin	29
Solyc09g008200	Yes	0.000271565	0.73	0.07	3.38247	heavy metal-associated isoprenylated plant protein 3-like (AHRD V3.3 *-* A0A1S4B4L4_TOBAC)	29
Solyc07g064130	No	0.000273118	1.09	0.23	2.24462	Polyubiquitin (AHRD V3.3 *** F1SY21_MESCR)	29
Solyc07g017780	Yes	0.000281081	1.36	0.18	2.91754	(DB226) meloidogyne-induced giant cell protein	29
Solyc05g053070	Yes	0.000537713	0.69	0.09	2.9386	Unknown protein	29
Solyc06g036110	Yes	0.000542786	0.84	0	#DIV/0!	Calcium-dependent lipid-binding (CaLB domain) family protein (AHRD V3.3 *** A0A2U1LCI8_ARTAN)	29
Solyc01g100490	Yes	0.000574036	0.98	0	#DIV/0!	chloronerva	29
Solyc09g090070	Yes	0.000791619	0.76	0.03	4.66297	phosphate transporter 1	29
Solyc05g005460	Yes	0.000794566	0.62	0.02	4.9542	DC1 domain-containing protein (AHRD V3.3 *** A0A2U1QM98_ARTAN)	29
Solyc04g081440	Yes	0.000846245	0.99	0.16	2.62936	beta-fructofuranosidase	29
Solyc02g087410	Yes	0.000852276	0.73	0.03	4.60486	ABC transporter B family member 18 (AHRD V3.3 *** A0A1U8FQF4_CAPAN)	29
Solyc01g102290	Yes	0.000942041	0.79	0.15	2.39689	Low temperature and salt responsive protein (AHRD V3.3 *** Q8H9B8_SOLTU)	29
Solyc07g045160	Yes	0.000951522	0.54	0.02	4.75489	ATP-dependent 6-phosphofructokinase (AHRD V3.3 *** A0A2G2WC06_CAPBA)	29
Solyc07g009100	Yes	0.000952076	0.54	0.03	4.16993	defensin-like protein 19 (AHRD V3.3 *** A0A1S4AH79_TOBAC)	29
Solyc10g047643	Yes	0.000959528	0.68	0.12	2.5025		29
Solyc01g101070	Yes	0.00141071	0.93	0.07	3.7318	ABC transporter-like (AHRD V3.3 *** A0A200R1R9_9MAGN)	29
Solyc09g008020	Yes	0.00145953	0.63	0.05	3.65535	Cysteine proteinases superfamily protein (AHRD V3.3 *** A0A2U1LH80_ARTAN)	29
Solyc12g095880	Yes	0.00148472	0.58	0.05	3.53605	ATP-dependent 6-phosphofructokinase (AHRD V3.3 *** A0A2G2VI14_CAPBA)	29
Solyc06g074490	Yes	0.00154323	0.58	0.05	3.53605	Unknown protein	29
Solyc09g091460	Yes	0.00178225	0.52	0.05	3.37851	PB1 domain-containing protein tyrosine kinase (AHRD V3.3 *-* F4I5S1_ARATH)	29
Solyc10g085430	Yes	0.00184328	0.75	0.17	2.14136	Saposin B (AHRD V3.3 *** A0A2U1NDA3_ARTAN)	29
Solyc07g020860	Yes	0.00187741	0.72	0.1	2.848	Peroxiredoxin (AHRD V3.3 *** Q8S3L0_POPPZ)	29
Solyc02g086460	Yes	0.0018995	1.11	0.12	3.20945	Unknown Protein	29
Solyc02g091880	Yes	0.00191507	0.57	0.06	3.24793	Cytochrome c oxidase subunit 6a, mitochondrial (AHRD V3.3 *** A0A1U8FNT4_CAPAN)	29
Solyc04g073990	Yes	0.00225709	0.72	0.09	3	annexin p34	29
Solyc04g082200	No	0.00263553	1.29	0.4	1.6893	dehydrin	29
Solyc05g050240	Yes	0.00356405	0.52	0.09	2.53051	Plastid division protein PDV1 (AHRD V3.3 *-* A0A2I0XAI8_9ASPA)	29
Solyc05g005490	Yes	0.00380809	0.47	0.08	2.55459	carbonic anhydrase	29
Solyc08g075370	Yes	0.00400838	0.79	0.14	2.49643	Unknown protein	29
Solyc06g072840	Yes	0.00415459	0.57	0	#DIV/0!	hypothetical protein (AHRD V3.3 *** AT3G03150.1)	29
Solyc01g097570	Yes	0.00420627	0.47	0	#DIV/0!	Protein SUPPRESSOR OF K(+) TRANSPORT GROWTH DEFECT 1 (AHRD V3.3 *-* A0A2G2W7B7_CAPBA)	29
Solyc10g006430	Yes	0.00453897	0.38	0.01	5.24793	transmembrane protein (AHRD V3.3 --* AT3G21710.2)	29
Solyc10g079660	Yes	0.00469732	0.49	0.01	5.61471	bHLH transcription factor 067	29
Solyc09g091910	Yes	0.00480418	0.55	0.01	5.78136	Purple acid phosphatase (AHRD V3.3 *** A0A2G2W1Z0_CAPBA)	29
Solyc11g018530	Yes	0.00498702	0.75	0.02	5.22882	root-specific metal transporter	29
Solyc07g009040	Yes	0.00511893	0.5	0.01	5.64386	defensin-like protein 19 (AHRD V3.3 *** A0A1S4AH79_TOBAC)	29
Solyc10g084410	Yes	0.00513654	0.64	0.02	5	Protein phosphatase 2C family protein (AHRD V3.3 *** A0A2U1Q2B2_ARTAN)	29
Solyc06g051550	Yes	0.00517037	0.78	0.02	5.2854	fe inefficient	29
Solyc04g011350	Yes	0.00577601	0.58	0.03	4.27302	2-oxoglutarate dehydrogenase, E1 component (AHRD V3.3 *** F4IWV2_ARATH)	29
Solyc01g104110	Yes	0.00641376	0.65	0.04	4.02237	11-S seed storage protein (AHRD V3.3 *** A0A2U1KM33_ARTAN)	29
Solyc02g082700	No	0.00659806	0.7	0.23	1.60572	High mobility group family (AHRD V3.3 *** S8EDU2_9LAMI)	29
Solyc02g081970	Yes	0.00674652	0.45	0.03	3.90689	Vacuolar-sorting receptor 1 (AHRD V3.3 *** A0A1U8FV38_CAPAN)	29
Solyc09g082650	Yes	0.00691153	0.71	0.05	3.82782	1,2-dihydroxy-3-keto-5-methylthiopentene dioxygenase (AHRD V3.3 *** A8UGP3_SOLTU)	29
Solyc07g017570	Yes	0.00736583	0.42	0.03	3.80735	defensin-like protein 1 (AHRD V3.3 -** A0A1S3YK59_TOBAC)	29
Solyc06g060080	Yes	0.00764991	0.61	0.05	3.60881	Mitochondrial ATP synthase subunit (AHRD V3.3 *** A0A2K3NL61_TRIPR)	29
Solyc07g043320	Yes	0.00784408	0.66	0.15	2.1375	myosin heavy chain%2C embryonic smooth protein (AHRD V3.3 *-* AT1G05320.9)	29
Solyc06g005150	Yes	0.00922375	0.95	0.08	3.56986	ascorbate peroxidase	29
Solyc04g074510	Yes	0.0095185	0.57	0.06	3.24793	tft3 14-3-3	29
Solyc02g086930	Yes	0.00994346	0.57	0.15	1.926	Homeobox-leucine zipper protein HAT5 (AHRD V3.3 *** A0A2G2XIE8_CAPBA)	29
Solyc08g067020	Yes	0.0100108	0.52	0.05	3.37851	Cytochrome b-c1 complex subunit 7 (AHRD V3.3 *** A0A1U8E2B0_CAPAN)	29
Solyc10g055650	Yes	0.0103113	0.58	0.07	3.05063	Protein phosphatase 2C (AHRD V3.3 *** A0A2U1M4W5_ARTAN)	29
Solyc03g043660	Yes	0.0114774	0.69	0.1	2.7866	Protease Do-like 7 (AHRD V3.3 *** A0A2G2ZMM2_CAPAN)	29
Solyc01g087620	Yes	0.0116346	0.59	0.16	1.88264	Ubiquitin-like protein 5 (AHRD V3.3 *** A0A1U8DUI9_CAPAN)	29
Solyc12g007030	Yes	0.0116697	0.53	0.07	2.92057	Aldehyde dehydrogenase (AHRD V3.3 *** Q70T30_BIXOR)	29
Solyc01g110385	Yes	0.0131689	0.42	0.06	2.80735		29
Solyc01g087170	Yes	0.0135212	0.42	0.06	2.80735	Zinc finger transcription factor 11	29
Solyc11g039840	Yes	0.0135718	0.64	0.09	2.83007	Cytochrome b-c1 complex subunit Rieske, mitochondrial (AHRD V3.3 *** UCRI_SOLTU)	29
Solyc01g081540	Yes	0.0151234	0.52	0.08	2.70044	Myosin-17 (AHRD V3.3 *** A0A2G3ALU8_CAPAN)	29
Solyc09g011570	Yes	0.0152067	0.67	0.09	2.89616	Glutathione S-transferase-like protein (AHRD V1 **** A8DUB0_SOLLC)	29
Solyc01g103220	Yes	0.016506	0.53	0.08	2.72792	Cytochrome c (AHRD V3.3 *** A0A2G3BUT2_CAPCH)	29
Solyc01g107870	No	0.0183663	1	0.37	1.4344	Polyadenylate-binding protein (AHRD V3.3 *** Q9M6E6_TOBAC)	29
Solyc04g080960	Yes	0.0192969	0.73	0.16	2.18982	pre-pro-cysteine proteinase	29
Solyc10g008140	Yes	0.0211704	0.44	0.09	2.28951	Prohibitin (AHRD V3.3 *** A0A200QL97_9MAGN)	29
Solyc04g009910	Yes	0.0225081	0.61	0.01	5.93074	Phosphoenolpyruvate carboxylase kinase (AHRD V3.3 *** Q9SDY0_SOLLC)	29
Solyc06g069045	Yes	0.0225322	0.42	0	#DIV/0!		29
Solyc12g088970	Yes	0.0229975	0.58	0.01	5.85798	Cytochrome P450 (AHRD V3.3 *-* A0A200QY67_9MAGN)	29
Solyc12g100300	Yes	0.0231156	0.37	0.01	5.20945	Metal tolerance protein 3 (AHRD V3.3 *** A0A2G2YBF6_CAPAN)	29
Solyc03g097230	Yes	0.0233922	0.4	0.01	5.32193	AIG2-like (Avirulence induced gene) family protein (AHRD V3.3 *** Q9FIQ3_ARATH)	29
Solyc01g099840	Yes	0.0236536	0.63	0.13	2.27684	Dormancy/auxin associated protein (AHRD V3.3 *** A0A2K3MXX9_TRIPR)	29
Solyc07g006800	Yes	0.0236677	0.29	0.01	4.85798	Glycosyltransferase (AHRD V3.3 *** A0A0A1WDL3_NICAT)	29
Solyc01g111780	Yes	0.023702	0.41	0.09	2.18763	Transportin-1 (AHRD V3.3 *** A0A2G2W9L9_CAPBA)	29
Solyc10g009150	Yes	0.0241738	0.56	0.1	2.48543	Organ specific protein (AHRD V3.3 *-* A0A2U1PW62_ARTAN)	29
Solyc08g079900	Yes	0.0252545	0.4	0.01	5.32193	Subtilisin-like protease (AHRD V3.3 *** Q9LWA4_SOLLC)	29
Solyc03g097840	Yes	0.0260261	0.32	0.01	5	Phosphate carrier protein, mitochondrial (AHRD V3.3 *** A0A2G3A0N1_CAPAN)	29
Solyc12g008590	Yes	0.0264521	0.64	0.15	2.09311	Profilin (AHRD V3.3 *** E0XJL2_GOSHI)	29
Solyc07g009290	Yes	0.026954	0.5	0.02	4.64386	defensin-like protein 1 (AHRD V3.3 *** A0A1U7W6X0_NICSY)	29
Solyc06g082440	Yes	0.0272415	0.5	0.02	4.64386	Non-specific serine/threonine protein kinase (AHRD V3.3 *** G4XMX3_SOLLC)	29
Solyc09g090600	Yes	0.0276812	0.38	0.02	4.24793	acid phosphatase 1-like (AHRD V3.3 *** A0A1U7W5M1_NICSY)	29
Solyc04g080850	Yes	0.0281703	0.47	0.12	1.96963	Thioredoxin (AHRD V3.3 *** Q201Z4_9SOLN)	29
Solyc01g080010	Yes	0.028377	0.53	0.02	4.72792	xyloglucan endoglucanase inhibitor	29
Solyc01g096435	Yes	0.0285399	0.39	0.02	4.2854		29
Solyc09g089830	Yes	0.0305315	0.37	0.02	4.20945	2-oxoglutarate (2OG) and Fe(II)-dependent oxygenase superfamily protein (AHRD V3.3 *** O80850_ARATH)	29
Solyc08g080680	Yes	0.0311094	0.35	0.02	4.12928	Calcium-dependent lipid-binding (CaLB domain) family protein (AHRD V3.3 *** A0A2U1LWF9_ARTAN)	29
Solyc09g007490	Yes	0.0317122	0.32	0.02	4	Cell number regulator 8 (AHRD V3.3 *** A0A2G2V7F8_CAPBA)	29
Solyc05g010280	Yes	0.0324227	0.33	0.02	4.04439	LAG1-like longevity assurance protein (AHRD V3.3 *** A0A2U1L161_ARTAN)	29
Solyc01g006580	Yes	0.033467	0.35	0.03	3.54432	2-oxoglutarate (2OG) and Fe(II)-dependent oxygenase superfamily protein (AHRD V3.3 *** A0A2U1LXD5_ARTAN)	29
Solyc02g092800	Yes	0.0335554	0.52	0.03	4.11548	metal transporter AY196092	29
Solyc07g065480	Yes	0.033816	0.35	0.03	3.54432	Na-translocating NADH-quinone reductase subunit A (AHRD V3.3 *** AT5G55640.1)	29
Solyc08g065190	Yes	0.0346238	0.5	0.04	3.64386	Fe(2+) transport protein 3, chloroplastic (AHRD V3.3 *** A0A2G2YWQ8_CAPAN)	29
Solyc10g081170	Yes	0.0346448	0.66	0.2	1.72247	Calmodulin 2	29
Solyc05g008460	Yes	0.0348114	0.43	0.03	3.8413	ATP synthase subunit beta (AHRD V3.3 *** A0A2G2VK08_CAPBA)	29
Solyc08g082760	Yes	0.0355922	0.39	0.03	3.70044	Brain protein 44-like protein (AHRD V1 ***- B6SX80_MAIZE)	29
Solyc02g079170	Yes	0.0357973	0.53	0.05	3.40599	External alternative NAD(P)H-ubiquinone oxidoreductase B1, mitochondrial (AHRD V3.3 *** A0A2G3A937_CAPAN)	29
Solyc06g071130	Yes	0.0369853	0.3	0.03	3.32193	Zinc finger protein (AHRD V3.3 *** A0A200QF78_9MAGN)	29
Solyc04g074550	Yes	0.0372849	0.32	0.03	3.41504	Cytochrome c oxidase subunit (AHRD V3.3 *-* B6UF31_MAIZE)	29
Solyc11g008390	Yes	0.0374534	0.34	0.03	3.5025	RING-type E3 ubiquitin transferase (AHRD V3.3 *** A0A1U8EX65_CAPAN)	29
Solyc11g069040	Yes	0.0388048	0.33	0.04	3.04439	glyoxalase 1	29
Solyc04g081150	Yes	0.0388926	0.32	0.03	3.41504	Histone H3 (AHRD V1 ***- A8MRL0_ARATH)	29
Solyc12g042380	Yes	0.0389281	0.37	0.11	1.75002	Stress up-regulated Nod 19 (AHRD V3.3 *** A0A200R3S5_9MAGN)	29
Solyc10g005560	Yes	0.0395905	0.31	0.03	3.36923	Ubiquitin family protein (AHRD V3.3 *** A0A1Y1IF26_KLENI)	29
Solyc10g008120	Yes	0.0399584	0.47	0.04	3.55459	O-methyltransferase (AHRD V3.3 *** A0A1B4Z3W3_9ROSA)	29
Solyc01g010750	Yes	0.0400263	0.44	0.05	3.1375	Ricin B lectin domain (AHRD V3.3 *-* A0A200Q0G6_9MAGN)	29
Solyc09g010440	Yes	0.0403451	0.46	0.05	3.20163	Actin-depolymerizing factor (AHRD V3.3 *** Q1EMP8_PLAMJ)	29
Solyc05g012480	Yes	0.0406677	0.33	0.04	3.04439	Mitochondrial processing peptidase (AHRD V3.3 *** Q41445_SOLTU)	29
Solyc04g049330	Yes	0.0407125	0.51	0.05	3.3505	V-type proton ATPase subunit G (AHRD V3.3 *** Q5GMM8_CAPCH)	29
Solyc11g070030	Yes	0.0412285	0.36	0.04	3.16993	NADH-quinone oxidoreductase subunit B (AHRD V3.3 *** A0A1V9H215_9XANT)	29
Solyc11g073050	Yes	0.0414299	0.42	0.05	3.07039	ethylene-responsive small GTP-binding protein	29
Solyc12g014290	Yes	0.042895	0.4	0.05	3	Multiprotein bridging factor 1 (AHRD V3.3 *** S4T643_CAPAN)	29
Solyc07g055280	Yes	0.0433919	0.37	0.05	2.88753	WRKY transcription factor 78	29
Solyc06g063310	Yes	0.0438355	0.46	0.05	3.20163	ATP-dependent RNA helicase (AHRD V3.3 *** AT4G30010.1)	29
Solyc10g086100	Yes	0.044985	0.51	0.07	2.86507	Proteinase inhibitor I-B (AHRD V3.3 *** A0A1U8EBY9_CAPAN)	29
Solyc07g056660	Yes	0.0452807	0.34	0.05	2.76553	Vacuolar sorting protein 39 (AHRD V3.3 *** A0A2U1PI44_ARTAN)	29
Solyc01g111760	Yes	0.0466038	0.51	0.06	3.08746	Vacuolar ATP synthase subunit B (AHRD V3.3 *** A0A2P6TTB9_CHLSO)	29
Solyc04g012120	Yes	0.0477993	0.46	0.06	2.9386	SIG5 14-3-3 family protein	29
Solyc01g103390	Yes	0.0485348	0.48	0.07	2.77761	12-oxophytodienoate reductase 2	29
Solyc04g077970	Yes	0.0488313	0.4	0.13	1.62149	Adenine phosphoribosyltransferase 3 (AHRD V3.3 *** A0A2G3CPQ3_CAPCH)	29
Solyc11g011470	Yes	0.0493138	0.32	0.05	2.67807	NADH-quinone oxidoreductase (AHRD V3.3 *** A0A248JWT1_9PROT)	29
Solyc09g072820	Yes	4.38846e-18	1.09	0.01	6.76818	Cellulose synthase (AHRD V3.3 *** K4CUV8_SOLLC)	28
Solyc07g005840	Yes	6.50592e-17	1.01	0.01	6.65821	Cellulose synthase (AHRD V3.3 *** K4CB55_SOLLC)	28
Solyc09g014240	Yes	6.65857e-15	1.28	0.01	7	Laccase (AHRD V3.3 *** K4CRQ1_SOLLC)	28
Solyc09g090550	Yes	8.16216e-15	0.94	0.01	6.55459	Arp2/3 complex 34 kDa subunit (AHRD V3.3 *** A0A2G2W1L9_CAPBA)	28
Solyc07g042520	Yes	2.92986e-14	1.16	0.04	4.85798	Sucrose synthase (AHRD V3.3 *** K4CEB3_SOLLC)	28
Solyc11g069540	Yes	9.16849e-14	1.19	0.01	6.89482	Nucleotide/sugar transporter family protein (AHRD V3.3 *** A0A2U1QP35_ARTAN)	28
Solyc06g050920	Yes	1.07722e-13	0.8	0.01	6.32193	Protein trichome birefringence-like 32 (AHRD V3.3 *** A0A2G3C6N9_CAPCH)	28
Solyc10g085670	Yes	1.39014e-13	0.86	0.02	5.42626	MAP kinase kinase kinase 79	28
Solyc05g054590	Yes	2.27087e-13	1.04	0.03	5.11548	UDP-glucuronic acid decarboxylase (AHRD V3.3 *-* G5DXR5_SILLA)	28
Solyc02g072240	Yes	7.16288e-13	0.84	0.01	6.39232	Cellulose synthase (AHRD V3.3 *** K4B8J8_SOLLC)	28
Solyc03g005830	Yes	1.69433e-12	1.03	0.03	5.10154	O-acetyltransferase family protein (AHRD V3.3 *** A0A2U1PD69_ARTAN)	28
Solyc06g066170	Yes	1.79194e-12	1.01	0.02	5.65821	Pinoresinol-lariciresinol reductase (AHRD V1 **** A3R052_LINPE)	28
Solyc12g015800	Yes	5.22224e-12	0.84	0	#DIV/0!	RING/U-box superfamily protein (AHRD V3.3 *** Q8LES9_ARATH)	28
Solyc10g079490	Yes	8.75108e-12	0.54	0.03	4.16993	Core-2/I-branching beta-16-N-acetylglucosaminyltransferase family protein (AHRD V3.3 *** B6ST68_MAIZE)	28
Solyc10g049580	Yes	3.95358e-11	0.77	0.04	4.26679	classical arabinogalactan protein 9-like (AHRD V3.3 *-* XP_004248771.3)	28
Solyc12g014200	Yes	4.1883e-11	0.48	0	#DIV/0!	Protein trichome birefringence-like 31 (AHRD V3.3 *** A0A2G2X2L8_CAPBA)	28
Solyc10g081510	No	4.68807e-11	0.98	0.27	1.85982	ethylene-responsive methionine synthase	28
Solyc11g069250	Yes	5.29182e-11	0.68	0.01	6.08746	Fasciclin-like arabinogalactan protein 12 (AHRD V3.3 *** A0A1J6K653_NICAT)	28
Solyc10g050160	Yes	5.43964e-11	0.76	0.07	3.44057	Caffeoyl CoA O-methyltransferase (AHRD V3.3 *** A0A2U1N686_ARTAN)	28
Solyc07g062210	Yes	5.66961e-11	0.72	0.01	6.16993	Protein trichome birefringence-like 43 (AHRD V3.3 *** A0A2G2WER8_CAPBA)	28
Solyc10g075035	Yes	6.45731e-11	0.6	0.03	4.32193		28
Solyc04g078610	Yes	9.09836e-11	0.57	0.06	3.24793	Kinesin (AHRD V3.3 *** A0A200QZN6_9MAGN)	28
Solyc02g092810	Yes	1.1607e-10	0.65	0.02	5.02237	RING/U-box superfamily protein (AHRD V3.3 *-* B3H489_ARATH)	28
Solyc12g098960	Yes	1.74929e-10	0.61	0.05	3.60881	Protein kinase domain (AHRD V3.3 *** A0A200R1U1_9MAGN)	28
Solyc06g074850	Yes	1.54201e-09	0.73	0.03	4.60486	Carboxypeptidase (AHRD V3.3 *** A0A2G3CAN0_CAPCH)	28
Solyc10g006500	Yes	2.08154e-09	0.63	0	#DIV/0!	Hexosyltransferase (AHRD V3.3 *** A0A2G3ATI8_CAPCH)	28
Solyc05g015320	Yes	2.27411e-09	0.68	0.01	6.08746	65-kDa microtubule-associated protein 8 (AHRD V3.3 *** A0A2G2YEW9_CAPAN),Pfam:PF03999	28
Solyc04g082710	Yes	2.96063e-09	0.77	0.01	6.26679	Papaya proteinase 4 (AHRD V3.3 *** A0A2G2ZSW4_CAPAN)	28
Solyc07g062940	Yes	4.12585e-09	0.6	0.04	3.90689	Serine/threonine-protein kinase 24 (AHRD V3.3 *** A0A2G2WEZ0_CAPBA)	28
Solyc10g080940	Yes	6.31256e-09	0.59	0.09	2.71272	Tubulin beta chain (AHRD V3.3 *** A0A1U8EJY6_CAPAN)	28
Solyc08g080120	Yes	1.12462e-08	0.55	0.03	4.1964	LEU76410 homeobox 2	28
Solyc03g070440	Yes	1.29383e-08	0.71	0.01	6.14975	COBRA-like protein (AHRD V3.3 *** K4BHH3_SOLLC)	28
Solyc03g053100	Yes	1.34681e-08	0.71	0.1	2.82782	Kinesin like protein (AHRD V1 ***- Q9SVI8_ARATH)	28
Solyc02g086540	Yes	1.72634e-08	0.42	0.03	3.80735	Sister chromatid cohesion 1 protein 4 (AHRD V3.3 *-* A0A2G3DGK5_CAPCH)	28
Solyc10g086660	Yes	2.22185e-08	0.48	0.01	5.58496	Rop guanine nucleotide exchange factor 7 (AHRD V3.3 *** A0A2G3BIR2_CAPCH)	28
Solyc02g078640	Yes	3.28249e-08	0.5	0.1	2.32193	Protein MOR1 (AHRD V3.3 *** A0A2G3D6B7_CAPCH)	28
Solyc11g011960	Yes	3.91099e-08	0.44	0.05	3.1375	UTP--glucose-1-phosphate uridylyltransferase (AHRD V3.3 *** Q5F1U6_SOLTU)	28
Solyc09g098540	Yes	6.67962e-08	0.66	0.1	2.72247	Chitinase-like protein (AHRD V3.3 *** Q6JX03_GOSHI)	28
Solyc05g005080	Yes	6.75908e-08	0.48	0.07	2.77761	Endoglucanase (AHRD V3.3 *** A0A2G2V2B4_CAPBA)	28
Solyc09g005630	Yes	7.30167e-08	0.48	0	#DIV/0!	Protein trichome birefringence-like 3 (AHRD V3.3 *** A0A1U8EDH5_CAPAN)	28
Solyc05g010080	Yes	7.58604e-08	0.4	0	#DIV/0!	lysine-rich arabinogalactan protein 19 (AHRD V3.3 *-* XP_004238980.1)	28
Solyc07g042160	Yes	8.89596e-08	0.51	0.03	4.08746	Pectin lyase-like superfamily protein (AHRD V3.3 *** A0A2U1LH94_ARTAN)	28
Solyc02g077400	Yes	1.07428e-07	0.48	0.01	5.58496	Rac-like GTP binding protein (AHRD V3.3 *** Q9S821_PHYPA)	28
Solyc11g066150	Yes	1.74298e-07	0.44	0.01	5.45943	UDP-glucuronic acid decarboxylase (AHRD V3.3 *** G5DXR5_SILLA)	28
Solyc03g080180	Yes	2.04466e-07	0.59	0.1	2.56071	O-methyltransferase, putative (AHRD V3.3 *** B9SIJ9_RICCO)	28
Solyc07g048085	Yes	2.13145e-07	0.39	0.04	3.2854		28
Solyc09g083400	Yes	2.17448e-07	0.58	0.02	4.85798	Protein WVD2-like 1 (AHRD V3.3 *** A0A1U8G599_CAPAN)	28
Solyc11g069840	Yes	3.83161e-07	0.48	0	#DIV/0!	DUF547 domain-containing protein/Lzipper-MIP1 domain-containing protein (AHRD V3.3 *** A0A1Q3B3P9_CEPFO)	28
Solyc12g013650	Yes	3.91318e-07	0.45	0	#DIV/0!	DUF1218 domain-containing protein (AHRD V3.3 *** A0A1Q3DB07_CEPFO)	28
Solyc12g014130	Yes	3.97644e-07	0.63	0.01	5.97728	SUN-like protein 33	28
Solyc07g007600	Yes	4.17145e-07	0.65	0.15	2.11548	vacuolar-type H+-pyrophosphatase	28
Solyc04g077780	Yes	5.14467e-07	0.37	0.03	3.62449	LIM domain-containing protein (AHRD V3.3 *** A0A1Q3ALK2_CEPFO)	28
Solyc11g066320	Yes	8.90062e-07	0.42	0.02	4.39232	Exostosin family protein (AHRD V3.3 *** A0A2U1P7C1_ARTAN)	28
Solyc01g107590	Yes	9.07335e-07	0.53	0.07	2.92057	Cinnamyl alcohol dehydrogenase (AHRD V3.3 *** J7FMA4_NICAT)	28
Solyc11g010690	Yes	1.18495e-06	0.36	0.04	3.16993	Nucleobase-ascorbate transporter 11 (AHRD V3.3 *-* A0A2G2Y5P1_CAPAN)	28
Solyc06g076330	Yes	1.59856e-06	0.57	0	#DIV/0!	Laccase (AHRD V3.3 *** K4C9Z3_SOLLC)	28
Solyc01g094890	Yes	1.7911e-06	0.46	0.03	3.9386	Ferric reduction oxidase 2 (AHRD V3.3 *** A0A2G2W6D0_CAPBA)	28
Solyc08g014280	Yes	1.88224e-06	0.42	0.05	3.07039	SUN-like protein 21	28
Solyc06g068770	Yes	2.14202e-06	0.35	0.01	5.12928	DB279	28
Solyc05g052430	Yes	2.18955e-06	0.36	0.05	2.848	protein trichome birefringence-like 33 (AHRD V3.3 *** A0A2I4EQL4_9ROSI)	28
Solyc09g075480	Yes	2.21965e-06	0.44	0.03	3.87447	Kinesin-4 (AHRD V3.3 *** A0A2G2W0J2_CAPBA)	28
Solyc10g081720	Yes	2.70646e-06	0.58	0.1	2.53605	Fasciclin-like arabinogalactan protein 17 (AHRD V3.3 *** A0A2G3AVK5_CAPCH)	28
Solyc09g075760	No	3.26773e-06	0.6	0.23	1.38333	cyclinT1_3	28
Solyc02g068530	Yes	5.13511e-06	0.37	0.04	3.20945	UDP-N-acetylglucosamine diphosphorylase 1 (AHRD V3.3 *** A0A1U8FKE1_CAPAN)	28
Solyc10g086020	Yes	5.33763e-06	0.48	0.13	1.88452	Ribosomal protein S23 (AHRD V3.3 *** A8IJQ4_CHLRE)	28
Solyc03g114320	Yes	5.57162e-06	0.47	0.05	3.23266	Tetratricopeptide repeat (TPR)-like superfamily protein (AHRD V3.3 *-* A0A2U1P231_ARTAN)	28
Solyc07g055695	Yes	5.66748e-06	0.37	0.04	3.20945		28
Solyc07g053590	Yes	7.46858e-06	0.33	0	#DIV/0!	NAC domain (AHRD V3.3 *** A0A200QKZ2_9MAGN)	28
Solyc03g114900	Yes	7.48889e-06	0.4	0	#DIV/0!	COBRA-like protein (AHRD V3.3 *** K4BKZ2_SOLLC)	28
Solyc03g122080	Yes	7.61062e-06	0.34	0	#DIV/0!	DUF936 domain-containing protein (AHRD V3.3 *** A0A1Q3B0V3_CEPFO)	28
Solyc12g094700	Yes	7.70837e-06	0.59	0.01	5.88264	Xylem cysteine proteinase 1 (AHRD V3.3 *** A0A2G3B4G3_CAPCH)	28
Solyc10g075030	Yes	7.93432e-06	0.34	0.03	3.5025	B3 domain-containing protein (AHRD V3.3 *** A0A2G3BDR8_CAPCH)	28
Solyc11g008880	Yes	8.79467e-06	0.37	0.01	5.20945	CRIB domain (AHRD V3.3 *** A0A200PTZ8_9MAGN)	28
Solyc09g007420	Yes	9.13335e-06	0.37	0.01	5.20945	Glycosyltransferases (AHRD V3.3 *** K4CQD1_SOLLC)	28
Solyc07g063350	Yes	9.14203e-06	0.39	0.01	5.2854	COP1-interacting protein 7 (AHRD V3.3 *** CIP7_ARATH)	28
Solyc11g005760	Yes	1.00977e-05	0.49	0.01	5.61471	Hexosyltransferase (AHRD V3.3 *** K4D4I9_SOLLC)	28
Solyc05g052510	Yes	1.40724e-05	0.47	0.15	1.6477	Clathrin heavy chain (AHRD V3.3 *** A0A2G2WTL3_CAPBA)	28
Solyc04g011400	Yes	1.49905e-05	0.41	0.04	3.35755	UDP-glucuronic acid decarboxylase (AHRD V3.3 *** G5DXR5_SILLA)	28
Solyc01g080200	Yes	1.59705e-05	0.39	0.06	2.70044	mediator of RNA polymerase II transcription subunit 33A-like (AHRD V3.3 *** A0A2I4F330_9ROSI)	28
Solyc09g098550	Yes	1.75817e-05	0.37	0.04	3.20945	plant UBX domain-containing protein 11 (AHRD V3.3 *** A0A2G2ZT53_CAPAN)	28
Solyc10g086190	Yes	1.90111e-05	0.4	0.1	2	Adenosine kinase (AHRD V3.3 *** A0A1U8FGB1_CAPAN)	28
Solyc07g005470	Yes	1.95537e-05	0.35	0.04	3.12928	Reticulon-like protein (AHRD V3.3 *-* A0A2G3BP47_CAPCH)	28
Solyc10g006820	Yes	1.97867e-05	0.32	0.02	4	Myosin-2 (AHRD V3.3 *** A0A2G2V352_CAPBA)	28
Solyc04g050490	Yes	2.0131e-05	0.52	0.03	4.11548	DUF239 domain-containing protein/DUF4409 domain-containing protein (AHRD V3.3 *** A0A1Q3BPI9_CEPFO)	28
Solyc01g101040	Yes	2.14047e-05	0.36	0.08	2.16993	ATP-citrate synthase (AHRD V3.3 *** B6TD54_MAIZE)	28
Solyc02g069160	Yes	2.41674e-05	0.34	0.1	1.76553	RNA-binding protein (AHRD V3.3 *-* G2X1T0_VERDV)	28
Solyc03g053080	Yes	2.78138e-05	0.37	0.05	2.88753	Kinesin (AHRD V3.3 *** A0A200RDE4_9MAGN)	28
Solyc05g053810	Yes	2.78714e-05	0.54	0.12	2.16993	Serine hydroxymethyltransferase (AHRD V3.3 *** A0A2G3CI35_CAPCH)	28
Solyc02g093160	Yes	2.78787e-05	0.35	0.02	4.12928	Filament-like plant protein 7 (AHRD V3.3 *** A0A314L8W3_NICAT)	28
Solyc09g098520	Yes	2.84475e-05	0.36	0.06	2.58496	CMP-sialic acid transporter 2 (AHRD V3.3 *** A0A2G2V6Q4_CAPBA)	28
Solyc09g008530	Yes	3.03206e-05	0.26	0	#DIV/0!	Purine-uracil permease NCS1 (AHRD V3.3 *** A0A2G2VXW0_CAPBA)	28
Solyc07g045420	Yes	3.40548e-05	0.44	0.03	3.87447	Protein kinase superfamily protein (AHRD V3.3 *** A0A2U1MTH5_ARTAN)	28
Solyc10g083820	Yes	3.42619e-05	0.27	0.01	4.75489	Pectinesterase (AHRD V3.3 *** A0A2G2YMM6_CAPAN)	28
Solyc04g077480	Yes	3.70946e-05	0.36	0.03	3.58496	bHLH transcription factor 034	28
Solyc08g081495	Yes	3.79009e-05	0.33	0.01	5.04439		28
Solyc04g015360	Yes	4.06119e-05	0.3	0.05	2.58496	GATA transcription factor (AHRD V3.3 *** K4BQ39_SOLLC)	28
Solyc08g076920	Yes	4.12756e-05	0.31	0.05	2.63227	Arf GTPase activating protein (AHRD V3.3 *** A0A200PXM2_9MAGN)	28
Solyc04g080270	Yes	4.14951e-05	0.25	0.03	3.05889	hypothetical protein (AHRD V3.3 *-* AT5G42710.3)	28
Solyc06g068440	Yes	4.61423e-05	0.31	0.05	2.63227	cinnamoyl-CoA reductase	28
Solyc03g123900	Yes	4.71201e-05	0.3	0.06	2.32193	alpha-1,2-Mannosidase (AHRD V3.3 *** A0A2G3D1E2_CAPCH)	28
Solyc04g080050	Yes	5.06563e-05	0.33	0.07	2.23704	EXS (AHRD V3.3 *** A0A200R094_9MAGN)	28
Solyc06g083440	Yes	5.06858e-05	0.39	0.04	3.2854	Cytochrome b5 (AHRD V3.3 *** A0A2G3CCB6_CAPCH)	28
Solyc06g035970	Yes	5.35332e-05	0.37	0.06	2.62449	Tubulin beta chain (AHRD V3.3 *** A0A2G3C5Z8_CAPCH)	28
Solyc09g075810	Yes	6.02367e-05	0.35	0.02	4.12928	Mavicyanin (AHRD V3.3 *** A0A2G3CT63_CAPCH)	28
Solyc04g076790	Yes	6.25688e-05	0.28	0.03	3.22239	Serine hydroxymethyltransferase (AHRD V3.3 *** A0A2G2ZR28_CAPAN)	28
Solyc07g056350	Yes	6.38115e-05	0.34	0.04	3.08746	mitogen-activated protein kinase 12	28
Solyc04g014570	Yes	7.11789e-05	0.41	0.05	3.03562	Transmembrane 9 superfamily member (AHRD V3.3 *** A0A2G3CDP8_CAPCH)	28
Solyc03g093510	Yes	7.25049e-05	0.27	0.04	2.75489	Alpha/beta-Hydrolases superfamily protein (AHRD V3.3 *** A0A2U1NKR4_ARTAN)	28
Solyc05g009880	Yes	7.34281e-05	0.46	0.06	2.9386	bHLH transcription factor 038	28
Solyc09g092170	Yes	7.36041e-05	0.35	0.02	4.12928	Cell wall / vacuolar inhibitor of fructosidase 2 (AHRD V3.3 -** A0A1J3EYA9_NOCCA)	28
Solyc06g073190	Yes	7.47457e-05	0.54	0.16	1.75489	fructokinase 2	28
Solyc04g072630	Yes	8.05802e-05	0.34	0.04	3.08746	sporulation-specific protein (AHRD V3.3 *** AT1G22060.2)	28
Solyc07g064030	Yes	8.6656e-05	0.32	0.02	4	Kinesin-like protein (AHRD V3.3 *** A0A2G2WF79_CAPBA)	28
Solyc10g085090	Yes	0.000102035	0.39	0	#DIV/0!	Laccase (AHRD V3.3 *** K4D3U3_SOLLC)	28
Solyc06g007240	Yes	0.000103607	0.28	0	#DIV/0!	BAG family molecular chaperone regulator 2-like (AHRD V3.3 *** A0A2I4GUW4_9ROSI)	28
Solyc02g072130	Yes	0.000107375	0.39	0.15	1.37851	Protein transport protein Sec61 subunit alpha (AHRD V3.3 *** A0A1U8FK13_CAPAN)	28
Solyc04g049360	Yes	0.000113844	0.31	0.06	2.36923	aminodeoxychorismate synthase/glutamine amidotransferase	28
Solyc05g005160	Yes	0.000123942	0.4	0.06	2.73697	ATP-citrate synthase (AHRD V3.3 *** B6TD54_MAIZE)	28
Solyc10g084290	Yes	0.000139657	0.24	0.01	4.58496	Interactor of constitutive active ROPs (AHRD V3.3 *** A0A2K3PRJ7_TRIPR)	28
Solyc12g005470	Yes	0.000144907	0.24	0.03	3	RING/U-box superfamily protein (AHRD V3.3 *** A0A2U1L742_ARTAN)	28
Solyc11g061960	Yes	0.000147298	0.28	0.01	4.80735	Protein kinase-like domain-containing protein (AHRD V3.3 *-* A0A2U1MAQ3_ARTAN)	28
Solyc03g096030	Yes	0.000161035	0.35	0.01	5.12928	Protein trichome birefringence-like 28 (AHRD V3.3 *** A0A1J3CSC5_NOCCA)	28
Solyc07g053850	Yes	0.000167242	0.4	0.04	3.32193	RING/U-box superfamily protein (AHRD V3.3 *** A0A2U1L742_ARTAN)	28
Solyc01g107340	Yes	0.000169602	0.29	0.03	3.27302	classical arabinogalactan protein 9 (AHRD V3.3 *-* XP_004230717.1)	28
Solyc09g015350	Yes	0.000174065	0.33	0.02	4.04439	Protein trichome birefringence-like 34 (AHRD V3.3 *** A0A2G3BM77_CAPCH)	28
Solyc11g011850	Yes	0.00017705	0.29	0.03	3.27302	glycosyltransferase	28
Solyc02g069340	Yes	0.000188721	0.28	0.05	2.48543	RNA 3'-terminal phosphate cyclase (AHRD V3.3 *** A0A200PQ43_9MAGN)	28
Solyc10g080500	Yes	0.000193407	0.29	0.04	2.85798	Actin (AHRD V3.3 *** A0A2G2VVS8_CAPBA)	28
Solyc10g054080	Yes	0.000213906	0.33	0.06	2.45943	Kinesin-related protein 11 (AHRD V3.3 *** A0A2G3BDZ7_CAPCH)	28
Solyc03g112050	No	0.00021992	0.56	0.27	1.05247	Serine/threonine-protein kinase AFC1 (AHRD V3.3 *** A0A1U8FX08_CAPAN)	28
Solyc11g064880	Yes	0.000223032	0.38	0.09	2.078	Rho GTPase-activating protein 7 (AHRD V3.3 *** A0A2G2YFL1_CAPAN)	28
Solyc04g078990	Yes	0.000227247	0.26	0.02	3.70044	Hexosyltransferase (AHRD V3.3 *** K4BUY3_SOLLC)	28
Solyc08g081060	Yes	0.000238596	0.26	0.02	3.70044	DUF3527 domain-containing protein (AHRD V3.3 *** A0A1Q3AQL6_CEPFO)	28
Solyc09g092390	Yes	0.000258907	0.39	0.11	1.82597	Adenosylhomocysteinase (AHRD V3.3 *** A0A2G2W262_CAPBA)	28
Solyc07g053350	Yes	0.000259768	0.41	0.06	2.77259	Protein trichome birefringence-like 40 (AHRD V3.3 *** A0A1U8FLM2_CAPAN)	28
Solyc05g015050	Yes	0.000276629	0.28	0.02	3.80735	GPT1 (AHRD V3.3 *** A0A142CD30_9LAMI)	28
Solyc07g007040	Yes	0.000286411	0.29	0.08	1.85798	G-patch domain-containing protein (AHRD V3.3 *** A0A2G2WAZ6_CAPBA)	28
Solyc07g014640	Yes	0.000296127	0.25	0.02	3.64386	Galactokinase (AHRD V3.3 *** B6U8E6_MAIZE)	28
Solyc02g085120	Yes	0.000322193	0.24	0	#DIV/0!	Laccase (AHRD V3.3 *** K4BB26_SOLLC)	28
Solyc10g076830	Yes	0.000324639	0.42	0	#DIV/0!	Laccase (AHRD V3.3 *** K4D225_SOLLC)	28
Solyc06g034340	Yes	0.000351104	0.3	0	#DIV/0!	NAC domain (AHRD V3.3 *-* A0A200R0S2_9MAGN)	28
Solyc01g068140	Yes	0.000355926	0.29	0	#DIV/0!	HXXXD-type acyl-transferase family protein (AHRD V3.3 *** A0A2U1PGW7_ARTAN)	28
Solyc10g083630	Yes	0.000360787	0.28	0.08	1.80735	DNA demethylase 2	28
Solyc09g075120	Yes	0.000384003	0.42	0.08	2.39232	UDP-glucuronic acid decarboxylase 4 (AHRD V3.3 *** A0A2G2W0G3_CAPBA)	28
Solyc04g025870	Yes	0.000401383	0.32	0.12	1.41504	AP-1 complex subunit gamma-1 (AHRD V3.3 *** A0A2G3CGI0_CAPCH)	28
Solyc12g089290	Yes	0.000408399	0.2	0	#DIV/0!	HVA22-like protein (AHRD V3.3 *-* A0A2G2YA04_CAPAN)	28
Solyc01g074010	Yes	0.000428085	0.35	0.08	2.12928	Protein kinase domain (AHRD V3.3 *** A0A200RDU7_9MAGN)	28
Solyc08g077780	Yes	0.000441093	0.35	0.08	2.12928	Protein kinase (AHRD V3.3 *** O65765_CRAPL)	28
Solyc01g009715	Yes	0.000463191	0.28	0.03	3.22239		28
Solyc12g017450	Yes	0.0004642	0.3	0.03	3.32193	Ubiquitin-specific protease family C19 protein (AHRD V3.3 *** A0A2K3NKS0_TRIPR)	28
Solyc01g091920	Yes	0.000481382	0.33	0.01	5.04439	Subtilisin-like protease-like protein (AHRD V3.3 *** A0A2K3L9Q1_TRIPR)	28
Solyc09g011480	Yes	0.00048215	0.2	0.01	4.32193	Rop guanine nucleotide exchange factor 5 (AHRD V3.3 *** A0A2G2YRE0_CAPAN)	28
Solyc04g081990	Yes	0.000484555	0.29	0.01	4.85798	Major facilitator superfamily (AHRD V3.3 *** A0A2U1P5G0_ARTAN)	28
Solyc09g014380	Yes	0.000489086	0.34	0.13	1.38702	SlLAX1	28
Solyc12g017835	Yes	0.000518921	0.38	0.12	1.66297		28
Solyc06g008720	Yes	0.000540406	0.35	0.1	1.80735	Zinc finger, CW-type (AHRD V3.3 *-* A0A2U1Q0I4_ARTAN)	28
Solyc04g078000	Yes	0.000545974	0.26	0.01	4.70044	QWRF motif-containing protein 2-like (AHRD V3.3 *** A0A2I4H6P0_9ROSI)	28
Solyc03g118840	Yes	0.000601641	0.33	0.08	2.04439	RING/U-box superfamily protein (AHRD V3.3 *** A0A2U1NS86_ARTAN)	28
Solyc06g051030	Yes	0.000609246	0.32	0.04	3	Inactive receptor-like serine/threonine-protein kinase (AHRD V3.3 *** A0A2G2WI14_CAPBA)	28
Solyc06g051350	Yes	0.000653147	0.29	0.02	3.85798	Protein trichome birefringence-like 28 (AHRD V3.3 *** A0A1J3CSC5_NOCCA)	28
Solyc07g022790	No	0.000687567	0.6	0.32	0.906891	Calcium-transporting ATPase (AHRD V3.3 *** A0A2G2VA10_CAPBA)	28
Solyc11g013293	Yes	0.000700497	0.3	0.06	2.32193		28
Solyc01g091190	Yes	0.000703421	0.24	0.05	2.26303	5-enolpyruvylshikimate-3-phosphate synthase	28
Solyc01g088480	Yes	0.000729613	0.28	0.04	2.80735	UMP-CMP kinase (AHRD V3.3 *** A0A2G2XT48_CAPBA),Pfam:PF00406	28
Solyc10g081710	Yes	0.000733695	0.33	0.1	1.72247	RING/U-box superfamily protein (AHRD V3.3 *-* A0A1P8BE16_ARATH)	28
Solyc05g050970	Yes	0.000795721	0.24	0.05	2.26303	Transketolase (AHRD V3.3 *** A0A200R9X0_9MAGN)	28
Solyc06g075110	Yes	0.000800415	0.24	0.04	2.58496	Lysine ketoglutarate reductase trans-splicing protein (DUF707) (AHRD V3.3 *** A0A1P8AMP7_ARATH)	28
Solyc03g118040	Yes	0.000806152	0.3	0.06	2.32193	calnexin	28
Solyc09g009970	Yes	0.000817866	0.22	0.02	3.45943	Rho GTPase-activating protein 1 (AHRD V3.3 *** A0A2G2VWR1_CAPBA)	28
Solyc02g076840	Yes	0.000822378	0.27	0.04	2.75489	Protein SCAR1 (AHRD V3.3 *** A0A2G2VBP6_CAPBA)	28
Solyc02g071120	Yes	0.000822782	0.22	0.05	2.1375	O-acetyltransferase family protein (AHRD V3.3 *** A0A2U1PD69_ARTAN)	28
Solyc03g120240	Yes	0.000862902	0.26	0.06	2.11548	protein SYS1 homolog (AHRD V3.3 *** A0A2I4DZD6_9ROSI)	28
Solyc11g040180	Yes	0.000912536	0.31	0.13	1.25376	mRNA capping enzyme family protein (AHRD V3.3 *** A0A2U1MNN8_ARTAN)	28
Solyc05g025740	No	0.000934883	0.51	0.2	1.3505	SH3 domain-containing protein (AHRD V1 ***- D7LA99_ARALY)	28
Solyc08g021960	Yes	0.000964981	0.25	0.04	2.64386	EamA-like transporter family (AHRD V3.3 *** A0A2U1LJA9_ARTAN)	28
Solyc10g081120	Yes	0.000971803	0.45	0.03	3.90689	alpha-L-arabinofuranosidase	28
Solyc02g089130	Yes	0.000975349	0.2	0	#DIV/0!	COBRA-like protein (AHRD V3.3 *** K4BC67_SOLLC)	28
Solyc02g020910	Yes	0.00102172	0.4	0.15	1.41504	Unknown protein	28
Solyc04g080550	Yes	0.00106125	0.21	0	#DIV/0!	Isoflavone reductase-like protein (AHRD V3.3 *** A0A2G2V5Y4_CAPBA)	28
Solyc04g015020	Yes	0.00106497	0.18	0.02	3.16993	Heavy metal transport/detoxification superfamily protein (AHRD V3.3 *-* B3H4A8_ARATH)	28
Solyc08g079710	Yes	0.00107202	0.29	0.03	3.27302	Kinesin-like protein (AHRD V3.3 *** K4CNX1_SOLLC)	28
Solyc08g022080	Yes	0.00113762	0.35	0.15	1.22239	BZIP transcription factor (AHRD V3.3 *-* A0A1Y0JYZ6_WHEAT)	28
Solyc05g052715	Yes	0.0011499	0.23	0.02	3.52356	flocculation protein FLO11-like (AHRD V3.3 *-* A0A2I4DGW8_9ROSI)	28
Solyc08g079060	Yes	0.00125428	0.3	0.07	2.09954	Trehalose 6-phosphate phosphatase (AHRD V3.3 *** A0A2G3DBS1_CAPCH)	28
Solyc08g075290	Yes	0.00126207	0.21	0.01	4.39232	chitin synthase%2C putative (DUF1218) (AHRD V3.3 *** AT1G31720.2)	28
Solyc04g015970	Yes	0.00129561	0.44	0.16	1.45943	ABC transporter A family member 1 (AHRD V3.3 *** A0A2G3CCY6_CAPCH)	28
Solyc04g077020	Yes	0.00130008	0.35	0.14	1.32193	Tubulin alpha chain (AHRD V3.3 *** A0A1U8GD16_CAPAN)	28
Solyc01g099920	Yes	0.00133174	0.28	0.1	1.48543	PAR1-like protein (AHRD V3.3 *** A0A2U1KIG3_ARTAN)	28
Solyc00g007100	Yes	0.00138492	0.23	0.03	2.9386	Serine/threonine protein kinase (AHRD V1 **** Q2U105_ASPOR)	28
Solyc11g042990	Yes	0.00139067	0.36	0.14	1.36257	Kinase protein (AHRD V3.3 *** A0A2R4QNE4_9POAL)	28
Solyc05g056120	Yes	0.00145772	0.2	0.03	2.73697	GATA transcription factor (AHRD V3.3 *** K4C2T6_SOLLC)	28
Solyc09g042700	Yes	0.00145901	0.22	0.03	2.87447	proactivator polypeptide-like 1 (AHRD V3.3 *** A0A2I4EIU6_9ROSI)	28
Solyc02g068740	Yes	0.00159373	0.21	0.03	2.80735	Glycine cleavage system H protein (AHRD V3.3 *** A0A1U8FKG0_CAPAN)	28
Solyc03g031740	Yes	0.00164727	0.41	0.05	3.03562	Glucose-6-phosphate/phosphate-translocator (AHRD V3.3 *** O64910_PEA)	28
Solyc05g006540	Yes	0.00171837	0.21	0.06	1.80735	Paired amphipathic helix protein Sin3-like 4 (AHRD V3.3 *** A0A2G2YE30_CAPAN)	28
Solyc11g007200	Yes	0.00174917	0.31	0.04	2.9542	Heavy metal-associated isoprenylated plant protein 26 (AHRD V3.3 *** A0A2I0X9F5_9ASPA)	28
Solyc08g080500	Yes	0.00175441	0.28	0.08	1.80735	Rhomboid-like protein (AHRD V3.3 *** A0A1U8G8L0_CAPAN)	28
Solyc03g005920	Yes	0.00176047	0.26	0.06	2.11548	Protein kinase domain (AHRD V3.3 *** A0A200QV19_9MAGN)	28
Solyc10g006480	Yes	0.00176435	0.41	0.18	1.18763	Polyubiquitin (AHRD V3.3 *** F1SY21_MESCR)	28
Solyc07g065700	Yes	0.00182303	0.3	0.06	2.32193	Sec14p-like phosphatidylinositol transfer family protein (AHRD V3.3 *** A0A2U1NTZ9_ARTAN)	28
Solyc03g051790	Yes	0.001949	0.2	0.03	2.73697	Nucleolar GAR2-like protein (AHRD V3.3 *** A0A2K3P267_TRIPR)	28
Solyc02g078800	Yes	0.0020485	0.26	0.04	2.70044	Katanin p80 WD40 repeat-containing subunit B1 (AHRD V3.3 *** A0A2G2XVM8_CAPAN)	28
Solyc05g023740	Yes	0.00209653	0.26	0.09	1.53051	Arabidopsis mei2-like protein	28
Solyc11g065070	Yes	0.00209689	0.18	0.02	3.16993	Hydroxymethylglutaryl-CoA lyase, mitochondrial (AHRD V3.3 *** A0A2G3B9F8_CAPCH)	28
Solyc02g088690	Yes	0.00215547	0.3	0.04	2.90689	UDP-glucose 6-dehydrogenase (AHRD V3.3 *** A0A2G2XIY2_CAPBA)	28
Solyc08g080780	Yes	0.00224983	0.21	0.04	2.39232	Myosin heavy chain-related protein (AHRD V3.3 *** Q9C8T4_ARATH)	28
Solyc01g101100	Yes	0.00239385	0.24	0.04	2.58496	Protein kinase superfamily protein (AHRD V3.3 *** A0A2U1K9U7_ARTAN)	28
Solyc02g063170	Yes	0.00239744	0.22	0.04	2.45943	Abscisic acid (Aba)-deficient 4 (AHRD V3.3 *-* A0A1P8AQ81_ARATH)	28
Solyc01g097120	Yes	0.00239961	0.23	0.07	1.71621	Protein WVD2-like 1 (AHRD V3.3 *** A0A2G2W789_CAPBA)	28
Solyc05g054260	Yes	0.00247619	0.22	0.04	2.45943	Kinesin-like protein (AHRD V3.3 *** A0A2G3CJ78_CAPCH)	28
Solyc01g059880	Yes	0.00247996	0.19	0.04	2.24793	Citrate synthase-like (AHRD V3.3 *** A0A200R252_9MAGN)	28
Solyc01g100320	Yes	0.00250898	0.25	0.09	1.47393	Disulfide-isomerase-like protein (AHRD V3.3 *** B3TLY7_ELAGV)	28
Solyc01g105510	Yes	0.00252272	0.19	0.02	3.24793	LMBR1-like membrane protein (AHRD V3.3 *** A0A200RDV5_9MAGN)	28
Solyc03g117600	Yes	0.00260515	0.47	0.1	2.23266	Transferase (AHRD V3.3 *** A0A200QII6_9MAGN)	28
Solyc01g103480	Yes	0.00260647	0.27	0.08	1.75489	Coatomer subunit delta (AHRD V3.3 *** A0A2G2W8M4_CAPBA)	28
Solyc00g006800	Yes	0.00266149	0.32	0.09	1.83007		28
Solyc10g007500	Yes	0.00270771	0.23	0.06	1.9386	mitogen-activated protein kinase 10	28
Solyc04g080790	Yes	0.00273924	0.25	0.02	3.64386	BEL1-like homeodomain protein 7 (AHRD V3.3 *** A0A2G3AXA7_CAPCH)	28
Solyc02g068340	Yes	0.00281874	0.24	0.04	2.58496	Kinesin-like protein (AHRD V3.3 *** O24147_TOBAC)	28
Solyc10g084810	Yes	0.00286569	0.23	0.02	3.52356	Membrane protein insertion efficiency factor (AHRD V3.3 *** A0A2U1NUS4_ARTAN)	28
Solyc05g056170	Yes	0.00289961	0.27	0.05	2.43296	Phenylalanine ammonia-lyase (AHRD V3.3 *** A0A2G2WVC6_CAPBA)	28
Solyc03g115690	Yes	0.00303078	0.17	0	#DIV/0!	transmembrane protein (AHRD V3.3 *** AT5G61340.2)	28
Solyc02g072470	Yes	0.00309195	0.18	0	#DIV/0!	Receptor-like protein kinase (AHRD V3.3 *** A0A2R6Q6W2_ACTCH)	28
Solyc02g068280	Yes	0.00310746	0.19	0.03	2.66297	subtilisin-like protein	28
Solyc01g081070	Yes	0.0031252	0.22	0.09	1.28951	Protein transport protein SEC23 (AHRD V3.3 *** A0A2G3ALY9_CAPAN)	28
Solyc12g099260	Yes	0.00317652	0.28	0.05	2.48543	Citrate synthase-like (AHRD V3.3 *** A0A200R252_9MAGN)	28
Solyc10g045600	Yes	0.00324465	0.2	0.02	3.32193	Transmembrane receptor (AHRD V3.3 *** A0A200QWH2_9MAGN)	28
Solyc11g066540	Yes	0.00326202	0.26	0.1	1.37851	Unknown protein	28
Solyc04g049550	Yes	0.0032693	0.22	0.04	2.45943	CDP-diacylglycerol--glycerol-3-phosphate 3-phosphatidyltransferase (AHRD V3.3 *** B6TWM7_MAIZE)	28
Solyc01g066820	Yes	0.00328698	0.14	0	#DIV/0!	Kinesin-like protein (AHRD V3.3 *** A0A2G3CJ78_CAPCH)	28
Solyc01g107910	Yes	0.00341391	0.28	0.09	1.63743	caffeoyl-CoA O-methyltransferase (AHRD V3.3 *** A0A2I4EET3_9ROSI)	28
Solyc01g079570	Yes	0.00344058	0.35	0.01	5.12928	Beta-D-xylosidase 1 (AHRD V3.3 *** A0A1U8DZL0_CAPAN)	28
Solyc02g081970	Yes	0.00346639	0.18	0.03	2.58496	Vacuolar-sorting receptor 1 (AHRD V3.3 *** A0A1U8FV38_CAPAN)	28
Solyc04g025440	Yes	0.00347323	0.32	0.01	5	Pectin lyase-like superfamily protein (AHRD V3.3 *** A0A2U1QD15_ARTAN)	28
Solyc11g005790	Yes	0.00354316	0.2	0.01	4.32193	Protein trichome berefringence-like 7 (AHRD V3.3 *** A0A2G3B1R7_CAPCH)	28
Solyc09g010913	Yes	0.00357494	0.33	0.15	1.1375		28
Solyc04g076660	Yes	0.00358764	0.27	0.01	4.75489	Rhamnogalacturonate lyase family protein (AHRD V3.3 *** A0A2U1NT41_ARTAN)	28
Solyc09g065520	Yes	0.00379125	0.24	0.03	3	Homocysteine S-methyltransferase (AHRD V3.3 *** A0A200QYH8_9MAGN)	28
Solyc02g084345	Yes	0.00387705	0.23	0.01	4.52356		28
Solyc10g084980	Yes	0.00396396	0.28	0.01	4.80735	Copper transporter (AHRD V3.3 *-* E9LK39_VITVI)	28
Solyc04g049180	Yes	0.00436968	0.19	0.05	1.926	rhomboid-like protein 19 (AHRD V3.3 *** A0A2I4FB13_9ROSI)	28
Solyc01g103350	Yes	0.00460031	0.18	0.03	2.58496	Cyclin-dependent kinase C-2 (AHRD V3.3 *** A0A2G2Y1M4_CAPAN)	28
Solyc09g074250	Yes	0.00497301	0.17	0.01	4.08746	Protein kinase family protein (AHRD V3.3 *** A0A2U1N2H6_ARTAN)	28
Solyc09g064530	Yes	0.00502274	0.2	0.01	4.32193	auxin-regulated IAA12	28
Solyc07g064670	Yes	0.00503071	0.23	0.04	2.52356	Hexosyltransferase (AHRD V3.3 *** A0A2G3C2Y7_CAPCH)	28
Solyc12g009210	Yes	0.00527593	0.16	0.01	4	Pectin lyase-like superfamily protein (AHRD V3.3 *** A0A2U1NPR9_ARTAN)	28
Solyc06g036640	Yes	0.0052922	0.19	0.02	3.24793	alpha-(1%2C6)-fucosyltransferase (AHRD V3.3 *** AT5G28910.2)	28
Solyc07g047770	Yes	0.00530377	0.27	0.12	1.16993	Histidine kinase 2 (AHRD V3.3 *** A0A2G2Z2M2_CAPAN)	28
Solyc04g082880	Yes	0.00533216	0.18	0.01	4.16993	Pyrophosphate--fructose 6-phosphate 1-phosphotransferase subunit alpha (AHRD V3.3 *** A0A1U8GHK4_CAPAN)	28
Solyc12g098490	Yes	0.00535027	0.21	0.02	3.39232	Serine hydroxymethyltransferase (AHRD V3.3 *** A0A2G3CI35_CAPCH)	28
Solyc01g098200	Yes	0.00556969	0.21	0.02	3.39232	Vesicle-associated protein 1-2 (AHRD V3.3 *** A0A2G2YZ23_CAPAN)	28
Solyc03g006430	Yes	0.00581202	0.17	0.03	2.5025	DUF616 domain-containing protein (AHRD V3.3 *** A0A1Q3BIE2_CEPFO)	28
Solyc07g053180	Yes	0.00585002	0.24	0.04	2.58496	Outer arm dynein light chain 1 protein (AHRD V3.3 *** A0A2U1P980_ARTAN)	28
Solyc11g013490	Yes	0.00609903	0.24	0.06	2	Hexosyltransferase (AHRD V3.3 *** A0A1U8GEW3_CAPAN)	28
Solyc02g078805	Yes	0.00667841	0.18	0.02	3.16993		28
Solyc12g014120	Yes	0.0069601	0.16	0.04	2	WAS/WASL-interacting protein family member 1 isoform X1 (AHRD V3.3 *-* XP_020550010.1)	28
Solyc09g009530	Yes	0.00716927	0.17	0.02	3.08746	Alpha/beta-Hydrolases superfamily protein (AHRD V3.3 *** Q9SJM9_ARATH)	28
Solyc06g068860	Yes	0.00726001	0.19	0.02	3.24793	Alpha-mannosidase (AHRD V3.3 *** E0XN34_SOLLC)	28
Solyc03g098260	Yes	0.00740513	0.16	0	#DIV/0!	MYB transcription factor (AHRD V1 ***- B9I4W4_POPTR)	28
Solyc08g059660	Yes	0.00747686	0.21	0.06	1.80735	ANTH domain-containing protein (AHRD V3.3 *** A0A1Q3CZP3_CEPFO)	28
Solyc02g032840	Yes	0.00760421	0.15	0	#DIV/0!	Unknown protein	28
Solyc04g054490	Yes	0.0080314	0.24	0.05	2.26303	Eukaryotic aspartyl protease family protein (AHRD V3.3 *** A0A2U1LT79_ARTAN)	28
Solyc01g110380	Yes	0.00803262	0.19	0.04	2.24793	Kinesin-like protein (AHRD V3.3 *** A0A2G2XNI5_CAPBA)	28
Solyc08g029230	Yes	0.00807203	0.21	0.04	2.39232	aspartic proteinase-like protein 2 (AHRD V3.3 *** A0A1U7VWJ9_NICSY)	28
Solyc06g034330	Yes	0.00807264	0.3	0.12	1.32193	Unknown protein	28
Solyc10g074920	Yes	0.00808547	0.25	0.01	4.64386	Mannan endo-1,4-beta-mannosidase (AHRD V3.3 *** A0A2K3PQN7_TRIPR)	28
Solyc04g080280	No	0.0082318	1.13	0.8	0.498251	Unknown protein	28
Solyc01g109980	Yes	0.00826688	0.25	0.07	1.8365	BEL1-like homeodomain protein 7 (AHRD V3.3 *** A0A2G3BW58_CAPCH)	28
Solyc02g077610	Yes	0.00845149	0.24	0.03	3	NAC domain protein (AHRD V3.3 *** S5R952_9ROSA)	28
Solyc08g044400	Yes	0.00845913	0.27	0.12	1.16993	SacI homology domain-containing protein / WW domain-containing protein (AHRD V3.3 *** F4J9G0_ARATH)	28
Solyc09g064200	Yes	0.00846593	0.36	0.17	1.08246	Myosin (AHRD V3.3 *** W5ZTD6_MAIZE)	28
Solyc12g098740	Yes	0.00865408	0.28	0.11	1.34792	clathrin interactor EPSIN 2-like (AHRD V3.3 *** A0A2I4ETK3_9ROSI)	28
Solyc04g053145	Yes	0.0086762	0.15	0.02	2.90689	transmembrane protein (AHRD V3.3 --* AT5G64880.1)	28
Solyc09g014980	Yes	0.00876586	0.26	0.03	3.11548	Protein SCAR4 (AHRD V3.3 *** A0A2G3BKZ2_CAPCH)	28
Solyc11g018660	Yes	0.00893294	0.18	0.01	4.16993	NAC domain (AHRD V3.3 *** A0A200QK56_9MAGN)	28
Solyc02g080880	Yes	0.0092315	0.26	0.06	2.11548	Aspartic proteinase (AHRD V3.3 *** A0A1U8FF23_CAPAN)	28
Solyc08g079650	Yes	0.00939038	0.22	0.07	1.65208	ACT domain-containing protein (AHRD V3.3 *** A0A1Q3BQZ1_CEPFO)	28
Solyc08g006420	Yes	0.00997287	0.24	0.09	1.41504	nucleoporin (AHRD V3.3 *** AT4G31570.3)	28
Solyc04g064740	Yes	0.0104269	0.15	0.01	3.90689	Protein trichome berefringence-like 7 (AHRD V3.3 *** A0A2G3CMT1_CAPCH)	28
Solyc08g023460	Yes	0.0105668	0.2	0.05	2	ALA-interacting subunit (AHRD V3.3 *** A0A2G3BRL9_CAPCH)	28
Solyc01g107200	Yes	0.010571	0.18	0.07	1.36257	QWRF motif-containing protein 2 (AHRD V3.3 *** A0A2G2Y2D4_CAPAN)	28
Solyc03g112620	Yes	0.0106479	0.2	0.06	1.73697	NEP-interacting protein, putative (DUF239) (AHRD V3.3 *** F4I5H4_ARATH)	28
Solyc06g048950	Yes	0.010823	0.15	0.03	2.32193	Leucine-rich receptor-like kinase family protein (AHRD V3.3 *** A0A072V1G8_MEDTR)	28
Solyc08g076210	Yes	0.0111025	0.23	0.06	1.9386	Secretory carrier-associated membrane protein (AHRD V3.3 *** B7X6S6_TOBAC)	28
Solyc08g016050	Yes	0.0111861	0.4	0.13	1.62149	Guanine nucleotide exchange factor SPIKE 1 (AHRD V3.3 *** A0A2G3AMT8_CAPAN)	28
Solyc09g065640	Yes	0.011585	0.23	0.09	1.35364	ethylene overproducer-like 1	28
Solyc10g006930	Yes	0.0119299	0.16	0.05	1.67807	Plant intracellular Ras-group-related LRR protein (AHRD V3.3 *** A0A2R6QK70_ACTCH)	28
Solyc01g094880	Yes	0.012035	0.23	0.07	1.71621	Quinoprotein amine dehydrogenase, beta chain-like RIC1-like guanyl-nucleotide exchange factor (AHRD V3.3 *** F4K735_ARATH)	28
Solyc12g056300	Yes	0.0120451	0.22	0.02	3.45943	Receptor kinase, putative (AHRD V3.3 *** B9RC93_RICCO)	28
Solyc08g065430	Yes	0.0122588	0.19	0.04	2.24793	Pollen-specific protein SF21 (AHRD V3.3 *** A0A1U8DRT3_CAPAN)	28
Solyc05g018390	Yes	0.0128644	0.21	0.08	1.39232	Protein VERNALIZATION INSENSITIVE 3 (AHRD V3.3 *** A0A2G3CGH2_CAPCH)	28
Solyc04g015830	Yes	0.0129021	0.33	0.15	1.1375	Villin (AHRD V3.3 *** A0A2P5EN25_TREOI)	28
Solyc03g123720	Yes	0.0129839	0.15	0.01	3.90689	O-fucosyltransferase family protein (AHRD V3.3 *** F4HTC2_ARATH)	28
Solyc01g112350	Yes	0.0139159	0.32	0.15	1.09311	Brefeldin A-inhibited guanine nucleotide-exchange protein 4 (AHRD V3.3 *** A0A2G2XW39_CAPAN)	28
Solyc05g012790	Yes	0.0141657	0.18	0.04	2.16993	S-acyltransferase (AHRD V3.3 *** A0A2G2VL69_CAPBA)	28
Solyc03g115630	Yes	0.0144515	0.22	0.04	2.45943	Carbamoyl-phosphate synthase small chain (AHRD V3.3 *** A0A1U8FVX2_CAPAN)	28
Solyc01g079610	Yes	0.0148532	0.16	0.02	3	DnaJ protein ERDJ3B (AHRD V3.3 *** A0A2G2Z6I0_CAPAN)	28
Solyc08g074280	Yes	0.0154613	0.21	0.04	2.39232	Beta-lactamase domain-containing protein/ABC1 domain-containing protein/WaaY domain-containing protein (AHRD V3.3 *** A0A1Q3B6T1_CEPFO)	28
Solyc11g012680	Yes	0.0155693	0.14	0.02	2.80735	Heavy metal transport/detoxification superfamily protein (AHRD V3.3 *-* B3H4A8_ARATH)	28
Solyc06g053620	Yes	0.0157166	0.13	0.02	2.70044	phosphoenolpyruvate carboxylase kinase 2	28
Solyc03g098150	Yes	0.0162337	0.16	0.06	1.41504	protein kinase 6	28
Solyc01g079880	Yes	0.0165028	0.27	0.08	1.75489	Aluminum induced protein with YGL and LRDR motifs (AHRD V3.3 *** Q94BR2_ARATH)	28
Solyc03g123740	Yes	0.0166833	0.29	0.07	2.05063	Ovule receptor-like kinase 28 (AHRD V3.3 *** A4GWX5_SOLCH)	28
Solyc06g035720	Yes	0.0167555	0.24	0.08	1.58496	BAG family molecular chaperone regulator 1 (AHRD V3.3 *** A0A1U8H5I3_CAPAN)	28
Solyc01g100380	Yes	0.0168711	0.29	0.1	1.53605	Calreticulin (AHRD V3.3 *** A0A2G3AWT5_CAPCH)	28
Solyc05g005877	Yes	0.0173009	0.16	0	#DIV/0!		28
Solyc04g079170	Yes	0.0178918	0.12	0	#DIV/0!	hypothetical protein (AHRD V3.3 *-* AT1G47410.2)	28
Solyc12g042360	Yes	0.0179459	0.17	0.02	3.08746	Exostosin-like (AHRD V3.3 *** A0A200R3S4_9MAGN)	28
Solyc02g068720	Yes	0.0180196	0.23	0.05	2.20163	Protein NAP1 (AHRD V3.3 *** A0A2G3A6H3_CAPAN)	28
Solyc06g050860	Yes	0.0181719	0.15	0	#DIV/0!	BTB/POZ domain-containing protein (AHRD V3.3 *** A0A2U1QE56_ARTAN)	28
Solyc06g008040	Yes	0.0183195	0.23	0.09	1.35364	CLIP-associated protein (AHRD V3.3 *** A0A2G3C415_CAPCH)	28
Solyc09g082510	Yes	0.018349	0.18	0.04	2.16993	Kinase interacting (KIP1-like) family protein (AHRD V3.3 *** A0A2K3NUK8_TRIPR)	28
Solyc08g079120	Yes	0.0185897	0.17	0	#DIV/0!	NAC domain-containing protein (AHRD V3.3 *** A0A2U1LJ98_ARTAN)	28
Solyc04g077190	Yes	0.0190006	0.2	0.01	4.32193	Endo-1,4-beta-xylanase 1 (AHRD V3.3 *** XYN1_ARATH)	28
Solyc02g089930	Yes	0.0191829	0.16	0.04	2	Protein DA1 (AHRD V3.3 *** A0A2G3D8V7_CAPCH)	28
Solyc09g098280	Yes	0.0191961	0.22	0.05	2.1375	Eukaryotic translation initiation factor 3 subunit H (AHRD V3.3 *** A0A200R8Q3_9MAGN)	28
Solyc01g089980	Yes	0.019377	0.22	0.07	1.65208	ELMO/CED-12 family protein (AHRD V3.3 *** Q8VZ78_ARATH)	28
Solyc01g008770	Yes	0.0194398	0.2	0.07	1.51457	Rho GTPase-activating protein 7 (AHRD V3.3 *** A0A2G3DEM8_CAPCH)	28
Solyc09g016935	Yes	0.0194664	0.18	0.03	2.58496		28
Solyc02g030100	Yes	0.0195629	0.15	0.04	1.90689	Vacuolar protein sorting-associated protein 54, chloroplastic (AHRD V3.3 *-* A0A2G3D2K9_CAPCH)	28
Solyc02g088920	Yes	0.0198423	0.18	0.03	2.58496	Nuclear transport factor 2 (NTF2) family protein with RNA binding (RRM-RBD-RNP motifs) domain-containing protein (AHRD V3.3 *** F4K1Y4_ARATH)	28
Solyc08g066740	Yes	0.0200817	0.14	0.02	2.80735	Early nodulin-like protein 1 (AHRD V3.3 *** A0A1J3CHP6_NOCCA)	28
Solyc02g077260	Yes	0.0203865	0.19	0.03	2.66297	SUN-like protein5	28
Solyc05g052360	Yes	0.020479	0.23	0.01	4.52356	Laccase (AHRD V3.3 *-* A0A2G2ZJK7_CAPAN)	28
Solyc04g078510	Yes	0.0213548	0.23	0.11	1.06413	Protein RER1 (AHRD V3.3 *** A0A2G3CPV7_CAPCH)	28
Solyc06g008820	Yes	0.0215562	0.16	0.01	4	Na+/H+ antiporter 1	28
Solyc01g087210	Yes	0.0219201	0.21	0.09	1.22239	Cellulose synthase (AHRD V3.3 *** M1A916_SOLTU)	28
Solyc05g016410	No	0.0219211	0.28	0.16	0.807355	Casein kinase (AHRD V3.3 *** A2I5G0_BETVU)	28
Solyc08g066200	Yes	0.0220543	0.25	0.11	1.18442	Nuclear poly(A) polymerase 4 (AHRD V3.3 *** A0A2G3BS01_CAPCH)	28
Solyc09g065570	Yes	0.0228578	0.14	0.01	3.80735	Serine/threonine-protein kinase Nek2 (AHRD V3.3 *** A0A1U8G1X8_CAPAN)	28
Solyc03g093790	Yes	0.0229288	0.16	0.01	4	cyclinU4_2	28
Solyc12g035240	Yes	0.0232015	0.16	0.03	2.41504	DUF1421 domain-containing protein (AHRD V3.3 *** A0A1Q3BQA9_CEPFO)	28
Solyc08g061320	No	0.023218	0.36	0.22	0.710493	Polyadenylate-binding protein-interacting protein 7 (AHRD V3.3 *** A0A2G3BRE1_CAPCH)	28
Solyc01g102580	Yes	0.0232366	0.17	0.03	2.5025	endo-1,4-beta-glucanase (Cel3)	28
Solyc07g063620	Yes	0.0235768	0.15	0.01	3.90689	Membrane lipoprotein lipid attachment site-like protein, putative (DUF1223) (AHRD V3.3 *** O81838_ARATH)	28
Solyc09g018370	No	0.0237783	0.38	0.21	0.85561	ARM repeat superfamily protein (AHRD V3.3 *** AT5G27970.1)	28
Solyc01g007110	Yes	0.0239213	0.2	0.03	2.73697	LRAT-like domain (AHRD V3.3 *** A0A200Q9S3_9MAGN)	28
Solyc11g039650	No	0.024065	0.33	0.19	0.796467	Dynamin (AHRD V3.3 *** A0A2U1N3P9_ARTAN)	28
Solyc06g051310	Yes	0.0244627	0.22	0.09	1.28951	Clathrin heavy chain (AHRD V3.3 *** A0A1U8F1S0_CAPAN)	28
Solyc02g078540	Yes	0.0247358	0.21	0.07	1.58496	Clathrin light chain (AHRD V3.3 *-* A0A2G3D6A8_CAPCH)	28
Solyc03g095250	Yes	0.0254798	0.16	0.03	2.41504	COP1-Interacting protein-related (AHRD V3.3 *** A0A2R4QNN9_9POAL)	28
Solyc12g009610	Yes	0.0260322	0.13	0.03	2.11548	RabGAP/TBC domain-containing protein (AHRD V3.3 *** A0A2U1MDC7_ARTAN)	28
Solyc11g044230	Yes	0.0263215	0.15	0.03	2.32193	Costars family protein (AHRD V3.3 *-* A0A1U8F9R1_CAPAN)	28
Solyc01g005590	Yes	0.0268666	0.16	0.01	4	Unknown protein	28
Solyc01g096670	Yes	0.0270179	0.17	0.04	2.08746	Cytochrome P450 (AHRD V3.3 *** A0A2U1MC34_ARTAN)	28
Solyc10g062220	Yes	0.0270846	0.17	0.05	1.76553	ELMO/CED-12 family protein (AHRD V3.3 *** Q8VZ78_ARATH)	28
Solyc02g094090	Yes	0.0271367	0.21	0.09	1.22239	Vacuolar protein sorting-associated protein 52 A (AHRD V3.3 *** A0A1U8FR82_CAPAN)	28
Solyc09g089850	Yes	0.0283612	0.16	0.02	3	CASP-like protein (AHRD V3.3 *** A0A2I4GE76_9ROSI)	28
Solyc07g032180	Yes	0.0288482	0.18	0.07	1.36257	1-acylglycerol-3-phosphate O-acyltransferase (AHRD V3.3 *** A0A2G2YMS0_CAPAN)	28
Solyc06g051500	Yes	0.0289808	0.15	0.04	1.90689		28
Solyc05g050510	Yes	0.0289858	0.15	0.02	2.90689	Protein yippee-like (AHRD V3.3 *** A0A1U8H0U4_CAPAN)	28
Solyc05g052870	Yes	0.0295342	0.14	0.02	2.80735	Glycosyltransferase (AHRD V3.3 *** A0A2U1NU39_ARTAN)	28
Solyc07g016170	Yes	0.0300068	0.17	0.06	1.5025	L-arabinokinase-like (AHRD V3.3 *** A0A2I4GNX5_9ROSI)	28
Solyc07g054440	Yes	0.0301038	0.19	0.06	1.66297	Core-2/I-branching beta-16-N-acetylglucosaminyltransferase family protein (AHRD V3.3 *** B6ST68_MAIZE)	28
Solyc06g062590	Yes	0.030646	0.18	0.06	1.58496	Transmembrane 9 superfamily member (AHRD V3.3 *** A0A1U8H5F7_CAPAN)	28
Solyc08g080830	Yes	0.0322399	0.17	0.06	1.5025	Receptor kinase, putative (AHRD V3.3 *** B9RC93_RICCO)	28
Solyc11g012860	Yes	0.0323224	0.14	0.02	2.80735	coiled-coil protein	28
Solyc02g084117	Yes	0.0328218	0.12	0.02	2.58496		28
Solyc12g021130	Yes	0.0333547	0.12	0.04	1.58496	Reticulon-like protein (AHRD V3.3 *** A0A1U8G1W9_CAPAN)	28
Solyc07g032170	Yes	0.0338084	0.13	0.04	1.70044	1-acylglycerol-3-phosphate O-acyltransferase (AHRD V3.3 *-* A0A2G2YMS0_CAPAN)	28
Solyc09g009370	Yes	0.0342514	0.25	0.12	1.05889	Calcium-dependent lipid-binding family protein (AHRD V3.3 *-* A0A1P8AMQ8_ARATH)	28
Solyc10g074940	Yes	0.0342854	0.19	0.09	1.078	Phospholipid-transporting ATPase (AHRD V3.3 *** A0A2G2YKN5_CAPAN)	28
Solyc03g120980	No	0.034302	0.25	0.15	0.736966	Pleiotropic drug resistance transporter 5 (AHRD V3.3 *** I6XGC6_NICPL)	28
Solyc07g064270	Yes	0.0355311	0.16	0.08	1	Glucose-6-phosphate/phosphate translocator 2, chloroplastic (AHRD V3.3 *** A0A2G2Z5J6_CAPAN)	28
Solyc09g016940	Yes	0.0358006	0.15	0.04	1.90689	binder of USO1 and GRH1 protein 1 isoform X9 (AHRD V3.3 *** A0A2I4EIZ1_9ROSI)	28
Solyc06g068650	Yes	0.0361968	0.2	0.07	1.51457	4-coumarate:CoA ligase (AHRD V3.3 *** Q42879_LITER)	28
Solyc11g069390	Yes	0.0364058	0.11	0	#DIV/0!	arabinogalactan protein 1 (AHRD V3.3 *** XP_004251131.1)	28
Solyc04g014460	No	0.0367269	0.28	0.17	0.719892	THO complex subunit 4D (AHRD V3.3 *** A0A2G3CDN8_CAPCH)	28
Solyc11g007340	Yes	0.03741	0.11	0.02	2.45943	Plant tudor-like RNA-binding protein (AHRD V3.3 *** A0A072UR05_MEDTR)	28
Solyc05g015530	Yes	0.0378732	0.18	0.06	1.58496	Endoplasmic reticulum, stress-associated Ramp4 (AHRD V3.3 *** A0A2U1N8N8_ARTAN)	28
Solyc02g086840	Yes	0.0379221	0.12	0	#DIV/0!	Tetratricopeptide repeat (TPR)-like superfamily protein (AHRD V3.3 *** A0A2U1LHI7_ARTAN)	28
Solyc01g006060	Yes	0.0383453	0.14	0	#DIV/0!		28
Solyc07g056110	Yes	0.0384777	0.16	0.02	3	Vacuolar cation/proton exchanger (AHRD V3.3 *** K4CGE4_SOLLC)	28
Solyc01g010390	Yes	0.038697	0.17	0.03	2.5025	Beta-glucosidase 34 (AHRD V3.3 *** A0A2G3DFM9_CAPCH)	28
Solyc06g065620	Yes	0.0390037	0.14	0.02	2.80735	Type 2 dna topoisomerase 6 subunit b-like protein (AHRD V3.3 *** A0A314LA60_NICAT)	28
Solyc07g055160	Yes	0.0391713	0.14	0.04	1.80735	phospholipase A1-IIdelta-like (AHRD V3.3 *** A0A2I4E0K6_9ROSI)	28
Solyc04g074720	Yes	0.0392475	0.14	0.04	1.80735	FAM91 carboxy-terminus protein (AHRD V3.3 *** AT1G35220.3)	28
Solyc02g086430	Yes	0.0392622	0.13	0	#DIV/0!	Zinc finger transcription factor 21	28
Solyc06g066730	Yes	0.0397998	0.15	0.02	2.90689	Coatomer subunit beta' (AHRD V3.3 *** A0A2U1PZP9_ARTAN)	28
Solyc01g111560	Yes	0.0398162	0.18	0.04	2.16993	Rac-like GTP binding protein (AHRD V3.3 *** Q9S821_PHYPA)	28
Solyc05g026540	Yes	0.0399331	0.19	0.06	1.66297	transmembrane protein (Protein of unknown function DUF2359%2C transmembrane) (AHRD V3.3 *** AT1G23170.2)	28
Solyc02g090570	Yes	0.0402399	0.22	0.11	1	Transducin/WD40 repeat-like superfamily protein (AHRD V3.3 *** A0A2U1MYP5_ARTAN)	28
Solyc02g089700	Yes	0.0411333	0.12	0	#DIV/0!	Protein trichome birefringence-like 19 (AHRD V3.3 *** A0A1U8FI69_CAPAN)	28
Solyc07g065900	Yes	0.0411772	0.17	0.05	1.76553	Fructose-bisphosphate aldolase (AHRD V3.3 *** A0A200Q3T9_9MAGN)	28
Solyc07g054490	Yes	0.0412212	0.19	0.05	1.926	Secretory carrier-associated membrane protein (AHRD V3.3 *** A0A2G2Z3L9_CAPAN)	28
Solyc02g067980	Yes	0.0414665	0.11	0.02	2.45943	Serine/threonine protein phosphatase 2A regulatory subunit (AHRD V3.3 *** A0A1U8FK60_CAPAN)	28
Solyc08g008490	Yes	0.0418081	0.14	0.02	2.80735	Transducin/WD40 repeat-like superfamily protein (AHRD V3.3 *** A0A2U1PGZ8_ARTAN)	28
Solyc02g032200	Yes	0.0420891	0.2	0.05	2	Disease resistance protein (TIR-NBS-LRR class) (AHRD V3.3 *-* A0A2K3P0U8_TRIPR)	28
Solyc11g062260	Yes	0.0421554	0.11	0.03	1.87447	RING/U-box superfamily protein (AHRD V3.3 *** A0A2U1NQN4_ARTAN)	28
Solyc03g044380	Yes	0.0423881	0.13	0.04	1.70044	EZ2	28
Solyc09g091430	Yes	0.0425513	0.27	0.07	1.94753	Pectate lyase (AHRD V3.3 *** A0A2G2W1U1_CAPBA)	28
Solyc04g078130	Yes	0.0427657	0.17	0.05	1.76553	Syntaxin/t-SNARE family protein (AHRD V3.3 *** A0A2U1LKM2_ARTAN)	28
Solyc08g005070	Yes	0.0429547	0.14	0.04	1.80735	Arf GTPase activating protein (AHRD V3.3 *** A0A200QXI9_9MAGN)	28
Solyc06g082860	Yes	0.0430179	0.12	0.01	3.58496	Cytochrome and DOMON domain-containing protein (AHRD V3.3 *** A0A2G2ZEL3_CAPAN)	28
Solyc12g008395	Yes	0.0437125	0.17	0.05	1.76553		28
Solyc04g054480	Yes	0.0443264	0.24	0.1	1.26303	U-box domain-containing protein (AHRD V3.3 *** A0A2K3NTR2_TRIPR)	28
Solyc04g010180	Yes	0.0447631	0.15	0.06	1.32193	LOW QUALITY PROTEIN: uncharacterized protein LOC110670528 (AHRD V3.3 --* XP_021688301.1)	28
Solyc02g087780	No	0.0450625	0.25	0.14	0.836501	Aldose 1-epimerase (AHRD V3.3 *** A0A2G3D9R9_CAPCH)	28
Solyc03g096840	No	0.0452986	0.15	0.09	0.736966	hypothetical protein (AHRD V3.3 *** AT5G17165.1)	28
Solyc05g056450	Yes	0.0455246	0.14	0.01	3.80735	Eukaryotic aspartyl protease family protein (AHRD V3.3 *** A0A061DK44_THECC)	28
Solyc05g010260	Yes	0.0455357	0.14	0.03	2.22239	6-phosphogluconate dehydrogenase, decarboxylating (AHRD V3.3 *** A0A1U8F1N4_CAPAN)	28
Solyc04g049355	Yes	0.0456518	0.16	0.03	2.41504		28
Solyc05g015150	Yes	0.0457923	0.14	0.01	3.80735	Receptor protein kinase-like protein (AHRD V3.3 *** A0A2R6QRC2_ACTCH)	28
Solyc05g054220	Yes	0.0459953	0.11	0.03	1.87447	SNF1-related kinase complex anchoring protein	28
Solyc06g066030	Yes	0.0460297	0.21	0.08	1.39232	Protein WVD2-like 1 (AHRD V3.3 *** A0A2G3C7U3_CAPCH)	28
Solyc05g006660	Yes	0.0468121	0.16	0.03	2.41504	Protein ENHANCED DISEASE RESISTANCE 2 (AHRD V3.3 *** A0A1J3E5Z2_NOCCA)	28
Solyc04g073970	Yes	0.0468159	0.12	0.05	1.26303	PUF domain-containing protein/DUF4057 domain-containing protein (AHRD V3.3 *-* A0A1Q3AUK4_CEPFO)	28
Solyc04g024340	Yes	0.0471136	0.12	0.03	2	Acid phosphatase/vanadium-dependent haloperoxidase-related protein (AHRD V3.3 *** F4I989_ARATH)	28
Solyc05g026380	Yes	0.0475847	0.14	0.03	2.22239	K(+) efflux antiporter 4 (AHRD V3.3 *** A0A2G2ZHQ5_CAPAN)	28
Solyc11g073300	Yes	0.048189	0.13	0.03	2.11548	K-stimulated pyrophosphate-energized sodium pump protein (AHRD V3.3 *** F4JXE8_ARATH)	28
Solyc03g043760	Yes	0.0482683	0.2	0.07	1.51457	Chromatin SPT2 (AHRD V3.3 *-* A0A2U1N6L0_ARTAN)	28
Solyc06g009650	Yes	0.0491228	0.17	0.05	1.76553	Vacuolar protein sorting-associated protein 51-like protein (AHRD V3.3 *** A0A2S1CER7_PRUYE)	28
Solyc11g011910	Yes	0.049418	0.14	0.05	1.48543	Transmembrane 9 superfamily member (AHRD V3.3 *** A0A2G2Y517_CAPAN)	28
Solyc04g054690	Yes	1.2083e-58	1.47	0.12	3.61471	ascorbate oxidase	27
Solyc05g051530	Yes	2.31042e-49	1.32	0.06	4.45943	ABC transporter G family member 11 (AHRD V3.3 *** A0A2G2ZJ77_CAPAN)	27
Solyc06g009140	Yes	3.81717e-47	1.26	0.17	2.88982	Late embryogenesis abundant protein Lea5 (AHRD V3.3 *** A0A1J3JXG8_NOCCA)	27
Solyc07g009090	Yes	1.3082e-40	0.92	0.03	4.9386	defensin-like protein 19 (AHRD V3.3 *** A0A1S4AH79_TOBAC)	27
Solyc03g121230	Yes	8.9905e-35	0.76	0.03	4.66297	Protein kinase family protein (AHRD V3.3 *** A0A1P8AW67_ARATH)	27
Solyc06g005470	Yes	1.73195e-34	1.03	0.13	2.98606		27
Solyc08g076470	Yes	3.69121e-33	0.89	0.07	3.66838	glycerol-3-phosphate acyltransferase	27
Solyc03g083480	Yes	7.18974e-33	0.73	0.01	6.18982	LEAF RUST 10 DISEASE-RESISTANCE LOCUS RECEPTOR-LIKE PROTEIN KINASE-like 2.1 (AHRD V3.3 *** A0A1U8FAX0_CAPAN)	27
Solyc02g087090	Yes	1.86992e-32	0.88	0.06	3.87447	alpha-DOX2	27
Solyc04g049090	Yes	4.38846e-31	0.7	0.05	3.80735	SlMlo1	27
Solyc04g011490	Yes	5.89253e-31	0.76	0.03	4.66297	CASP-like protein (AHRD V3.3 *** A0A2G2XA87_CAPBA)	27
Solyc04g079210	Yes	9.52715e-30	0.67	0.03	4.48113	Patatin (AHRD V3.3 *** A0A2G2X0P8_CAPBA)	27
Solyc10g081980	Yes	3.74068e-28	0.71	0.09	2.97982	Late embryogenesis abundant (LEA) hydroxyproline-rich glycoprotein family (AHRD V3.3 *** A0A2U1KP17_ARTAN)	27
Solyc01g102700	Yes	4.43844e-28	0.69	0.07	3.30117	Leucine-rich repeat receptor-like protein kinase 1 (AHRD V3.3 *** A0A1P8SF01_NICBE)	27
Solyc06g010033	Yes	8.64174e-28	0.62	0.09	2.78427		27
Solyc11g069220	Yes	6.24045e-26	0.65	0.03	4.43741	MLO-like protein (AHRD V3.3 *** K4DA78_SOLLC)	27
Solyc08g007460	Yes	1.60926e-25	0.64	0.06	3.41504	Bifunctional inhibitor/lipid-transfer protein/seed storage 2S albumin superfamily protein (AHRD V3.3 *** A0A2U1L4X0_ARTAN)	27
Solyc07g009040	Yes	4.11024e-23	0.57	0.01	5.83289	defensin-like protein 19 (AHRD V3.3 *** A0A1S4AH79_TOBAC)	27
Solyc07g009050	Yes	3.04333e-22	0.55	0.02	4.78136	defensin-like protein 19 (AHRD V3.3 *** A0A1S4AH79_TOBAC)	27
Solyc07g009060	Yes	3.23158e-22	0.48	0.02	4.58496	defensin-like protein 19 (AHRD V3.3 *** A0A1S4AH79_TOBAC)	27
Solyc08g082110	Yes	3.54893e-22	0.51	0.04	3.67243	WRKY transcription factor 54	27
Solyc04g080280	No	1.1414e-20	1.56	0.8	0.963474	Unknown protein	27
Solyc01g095810	Yes	1.40775e-20	0.45	0.03	3.90689	RING/U-box superfamily protein (AHRD V3.3 *** A0A2U1KEI5_ARTAN)	27
Solyc09g014820	Yes	6.03893e-20	0.45	0.02	4.49185	Protein LURP-one-related 15 (AHRD V3.3 *** A0A2G2ZQX5_CAPAN)	27
Solyc11g005840	Yes	3.96708e-19	0.56	0.01	5.80735	Aminotransferase (AHRD V3.3 *** A0A200PUW3_9MAGN)	27
Solyc02g080050	Yes	1.53671e-18	0.49	0.05	3.29278	Cysteine-rich receptor-like protein kinase (AHRD V3.3 *** A0A2K3NTV2_TRIPR)	27
Solyc10g050060	Yes	1.8978e-18	0.56	0.08	2.80735	C2 domain-containing protein (AHRD V3.3 *** B1Q483_CAPCH)	27
Solyc01g073720	Yes	8.16991e-18	0.47	0.03	3.96963	Transmembrane protein (AHRD V3.3 *** Q8LC91_ARATH)	27
Solyc02g069960	Yes	1.01233e-17	0.46	0.01	5.52356	NAC domain-containing protein (AHRD V3.3 *-* A0A2K3N8K8_TRIPR)	27
Solyc07g009100	Yes	1.2322e-17	0.49	0.03	4.02975	defensin-like protein 19 (AHRD V3.3 *** A0A1S4AH79_TOBAC)	27
Solyc09g064510	Yes	3.07742e-17	0.44	0.03	3.87447	Heme oxygenase-like, multi-helical, HAD-like domain protein (AHRD V3.3 *** A0A2U1LQN1_ARTAN)	27
Solyc08g083280	Yes	3.79641e-17	0.45	0.06	2.90689	Alcohol dehydrogenase 1 (AHRD V3.3 *** A0A1U8G0C8_CAPAN)	27
Solyc04g015220	Yes	4.14037e-17	0.59	0.12	2.29768	Disease resistance protein (AHRD V3.3 *** A0A2U1N8H9_ARTAN)	27
Solyc10g086100	Yes	4.60105e-17	0.48	0.07	2.77761	Proteinase inhibitor I-B (AHRD V3.3 *** A0A1U8EBY9_CAPAN)	27
Solyc01g010080	Yes	1.8361e-16	0.46	0.06	2.9386	Potassium channel AKT1 (AHRD V3.3 *** A0A2G3AJ60_CAPAN)	27
Solyc04g079470	Yes	1.02584e-15	0.5	0.04	3.64386	Serpin-ZX (AHRD V3.3 *** A0A2G2ZRV1_CAPAN)	27
Solyc01g103390	Yes	1.2999e-15	0.43	0.07	2.61891	12-oxophytodienoate reductase 2	27
Solyc08g080130	Yes	5.04953e-15	0.37	0.02	4.20945	phospholipase PLDb1	27
Solyc09g011590	Yes	1.70134e-14	0.41	0.07	2.5502	Glutathione S-transferase-like protein (AHRD V3.3 *** A8DUB0_SOLLC)	27
Solyc06g082920	Yes	1.94781e-14	0.36	0.05	2.848	Receptor-like kinase (AHRD V3.3 *** D4QD70_DIACA)	27
Solyc02g093430	Yes	2.63324e-14	0.37	0.02	4.20945	Beta-1,4-N-acetylglucosaminyltransferase family protein (AHRD V3.3 *** Q9LT58_ARATH)	27
Solyc04g040180	Yes	2.70495e-14	0.38	0.04	3.24793	S-adenosyl-L-methionine-dependent methyltransferases superfamily protein (AHRD V3.3 *** A0A1Y1ICE6_KLENI)	27
Solyc06g069570	Yes	5.14985e-14	0.42	0.08	2.39232	SNAP25-like proteinous protein SNAP33 (AHRD V3.3 *** A0A1U8F981_CAPAN)	27
Solyc12g007030	Yes	1.03061e-13	0.4	0.07	2.51457	Aldehyde dehydrogenase (AHRD V3.3 *** Q70T30_BIXOR)	27
Solyc03g006730	Yes	1.26859e-13	0.33	0.02	4.04439	Receptor-like kinase (AHRD V3.3 *** P93068_BRAOL)	27
Solyc04g072020	Yes	1.87382e-13	0.43	0.1	2.10434	Choline/Ethanolamine kinase (AHRD V3.3 *** A0A200QCA0_9MAGN),Pfam:PF01633	27
Solyc08g006320	Yes	2.68577e-13	0.49	0.14	1.80735	WRKY transcription factor 11	27
Solyc05g007460	Yes	5.10287e-13	0.37	0.03	3.62449	Sphinganine C(4)-monooxygenase 1 (AHRD V3.3 *** A0A2G3B7R8_CAPCH)	27
Solyc05g054050	Yes	5.13733e-13	0.33	0.01	5.04439	Glutamate decarboxylase (AHRD V3.3 *** B1Q3F1_SOLLC)	27
Solyc08g081930	Yes	7.98187e-13	0.33	0.03	3.45943	Glucose-6-phosphate 1-epimerase (AHRD V3.3 *** A0A2G3DB64_CAPCH)	27
Solyc02g082430	Yes	9.43333e-13	0.37	0.03	3.62449	MLO-like protein (AHRD V3.3 *** K4BAB3_SOLLC)	27
Solyc08g081610	Yes	4.1403e-12	0.31	0.02	3.9542	WRKY family transcription factor (AHRD V3.3 *** A0A178V2E9_ARATH)	27
Solyc02g083460	Yes	5.48172e-12	0.39	0.07	2.47805	Eukaryotic aspartyl protease family protein (AHRD V3.3 *** A0A2U1KXY4_ARTAN)	27
Solyc01g102685	Yes	8.87401e-12	0.28	0.01	4.80735		27
Solyc09g011740	Yes	8.96011e-12	0.46	0.13	1.82312	Phosphatidylinositol:ceramide inositolphosphotransferase (AHRD V3.3 *** A0A1U8EEU4_CAPAN)	27
Solyc02g071560	Yes	1.58303e-11	0.38	0.02	4.24793	Subtilisin-like protease (AHRD V3.3 *** A0A2I0VHD6_9ASPA)	27
Solyc01g102380	Yes	2.27306e-11	0.41	0.07	2.5502	germin	27
Solyc07g009030	Yes	2.73518e-11	0.36	0.02	4.16993	defensin-like protein 19 (AHRD V3.3 *** A0A1S4AH79_TOBAC)	27
Solyc12g088940	Yes	2.75164e-11	0.35	0.04	3.12928	MAP kinase kinase kinase 87	27
Solyc07g008140	Yes	3.16546e-11	0.34	0.02	4.08746	Umecyanin (AHRD V3.3 *-* A0A2G2WBI2_CAPBA)	27
Solyc06g053455	Yes	3.92558e-11	0.36	0.08	2.16993		27
Solyc04g010250	Yes	4.89154e-11	0.37	0.07	2.4021	Alpha/beta-Hydrolases superfamily protein (AHRD V3.3 *** Q8RXN7_ARATH)	27
Solyc07g043320	Yes	5.8454e-11	0.46	0.15	1.61667	myosin heavy chain%2C embryonic smooth protein (AHRD V3.3 *-* AT1G05320.9)	27
Solyc04g072000	Yes	6.74024e-11	0.31	0.03	3.36923	Chitinase (AHRD V3.3 *** A0A2U1LR12_ARTAN)	27
Solyc10g085430	Yes	7.57197e-11	0.52	0.17	1.61298	Saposin B (AHRD V3.3 *** A0A2U1NDA3_ARTAN)	27
Solyc07g009080	Yes	1.38916e-10	0.31	0.01	4.9542	defensin-like protein 19 (AHRD V3.3 *** A0A2G2ZPK5_CAPAN)	27
Solyc03g121200	Yes	1.91827e-10	0.27	0.01	4.75489	Unknown protein	27
Solyc04g011750	Yes	1.9989e-10	0.34	0.04	3.08746	histone H3.v1 (AHRD V3.3 *** XP_004236724.1)	27
Solyc09g014990	Yes	3.43005e-10	0.27	0.04	2.75489	WRKY transcription factor 33	27
Solyc11g007160	Yes	4.60019e-10	0.32	0.04	3	RNA-binding (RRM/RBD/RNP motifs) family protein (AHRD V3.3 *** A0A1I9LPX6_ARATH)	27
Solyc07g009290	Yes	4.89658e-10	0.29	0.02	3.85798	defensin-like protein 1 (AHRD V3.3 *** A0A1U7W6X0_NICSY)	27
Solyc11g071620	Yes	6.01633e-10	0.43	0.14	1.61891	aldehyde oxidase 1	27
Solyc03g113040	Yes	1.2209e-09	0.34	0.05	2.76553	ABC transporter A family member 7 (AHRD V3.3 *** A0A2G3CYH9_CAPCH)	27
Solyc11g069750	Yes	1.24124e-09	0.32	0.04	3	High-affinity nitrate transporter 2.2 (AHRD V3.3 *** NRT22_ORYSJ)	27
Solyc09g059430	Yes	1.90769e-09	0.29	0.04	2.85798	RPM1-interacting protein 4 (AHRD V3.3 *** A0A1P8SF00_NICBE)	27
Solyc05g005870	Yes	2.13586e-09	0.37	0.04	3.20945	WAT1-related protein (AHRD V3.3 *** K4BWB4_SOLLC)	27
Solyc04g014510	Yes	2.48201e-09	0.42	0.04	3.39232	glutamine synthase	27
Solyc08g006500	Yes	2.51286e-09	0.28	0.02	3.80735	glutamate receptor-like 2.6	27
Solyc01g009780	Yes	2.57748e-09	0.33	0.05	2.72247	GSH-induced LITAF domain protein (AHRD V3.3 *** GILP_ARATH)	27
Solyc03g114180	Yes	3.14471e-09	0.28	0.02	3.80735		27
Solyc09g098510	No	3.77599e-09	0.76	0.41	0.890376	Extensin-3 (AHRD V3.3 *-* A0A2G2ZT41_CAPAN)	27
Solyc03g119240	Yes	4.2794e-09	0.3	0.04	2.90689	Protein kinase family protein (AHRD V3.3 *** A0A2U1MH78_ARTAN)	27
Solyc10g074890	Yes	4.73815e-09	0.3	0.05	2.58496	Protein kinase domain (AHRD V3.3 *** A0A200QIC0_9MAGN)	27
Solyc02g094180	Yes	5.73616e-09	0.31	0.05	2.63227	Peroxidase (AHRD V3.3 *** K4BDL3_SOLLC)	27
Solyc09g008080	Yes	7.31387e-09	0.29	0.04	2.85798	Ubiquitin domain-containing protein (AHRD V3.3 --* A0A1Q3C6U9_CEPFO)	27
Solyc02g036480	Yes	7.87541e-09	0.22	0.01	4.45943	Late embryogenesis abundant (LEA) hydroxyproline-rich glycoprotein family (AHRD V3.3 *** Q9SLI0_ARATH)	27
Solyc02g083380	Yes	9.02328e-09	0.34	0.13	1.38702	Big1 (AHRD V3.3 *-* AT2G17710.1)	27
Solyc01g005470	Yes	9.07526e-09	0.3	0.03	3.32193	protein PLANT CADMIUM RESISTANCE 2-like (AHRD V3.3 *** A0A1U8ETE7_CAPAN)	27
Solyc01g006950	Yes	1.08013e-08	0.26	0.03	3.11548	syntaxin-121-like (AHRD V3.3 *** A0A2I4H4W7_9ROSI)	27
Solyc04g082200	No	1.27338e-08	0.76	0.4	0.925999	dehydrin	27
Solyc05g025820	Yes	1.57109e-08	0.27	0.04	2.75489	Protein kinase superfamily protein (AHRD V3.3 *** A0A2U1QC97_ARTAN)	27
Solyc07g006280	Yes	2.35414e-08	0.46	0.2	1.20163	Tetraspanin (AHRD V3.3 *** A0A200Q8V3_9MAGN)	27
Solyc02g024050	Yes	2.47442e-08	0.3	0.05	2.58496	Ferredoxin--NADP reductase, chloroplastic (AHRD V3.3 *** K4B553_SOLLC)	27
Solyc04g058100	Yes	4.97409e-08	0.3	0.08	1.90689	Metallothionein-like protein (AHRD V3.3 *** A8DUB1_SOLLC)	27
Solyc06g068460	Yes	5.47613e-08	0.3	0.08	1.90689	WRKY transcription factor 40	27
Solyc06g074990	Yes	8.40756e-08	0.31	0.02	3.9542	putative high affinity nitrate transporter 2	27
Solyc04g025530	Yes	9.15049e-08	0.29	0.01	4.85798	Glutamate decarboxylase (AHRD V3.3 *** A0A2G2YVX0_CAPAN)	27
Solyc03g113120	Yes	1.4036e-07	0.22	0.01	4.45943	WRKY transcription factor 73	27
Solyc06g074320	Yes	1.52501e-07	0.27	0.05	2.43296	Transcription factor TGA2 (AHRD V3.3 *** A0A2G3CAK2_CAPCH)	27
Solyc02g093520	Yes	1.55814e-07	0.27	0.05	2.43296	E3 ubiquitin-protein ligase RGLG2-like (AHRD V3.3 *** A0A2I4E6G4_9ROSI)	27
Solyc10g045270	Yes	1.6094e-07	0.22	0.03	2.87447	Protein kinase family protein (AHRD V3.3 *** X5I191_IPONI)	27
Solyc07g005420	Yes	1.7936e-07	0.33	0.12	1.45943	Unknown protein	27
Solyc02g085315	Yes	2.10863e-07	0.28	0.08	1.80735		27
Solyc10g011740	Yes	2.27165e-07	0.38	0.14	1.44057	Ubiquitin-conjugating enzyme (AHRD V3.3 *** H6VUS9_9FABA)	27
Solyc10g086710	Yes	2.55164e-07	0.32	0.01	5	PAR1 (AHRD V3.3 *** A0A200R4T9_9MAGN)	27
Solyc05g008815	Yes	2.5956e-07	0.23	0.04	2.52356		27
Solyc06g070990	Yes	3.5058e-07	0.24	0.02	3.58496	WRKY transcription factor 74	27
Solyc07g053910	Yes	4.69323e-07	0.28	0.08	1.80735	Protein kinase domain (AHRD V3.3 *** A0A200QBC6_9MAGN)	27
Solyc03g007200	Yes	4.69613e-07	0.22	0.03	2.87447	2-alkenal reductase (NADP(+)-dependent) (AHRD V3.3 *** A0A2G2WX40_CAPBA)	27
Solyc04g076880	Yes	5.05797e-07	0.39	0.15	1.37851	phosphoenolpyruvate carboxykinase	27
Solyc01g109110	Yes	6.10155e-07	0.25	0.04	2.64386	Extra-large guanine nucleotide-binding protein 2 (AHRD V3.3 *** A0A1U8DXD5_CAPAN)	27
Solyc01g101070	Yes	6.66663e-07	0.28	0.07	2	ABC transporter-like (AHRD V3.3 *** A0A200R1R9_9MAGN)	27
Solyc01g005220	Yes	6.77285e-07	0.23	0.04	2.52356	MACPF domain-containing protein (AHRD V3.3 *** A0A2G3AYJ5_CAPCH)	27
Solyc08g082280	Yes	7.12921e-07	0.43	0.16	1.42626	Long chain acyl-CoA synthetase 2 (AHRD V3.3 *** A0A2G3DB06_CAPCH)	27
Solyc02g089920	Yes	8.10883e-07	0.26	0.04	2.70044	Protein kinase domain (AHRD V3.3 *** A0A200R7I5_9MAGN)	27
Solyc01g009820	Yes	8.4807e-07	0.24	0.03	3	Hydroxyproline-rich glycoprotein family protein (AHRD V3.3 *** A0A1P8AYF9_ARATH)	27
Solyc12g006860	Yes	9.89558e-07	0.25	0.06	2.05889	brassinosteroid hydroxylase	27
Solyc09g098310	Yes	1.47106e-06	0.32	0.11	1.54057	Unknown protein	27
Solyc01g094950	No	1.76813e-06	0.4	0.19	1.074	Protein BPS1, chloroplastic (AHRD V3.3 *** A0A2G2YY51_CAPAN)	27
Solyc08g066880	Yes	1.99239e-06	0.21	0.02	3.39232		27
Solyc02g088180	Yes	2.07118e-06	0.24	0.03	3	NAC domain-containing protein (AHRD V3.3 *** A0A2G2V9A8_CAPBA)	27
Solyc05g006390	Yes	2.3696e-06	0.21	0.02	3.39232	CDP-diacylglycerol-glycerol-3-phosphate 3-phosphatidyltransferase (AHRD V3.3 *** Q8VYY6_ARATH)	27
Solyc08g076497	Yes	2.46773e-06	0.2	0.02	3.32193		27
Solyc03g096390	Yes	2.6526e-06	0.21	0.03	2.80735	proline transporter 1	27
Solyc05g041920	Yes	2.65462e-06	0.17	0.02	3.08746	Dicer-like 3 (AHRD V3.3 *-* B3SRQ0_PHYPA)	27
Solyc02g081970	Yes	3.05444e-06	0.19	0.03	2.66297	Vacuolar-sorting receptor 1 (AHRD V3.3 *** A0A1U8FV38_CAPAN)	27
Solyc03g083440	No	3.38485e-06	0.48	0.22	1.12553	Glutamate synthase (AHRD V3.3 *** A0A2U1PKW7_ARTAN)	27
Solyc03g111870	Yes	3.79633e-06	0.26	0.08	1.70044	E3 ubiquitin-protein ligase RGLG2-like (AHRD V3.3 *** A0A2I4E6G4_9ROSI)	27
Solyc02g090630	Yes	3.81373e-06	0.21	0.03	2.80735	Patatin (AHRD V3.3 *** A0A2G3D8S9_CAPCH)	27
Solyc03g096420	Yes	4.19033e-06	0.2	0.02	3.32193	Unknown protein	27
Solyc08g014130	Yes	5.00098e-06	0.31	0.14	1.14684	Isopropylmalate synthase (AHRD V3.3 *** K4CJ46_SOLLC)	27
Solyc01g112220	Yes	5.48357e-06	0.21	0.03	2.80735	Protein kinase superfamily protein (AHRD V3.3 *** A0A2U1KP77_ARTAN)	27
Solyc12g045030	Yes	6.94116e-06	0.24	0.04	2.58496	NAD(P)-binding Rossmann-fold superfamily protein (AHRD V3.3 *** Q94AL3_ARATH)	27
Solyc03g116030	Yes	7.13652e-06	0.24	0.07	1.77761	RING/FYVE/PHD zinc finger superfamily protein (AHRD V3.3 *** A0A2U1NXA0_ARTAN)	27
Solyc08g076420	No	7.96747e-06	0.6	0.35	0.777608	Poly [ADP-ribose] polymerase (AHRD V3.3 *** A0A2U1QD66_ARTAN)	27
Solyc07g009070	Yes	9.68278e-06	0.18	0	#DIV/0!	defensin-like protein 19 (AHRD V3.3 *** A0A1S4AH79_TOBAC)	27
Solyc02g089490	Yes	1.25158e-05	0.25	0.05	2.32193	Unknown protein	27
Solyc05g014040	Yes	1.27289e-05	0.26	0.06	2.11548	WRKY transcription factor 70	27
Solyc01g007010	Yes	1.30929e-05	0.18	0.01	4.16993	RING-type E3 ubiquitin transferase (AHRD V3.3 *** Q3HLY8_CAPAN)	27
Solyc05g014340	Yes	1.57741e-05	0.21	0.05	2.07039	Serine/threonine protein phosphatase 2A regulatory subunit (AHRD V3.3 *** A0A2G2VNN0_CAPBA)	27
Solyc03g006230	Yes	1.72075e-05	0.18	0	#DIV/0!	Transmembrane protein (AHRD V3.3 *** O49522_ARATH)	27
Solyc11g007900	Yes	1.74704e-05	0.24	0.03	3	EEIG1/EHBP1 N-terminal domain (AHRD V3.3 *-* A0A200R5E0_9MAGN)	27
Solyc04g077980	Yes	1.80372e-05	0.19	0.02	3.24793	C2H2-type zinc finger protein	27
Solyc07g009020	Yes	1.81662e-05	0.25	0.01	4.64386	defensin-like protein 19 (AHRD V3.3 *** A0A1S4AH79_TOBAC)	27
Solyc06g065540	Yes	1.97775e-05	0.21	0.05	2.07039	1-phosphatidylinositol-3-phosphate 5-kinase fab1d-like protein (AHRD V3.3 *** A0A2K3NPE5_TRIPR)	27
Solyc02g080890	Yes	2.05172e-05	0.2	0.03	2.73697	WRKY transcription factor 6	27
Solyc08g076160	Yes	2.07356e-05	0.21	0.04	2.39232	Extra-large guanine nucleotide-binding protein 3 (AHRD V3.3 *** A0A2G2XLW5_CAPBA)	27
Solyc08g065670	Yes	2.27846e-05	0.19	0.03	2.66297	Protein phosphatase 2C family protein (AHRD V3.3 *** A0A2U1LRS6_ARTAN)	27
Solyc06g066370	Yes	2.36666e-05	0.27	0.1	1.43296	WRKY transcription factor 31	27
Solyc09g005500	Yes	2.40086e-05	0.26	0.09	1.53051	Kirola (AHRD V3.3 *** A0A2U1MSQ9_ARTAN)	27
Solyc07g049180	Yes	2.47916e-05	0.25	0.09	1.47393	LysM receptor-like kinase (AHRD V3.3 *** E2FYC4_SOLLC)	27
Solyc07g006420	Yes	2.82665e-05	0.2	0.01	4.32193	transmembrane protein (AHRD V3.3 *** AT2G18680.1)	27
Solyc05g005490	Yes	3.15733e-05	0.25	0.08	1.64386	carbonic anhydrase	27
Solyc06g062780	Yes	3.75901e-05	0.19	0.05	1.926	Phospholipid-transporting ATPase (AHRD V3.3 *** A0A2G2WKW9_CAPBA)	27
Solyc07g055690	Yes	3.90631e-05	0.18	0.02	3.16993	Lectin-domain receptor-like kinase (AHRD V3.3 *** G4XXY5_NICAT)	27
Solyc06g083390	Yes	4.41872e-05	0.2	0.03	2.73697	RPM1-interacting protein 4 (AHRD V3.3 *** A0A1P8SF00_NICBE)	27
Solyc04g074230	Yes	4.47224e-05	0.22	0.07	1.65208	SIG74 14-3-3 family protein	27
Solyc00g233480	Yes	4.73565e-05	0.17	0.01	4.08746		27
Solyc02g078660	Yes	5.34259e-05	0.15	0.01	3.90689	Hydroxyproline-rich glycoprotein family protein (AHRD V3.3 *-* A0A1P8AWR9_ARATH)	27
Solyc01g079940	Yes	5.672e-05	0.2	0.03	2.73697	Eukaryotic aspartyl protease family protein (AHRD V3.3 *** A0A2U1KXX4_ARTAN)	27
Solyc07g062700	Yes	6.29172e-05	0.36	0.19	0.921997	Calcium-binding EF-hand family protein (AHRD V3.3 *** A0A2U1MZJ3_ARTAN)	27
Solyc06g062450	Yes	6.4658e-05	0.15	0.01	3.90689	Leucine-rich repeat protein kinase family protein (AHRD V3.3 *-* A0A1P8B2S5_ARATH)	27
Solyc04g079440	Yes	7.01343e-05	0.19	0.03	2.66297	Serpin-ZX (AHRD V3.3 *** A0A2G3CQ78_CAPCH)	27
Solyc07g017570	Yes	7.01538e-05	0.19	0.03	2.66297	defensin-like protein 1 (AHRD V3.3 -** A0A1S3YK59_TOBAC)	27
Solyc03g117980	No	8.74449e-05	0.42	0.26	0.691878	whitefly-induced gp91-phox	27
Solyc01g102675	Yes	9.11134e-05	0.16	0.01	4		27
Solyc07g055710	Yes	9.66703e-05	0.17	0.01	4.08746	Heat stress transcription factor A-5 (AHRD V3.3 *** A0A2G2Z4R4_CAPAN)	27
Solyc11g013810	Yes	9.82047e-05	0.27	0.06	2.16993	Nitrate reductase (AHRD V3.3 *** Q8LT13_SOLTU)	27
Solyc10g086280	Yes	9.83309e-05	0.22	0.08	1.45943	heavy metal-associated isoprenylated plant protein 3-like (AHRD V3.3 *** A0A1S4A3L2_TOBAC)	27
Solyc01g010430	Yes	0.000104829	0.23	0.08	1.52356	Actin cross-linking protein, putative (DUF569) (AHRD V3.3 *** Q8GXC9_ARATH)	27
Solyc03g123570	Yes	0.00010568	0.22	0.06	1.87447	1-phosphatidylinositol-3-phosphate 5-kinase FAB1B (AHRD V3.3 *** A0A2G2WPE3_CAPBA)	27
Solyc05g016060	No	0.000115568	0.41	0.24	0.77259	cysteine-rich and transmembrane domain-containing protein WIH1 (AHRD V3.3 *-* XP_004239248.1)	27
Solyc02g085010	Yes	0.000118737	0.15	0.01	3.90689	hypothetical protein (AHRD V3.3 *-* AT2G18210.1)	27
Solyc08g008370	Yes	0.000139187	0.37	0.2	0.887525	DCD (Development and Cell Death) domain protein (AHRD V3.3 *-* A0A2U1P2J5_ARTAN)	27
Solyc04g016000	Yes	0.000139906	0.22	0.1	1.1375	Heat shock transcription factor protein 8 (AHRD V3.3 *** A0A1W6LWG5_FRAAN)	27
Solyc11g071760	Yes	0.000143641	0.21	0.03	2.80735	regulator of gene silencing AY642285	27
Solyc10g079130	Yes	0.00014528	0.29	0.14	1.05063	MAP kinase kinase kinase 76	27
Solyc06g063180	Yes	0.000149018	0.18	0.02	3.16993	glutamate receptor-like 2.2	27
Solyc03g111710	Yes	0.000157737	0.2	0.03	2.73697	BTB/POZ and TAZ domain-containing protein 2 (AHRD V3.3 *** A0A2G2X8F9_CAPBA)	27
Solyc11g068710	Yes	0.000161591	0.18	0.02	3.16993	F-box family protein (AHRD V3.3 *-* A0A2U1LJ24_ARTAN)	27
Solyc01g008560	Yes	0.000166569	0.22	0.08	1.45943	NAD kinase (AHRD V3.3 *** F2Z9R4_NICBE)	27
Solyc01g008130	Yes	0.000176395	0.19	0.03	2.66297	Glutaredoxin-related protein (AHRD V3.3 *** A0A2U1PBW7_ARTAN)	27
Solyc11g065030	Yes	0.000177911	0.19	0.04	2.24793	GDP-mannose transporter (AHRD V3.3 *** A0A1B0VP09_ARATH)	27
Solyc04g016260	Yes	0.000204582	0.21	0.07	1.58496	Calcium-transporting ATPase (AHRD V3.3 *** A0A1U8GKV2_CAPAN)	27
Solyc05g052570	Yes	0.000227981	0.24	0.09	1.41504	Zinc finger transcription factor 39	27
Solyc03g098210	Yes	0.000232094	0.16	0.03	2.41504	Cyclic nucleotide gated channel (AHRD V3.3 *** A0A1Y1HP60_KLENI)	27
Solyc11g007770	Yes	0.000240908	0.25	0.09	1.47393	Glycosyltransferase family protein 64 protein C5 (AHRD V3.3 *** A0A2G2VEI7_CAPBA)	27
Solyc05g005070	Yes	0.000242536	0.19	0.06	1.66297	Cysteine-rich receptor-like protein kinase 2 (AHRD V3.3 *** A0A1U8EWZ9_CAPAN)	27
Solyc03g118200	No	0.000243631	0.27	0.15	0.847997	Calcium-dependent phospholipid-binding Copine family protein (AHRD V3.3 *** A0A2U1NDK1_ARTAN)	27
Solyc01g080500	Yes	0.000249879	0.26	0.1	1.37851	Plant/F10N7-170 protein, putative (AHRD V3.3 *** G7IFN2_MEDTR)	27
Solyc09g011570	Yes	0.000253306	0.25	0.09	1.47393		27
Solyc05g013750	Yes	0.000270245	0.16	0.03	2.41504	Protein-tyrosine-phosphatase MKP1 (AHRD V3.3 *** A0A2G3B907_CAPCH)	27
Solyc06g051030	Yes	0.000318219	0.17	0.04	2.08746	Inactive receptor-like serine/threonine-protein kinase (AHRD V3.3 *** A0A2G2WI14_CAPBA)	27
Solyc02g071740	Yes	0.000326946	0.23	0.07	1.71621	MAP kinase kinase kinase 16	27
Solyc10g081170	Yes	0.00036892	0.36	0.2	0.847997	Calmodulin 2	27
Solyc06g066590	Yes	0.000379532	0.13	0	#DIV/0!	Protein PLANT CADMIUM RESISTANCE 8 (AHRD V3.3 *** A0A2G2WLP0_CAPBA)	27
Solyc03g097840	Yes	0.000412053	0.13	0.01	3.70044	Phosphate carrier protein, mitochondrial (AHRD V3.3 *** A0A2G3A0N1_CAPAN)	27
Solyc02g071950	Yes	0.00044381	0.13	0.01	3.70044	Unknown protein	27
Solyc03g112100	Yes	0.000458307	0.17	0.01	4.08746	High-affinity nitrate transporter 3.2 (AHRD V3.3 *** A0A2G3CY81_CAPCH)	27
Solyc05g053230	Yes	0.000479082	0.17	0.04	2.08746	Protein kinase superfamily protein (AHRD V3.3 *** Q9LUT0_ARATH)	27
Solyc09g089680	Yes	0.000488188	0.16	0.03	2.41504	2-oxoglutarate (2OG) and Fe(II)-dependent oxygenase superfamily protein (AHRD V3.3 *** A0A2U1QA13_ARTAN)	27
Solyc02g093870	Yes	0.000560026	0.2	0.05	2	Lysine histidine transporter 1 (AHRD V3.3 *** A0A1U8FSC7_CAPAN)	27
Solyc06g053810	Yes	0.00056732	0.23	0.09	1.35364	p-loop containing nucleoside triphosphate hydrolases superfamily protein (AHRD V3.3 *** Q0WUY1_ARATH)	27
Solyc05g050510	Yes	0.00058646	0.15	0.02	2.90689	Protein yippee-like (AHRD V3.3 *** A0A1U8H0U4_CAPAN)	27
Solyc09g075040	Yes	0.000589511	0.14	0.01	3.80735	SPX (SYG1/Pho81/XPR1) domain-containing protein / zinc finger (C3HC4-type RING finger) protein-like protein (AHRD V3.3 *** B3H7B1_ARATH)	27
Solyc10g047140	Yes	0.00065061	0.18	0.06	1.58496	Receptor-like kinase (AHRD V3.3 *** A0A0K9PIY0_ZOSMR)	27
Solyc01g081050	No	0.000658097	0.28	0.17	0.719892	AMP-dependent synthetase/ligase (AHRD V3.3 *** A0A200PXA7_9MAGN)	27
Solyc09g082470	Yes	0.00067031	0.16	0.03	2.41504	Protein kinase family protein (AHRD V3.3 *** X5I191_IPONI)	27
Solyc12g010570	Yes	0.000686531	0.13	0.01	3.70044	Tetraspanin (AHRD V3.3 *** A0A200Q8V3_9MAGN)	27
Solyc07g005100	Yes	0.000732586	0.14	0.01	3.80735	Chitinase/lysozyme (AHRD V3.3 *** Q43591_TOBAC)	27
Solyc01g087620	No	0.000769906	0.29	0.16	0.857981	Ubiquitin-like protein 5 (AHRD V3.3 *** A0A1U8DUI9_CAPAN)	27
Solyc07g065250	Yes	0.000814095	0.15	0.03	2.32193	MAP kinase kinase kinase 60	27
Solyc10g085000	Yes	0.000862059	0.16	0.03	2.41504	Protein kinase domain (AHRD V3.3 *** A0A200R4T5_9MAGN)	27
Solyc02g067840	Yes	0.000891847	0.13	0.01	3.70044	altered inheritance of mitochondria protein 32-like (AHRD V3.3 *** A0A2I4HUQ2_9ROSI)	27
Solyc09g059040	Yes	0.000896986	0.23	0.09	1.35364	Oxidoreductase, zinc-binding dehydrogenase family protein (AHRD V3.3 *** A0A2U1PT68_ARTAN)	27
Solyc05g056080	Yes	0.000932105	0.12	0.02	2.58496	zinc finger B-box protein (AHRD V3.3 *-* AT5G45410.5)	27
Solyc12g056590	Yes	0.00105839	0.15	0.02	2.90689	Ethylene Response Factor D.2	27
Solyc03g080090	No	0.00106488	0.3	0.17	0.819428	NAC domain-containing protein 86 (AHRD V3.3 *** A0A2G2X7Q8_CAPBA)	27
Solyc03g097630	Yes	0.00107681	0.17	0.06	1.5025	S-acyltransferase (AHRD V3.3 *** A0A2G3AT51_CAPCH)	27
Solyc08g067620	Yes	0.00110408	0.18	0.06	1.58496	Pleiotropic drug resistance protein (AHRD V3.3 *** C8CA13_CUCSA)	27
Solyc10g008730	Yes	0.00111192	0.16	0.04	2	transmembrane protein (AHRD V3.3 *-* AT2G31090.1)	27
Solyc01g104550	No	0.00118371	0.14	0.01	3.80735	WRKY transcription factor 9	27
Solyc04g054257	Yes	0.00118492	0.17	0.03	2.5025		27
Solyc04g074780	Yes	0.00124736	0.18	0.05	1.848	Plastid-targeted protein 3 (AHRD V3.3 *-* Q9ARH3_CRAPL)	27
Solyc11g011070	Yes	0.0012508	0.2	0.1	1		27
Solyc09g055570	Yes	0.00141147	0.23	0.11	1.06413	GPCR kinase (AHRD V3.3 *** A0A2P5AIX2_TREOI)	27
Solyc09g010850	Yes	0.00146507	0.16	0.05	1.67807	Protein kinase APK1B, chloroplastic (AHRD V3.3 *** A0A2G2VY45_CAPBA)	27
Solyc01g007780	Yes	0.00149119	0.17	0.06	1.5025	HVA22-like protein (AHRD V3.3 *** A0A2G3AY13_CAPCH)	27
Solyc01g067300	Yes	0.00158432	0.22	0.09	1.28951	CASP-like protein (AHRD V3.3 *-* A0A0K9RZ96_SPIOL)	27
Solyc10g080460	No	0.00166713	0.13	0.01	3.70044	Myb family transcription factor APL (AHRD V3.3 *** A0A2G2VWG6_CAPBA)	27
Solyc01g104110	Yes	0.00167589	0.18	0.04	2.16993	11-S seed storage protein (AHRD V3.3 *** A0A2U1KM33_ARTAN)	27
Solyc02g081040	No	0.00168514	0.12	0.01	3.58496	Lyk11 (AHRD V3.3 *** G3KGB2_SOLLC)	27
Solyc07g032230	Yes	0.00181933	0.17	0.06	1.5025	Regulator of Vps4 activity in the MVB pathway protein (AHRD V3.3 *-* F4ITF9_ARATH)	27
Solyc12g036390	No	0.00188756	0.13	0.01	3.70044	Calmodulin binding protein-like (AHRD V3.3 *** A0A200Q136_9MAGN)	27
Solyc04g056590	Yes	0.00197279	0.18	0.06	1.58496	Aspartic proteinase-like protein 2 (AHRD V3.3 *** A0A1J6IFA7_NICAT)	27
Solyc12g045020	No	0.00197986	0.12	0.01	3.58496	Cytochrome (AHRD V3.3 *** A0A2G2Y725_CAPAN)	27
Solyc03g122340	Yes	0.00206206	0.15	0.05	1.58496	lipoxygenase D	27
Solyc01g096190	Yes	0.00222218	0.15	0.05	1.58496	Ca2+-ATPase	27
Solyc08g077980	Yes	0.00246614	0.13	0.03	2.11548	Bax inhibitor	27
Solyc01g107170	Yes	0.00252519	0.13	0.03	2.11548	Zinc finger protein (AHRD V3.3 *** A0T3Q5_SOLTU)	27
Solyc10g074740	No	0.00259414	0.13	0.02	2.70044	Calcium-binding protein CAST (AHRD V3.3 *** A0A1U8EHD5_CAPAN)	27
Solyc11g071990	No	0.00270684	0.13	0.01	3.70044	FAD/NAD(P)-binding oxidoreductase family protein (AHRD V3.3 *** A0A2U1M1X0_ARTAN)	27
Solyc04g015210	Yes	0.00281043	0.23	0.1	1.20163	Disease resistance protein (AHRD V3.3 *** A0A2U1N8H9_ARTAN)	27
Solyc04g007880	Yes	0.00283053	0.14	0.04	1.80735	Cysteine-rich receptor-like protein kinase 10 (AHRD V3.3 *** A0A2G3CFD2_CAPCH)	27
Solyc04g025210	Yes	0.00315942	0.19	0.07	1.44057	DUF668 domain-containing protein/DUF3475 domain-containing protein (AHRD V3.3 *** A0A1Q3CI27_CEPFO)	27
Solyc06g071130	Yes	0.00334288	0.13	0.03	2.11548	Zinc finger protein (AHRD V3.3 *** A0A200QF78_9MAGN)	27
Solyc06g009110	No	0.00338616	0.11	0.02	2.45943	Eukaryotic aspartyl protease family protein (AHRD V3.3 *** A0A2U1QF58_ARTAN)	27
Solyc06g010030	Yes	0.00343453	0.13	0.03	2.11548	MLO-like protein (AHRD V3.3 *** K4C430_SOLLC)	27
Solyc04g077180	No	0.00345525	0.11	0.01	3.45943	Alpha/beta-Hydrolases superfamily protein (AHRD V3.3 *** Q08A69_ARATH)	27
Solyc11g012260	No	0.00349149	0.11	0	#DIV/0!	MBOAT (Membrane bound O-acyl transferase) family protein (AHRD V3.3 *-* A0A2U1LYZ9_ARTAN)	27
Solyc07g007240	No	0.00351168	0.15	0.03	2.32193	Metallocarboxypeptidase inhibitor (AHRD V3.3 *** A0A2G3BXM1_CAPCH)	27
Solyc06g061020	Yes	0.00356631	0.14	0.04	1.80735	SBP (S-ribonuclease binding protein) family protein (AHRD V3.3 *** Q8LCK5_ARATH)	27
Solyc05g015950	No	0.00359394	0.13	0.02	2.70044	Glucose-6-phosphate 1-dehydrogenase (AHRD V3.3 *** Q8H9C8_SOLTU)	27
Solyc02g082350	Yes	0.00369583	0.16	0.06	1.41504	Plant intracellular Ras-group-related LRR protein (AHRD V3.3 *** A0A2R6Q1R9_ACTCH)	27
Solyc07g056100	No	0.00379697	0.1	0	#DIV/0!	Unknown protein	27
Solyc08g078070	Yes	0.00383708	0.18	0.07	1.36257	small GTP-binding protein A	27
Solyc09g098070	Yes	0.00385151	0.14	0.04	1.80735	MACPF domain-containing protein (AHRD V3.3 *** A0A1Q3AT86_CEPFO)	27
Solyc02g078530	No	0.00389372	0.13	0.03	2.11548	Protein kinase domain (AHRD V3.3 *** A0A200PQT3_9MAGN)	27
Solyc10g076480	No	0.0042503	0.12	0.01	3.58496	Ammonium transporter (AHRD V3.3 *** A0A2G2VSP2_CAPBA)	27
Solyc08g067690	No	0.00428143	0.11	0.01	3.45943	Unknown protein	27
Solyc06g008790	No	0.00434044	0.11	0.02	2.45943		27
Solyc07g007430	Yes	0.00438378	0.18	0.07	1.36257	S-acyltransferase (AHRD V3.3 *** A0A2G2WB21_CAPBA)	27
Solyc11g068940	No	0.00446517	0.11	0.01	3.45943	RING-type E3 ubiquitin transferase (AHRD V3.3 *** A0A2G2VPS7_CAPBA)	27
Solyc04g074830	No	0.00477257	0.11	0.01	3.45943	ENTH/ANTH/VHS superfamily protein (AHRD V3.3 *** A0A2U1QGP5_ARTAN)	27
Solyc02g085140	Yes	0.00482341	0.16	0.06	1.41504	RING-type E3 ubiquitin transferase (AHRD V3.3 *** A0A1U8FN26_CAPAN)	27
Solyc07g008240	No	0.00551985	0.13	0.03	2.11548	Non-symbiotic hemoglobin like (AHRD V3.3 *** A0A2R6R1Q2_ACTCH)	27
Solyc01g079960	No	0.00553123	0.12	0.01	3.58496	Eukaryotic aspartyl protease family protein (AHRD V3.3 *** A0A2U1ML86_ARTAN)	27
Solyc10g005100	Yes	0.00633083	0.2	0.1	1	Plasma membrane-associated cation-binding protein 1 (AHRD V3.3 *** A0A2G2YJZ6_CAPAN)	27
Solyc06g073520	No	0.00679545	0.14	0.04	1.80735	Solute carrier family 35 protein (DUF914) (AHRD V3.3 *** A0A1I9LLD6_ARATH)	27
Solyc06g053450	No	0.00680299	0.13	0.03	2.11548	SUN-like protein 17	27
Solyc08g075370	No	0.00703777	0.25	0.14	0.836501	Unknown protein	27
Solyc06g082440	No	0.00705422	0.11	0.02	2.45943	Non-specific serine/threonine protein kinase (AHRD V3.3 *** G4XMX3_SOLLC)	27
Solyc08g067340	Yes	0.00737742	0.15	0.05	1.58496	WRKY transcription factor 46	27
Solyc08g079710	No	0.00754899	0.13	0.03	2.11548	Kinesin-like protein (AHRD V3.3 *** K4CNX1_SOLLC)	27
Solyc05g018180	No	0.00779993	0.11	0.02	2.45943	DUF810 domain-containing protein (AHRD V3.3 *** A0A1Q3D5J6_CEPFO),Pfam:PF05664	27
Solyc04g051310	No	0.0078785	0.24	0.13	0.884523	transmembrane protein (AHRD V3.3 *** AT5G16520.1)	27
Solyc07g007325	No	0.00794811	0.12	0.03	2		27
Solyc09g090730	No	0.00802308	0.14	0.03	2.22239	AMT1	27
Solyc07g008980	No	0.00803048	0.14	0.01	3.80735	defensin-like protein 19 (AHRD V3.3 *** A0A2G2ZPK5_CAPAN)	27
Solyc07g017780	No	0.00805473	0.32	0.18	0.830075	(DB226) meloidogyne-induced giant cell protein	27
Solyc02g071780	Yes	0.00808807	0.15	0.04	1.90689	MACPF domain-containing protein (AHRD V3.3 *** A0A1Q3CKD2_CEPFO)	27
Solyc10g006660	No	0.00822611	0.12	0.02	2.58496	Calcium-binding protein PBP1 (AHRD V3.3 *** A0A1U8EDM6_CAPAN)	27
Solyc10g012430	Yes	0.00838721	0.19	0.08	1.24793	Signal peptide peptidase-like 4 (AHRD V3.3 *** A0A1U8EFB2_CAPAN)	27
Solyc03g031750	No	0.00877697	0.11	0.01	3.45943	Vacuolar protein sorting-associated protein 28 homolog (AHRD V3.3 *** A0A2G3CKJ2_CAPCH)	27
Solyc07g024000	No	0.0088364	0.12	0.04	1.58496	NAD(P)-binding Rossmann-fold superfamily protein (AHRD V3.3 *** F4JSA6_ARATH)	27
Solyc03g113080	No	0.00887176	0.1	0.01	3.32193		27
Solyc01g006530	No	0.00907445	0.11	0	#DIV/0!	Receptor-like protein kinase (AHRD V3.3 *** A0A2U1PPA0_ARTAN)	27
Solyc01g102680	No	0.00910426	0.11	0.01	3.45943	Protein kinase-like domain-containing protein (AHRD V3.3 *** A0A2U1P0D3_ARTAN)	27
Solyc04g007900	No	0.00931259	0.12	0.03	2	protein PLANT CADMIUM RESISTANCE 2-like (AHRD V3.3 *** A0A2G2ZHD1_CAPAN)	27
Solyc09g090240	No	0.00946732	0.11	0.02	2.45943		27
Solyc03g118390	Yes	0.00952463	0.18	0.08	1.16993	Coiled-coil domain-containing protein SCD2 (AHRD V3.3 *** A0A2G3CZS6_CAPCH)	27
Solyc03g033540	No	0.00969098	0.2	0.12	0.736966	calcium-dependent protein kinase2	27
Solyc09g059460	No	0.00993967	0.11	0.02	2.45943	membrane protein of ER body-like protein (AHRD V3.3 *-* A0A2I4FK95_9ROSI)	27
Solyc08g078060	Yes	0.0100371	0.15	0.07	1.09954	Transmembrane protein (AHRD V3.3 *** Q1PDG7_ARATH)	27
Solyc11g016930	No	0.0101143	0.13	0.03	2.11548	Leucine-rich repeat protein kinase family protein (AHRD V3.3 *-* A0A061EED9_THECC)	27
Solyc03g113070	No	0.0104726	0.11	0.02	2.45943	ABC transporter A family member 2 (AHRD V3.3 *** A0A2G3CYK0_CAPCH)	27
Solyc03g098730	No	0.0105995	0.09	0	#DIV/0!	Kunitz-type protease inhibitor (AHRD V3.3 *** J9XUY3_TOBAC)	27
Solyc06g065850	No	0.0109472	0.09	0	#DIV/0!	Flotillin-like protein (AHRD V3.3 *** A0A2K3NEM2_TRIPR)	27
Solyc10g008480	No	0.0110026	0.1	0.01	3.32193	DUF789 domain-containing protein (AHRD V3.3 *** A0A1Q3CP56_CEPFO)	27
Solyc06g072580	Yes	0.0111181	0.13	0.04	1.70044	Pyruvate dehydrogenase E1 component subunit beta (AHRD V3.3 *** A0A2G3CA95_CAPCH)	27
Solyc03g113970	Yes	0.0112255	0.13	0.05	1.37851	Calmodulin binding protein-like (AHRD V3.3 *** A0A200QLB3_9MAGN)	27
Solyc01g086650	No	0.0113397	0.11	0.02	2.45943	Uroporphyrinogen-III C-methyltransferase (AHRD V3.3 *** A0A2I0V6U1_9ASPA)	27
Solyc05g013070	Yes	0.0115841	0.16	0.07	1.19265	Protein kinase domain (AHRD V3.3 *** A0A200QP76_9MAGN)	27
Solyc06g076130	No	0.0119071	0.11	0.03	1.87447	GTP-binding Obg/CgtA protein (AHRD V3.3 *-* A0A2K3MSE1_TRIPR)	27
Solyc12g008960	Yes	0.0120525	0.16	0.06	1.41504	Calmodulin-binding protein (AHRD V3.3 *** A0A2U1QIJ0_ARTAN)	27
Solyc01g005430	No	0.0121839	0.1	0.01	3.32193	Plant ubx domain-containing protein 2 (AHRD V3.3 *** A0A1J6HWL3_NICAT)	27
Solyc08g079970	No	0.0122854	0.1	0.01	3.32193	Subtilisin-like protease (AHRD V3.3 *** Q9LWA3_SOLLC)	27
Solyc07g007820	Yes	0.0123242	0.19	0.1	0.925999	ENTH/ANTH/VHS superfamily protein (AHRD V3.3 *** A0A2U1N0Z9_ARTAN)	27
Solyc01g081450	Yes	0.0130843	0.14	0.06	1.22239	glycine-rich protein A3 (AHRD V3.3 --* XP_004229538.1)	27
Solyc08g015870	Yes	0.0131654	0.19	0.1	0.925999	MLO-like protein (AHRD V3.3 *** K4CJB5_SOLLC)	27
Solyc06g073600	No	0.0134976	0.15	0.04	1.90689	Ubiquitin-associated/translation elongation factor EF1B protein (AHRD V3.3 *** A0A2U1Q4S3_ARTAN)	27
Solyc04g079120	Yes	0.0136402	0.16	0.06	1.41504	Protein phosphatase 2C family protein (AHRD V3.3 *** A0A2U1LUI4_ARTAN)	27
Solyc06g061080	No	0.0137169	0.11	0.01	3.45943	NAC domain-containing protein 45 (AHRD V3.3 *** A0A2G2ZAF7_CAPAN)	27
Solyc02g076830	No	0.0140667	0.09	0	#DIV/0!	Cell attachment protein in somatic embryogenesis (AHRD V3.3 *** Q6I6Y6_DAUCA)	27
Solyc05g052750	Yes	0.0141033	0.13	0.06	1.11548	Alpha/beta hydrolase related protein (AHRD V3.3 *** Q8GZ10_ARATH)	27
Solyc09g015770	Yes	0.0154239	0.16	0.06	1.41504	WRKY transcription factor 81	27
Solyc07g066330	No	0.0158252	0.14	0.04	1.80735	NAC domain-containing protein (AHRD V3.3 *** A0A2G2WGF8_CAPBA)	27
Solyc01g111730	No	0.0159685	0.12	0.03	2	Protein phosphatase 2C (AHRD V3.3 *** A0A2U1M4W5_ARTAN)	27
Solyc07g064620	Yes	0.0160359	0.16	0.06	1.41504	Protein translation factor SUI1-like protein (AHRD V3.3 *** A0A1U8FM10_CAPAN)	27
Solyc05g009360	No	0.0160444	0.17	0.09	0.917538	translocase subunit seca (AHRD V3.3 *** AT1G13390.2)	27
Solyc01g111440	Yes	0.0165781	0.2	0.07	1.51457		27
Solyc04g082500	No	0.0170475	0.2	0.11	0.862496	Protein kinase APK1B, chloroplastic (AHRD V3.3 *** A0A2G2X1F2_CAPBA)	27
Solyc01g104880	No	0.0172515	0.18	0.1	0.847997	Phosphatidylserine decarboxylase proenzyme 2 (AHRD V3.3 *** A0A2G3AWK6_CAPCH)	27
Solyc08g059710	No	0.0173822	0.09	0.01	3.16993	EEIG1/EHBP1 N-terminal domain-containing protein (AHRD V3.3 *** A0A2U1Q5Z2_ARTAN)	27
Solyc03g059260	No	0.0177154	0.1	0.01	3.32193	Carboxyl-terminal-processing protease (AHRD V3.3 *** B6T6L2_MAIZE)	27
Solyc01g108460	No	0.0177344	0.12	0.04	1.58496	Carboxypeptidase (AHRD V3.3 *** A0A2G2Y3S5_CAPAN)	27
Solyc10g080770	No	0.0177591	0.17	0.1	0.765535	NPR1-interactor protein 1	27
Solyc01g099200	No	0.0180156	0.09	0.01	3.16993	Lipoxygenase (AHRD V3.3 *** K4B0V7_SOLLC)	27
Solyc01g096820	No	0.0184632	0.12	0.03	2	Calcium/calmodulin dependent protein kinase (AHRD V3.3 *** Q9S792_TOBAC)	27
Solyc12g088800	No	0.018481	0.1	0.01	3.32193	Lipase (AHRD V3.3 *** A0A1J3EVR4_NOCCA)	27
Solyc05g056325	No	0.0188247	0.12	0.05	1.26303		27
Solyc07g045100	No	0.0188469	0.08	0.01	3	Eukaryotic aspartyl protease family protein (AHRD V3.3 *** G7KD30_MEDTR)	27
Solyc11g065020	No	0.0190642	0.09	0.02	2.16993	GDP-mannose transporter GONST1 (AHRD V3.3 *-* A0A2G2YFN8_CAPAN)	27
Solyc03g006890	No	0.0190825	0.11	0.01	3.45943	Protein kinase domain (AHRD V3.3 *** A0A200PMN1_9MAGN)	27
Solyc03g118470	No	0.019141	0.17	0.1	0.765535	Nudix hydrolase 4 (AHRD V3.3 *** A0A2G3CZQ7_CAPCH)	27
Solyc04g081510	No	0.0192696	0.12	0.04	1.58496	DUF668 domain-containing protein/DUF3475 domain-containing protein (AHRD V3.3 *** A0A1Q3AMJ7_CEPFO)	27
Solyc10g012080	No	0.0194	0.11	0.04	1.45943	PLAC8 family protein (AHRD V3.3 *** A0A2U1MEC7_ARTAN)	27
Solyc11g056620	No	0.019652	0.09	0.02	2.16993	hypothetical protein (AHRD V3.3 *-* AT4G12070.1)	27
Solyc01g058720	No	0.0198915	0.11	0.03	1.87447	Calcium-binding EF-hand (AHRD V3.3 *** A0A2U1NQC6_ARTAN)	27
Solyc08g080290	No	0.020137	0.09	0.01	3.16993	Ethylene-responsive transcription factor (AHRD V3.3 *** A0A2G2XKF3_CAPBA)	27
Solyc01g096930	No	0.0206954	0.11	0.03	1.87447	Phospholipid-transporting ATPase (AHRD V3.3 *** A0A2G2YYQ8_CAPAN)	27
Solyc04g074670	Yes	0.0207608	0.15	0.07	1.09954	O-fucosyltransferase (AHRD V3.3 *** A0A2P5D9T8_TREOI)	27
Solyc09g074050	No	0.0208952	0.14	0.05	1.48543	2-oxoglutarate (2OG) and Fe(II)-dependent oxygenase-like protein (AHRD V3.3 *-* G5DX62_SILLA)	27
Solyc01g097270	No	0.0213883	0.11	0.02	2.45943		27
Solyc08g076050	No	0.0215737	0.09	0	#DIV/0!	Receptor-like kinase (AHRD V3.3 *** P93068_BRAOL)	27
Solyc02g077290	No	0.0216878	0.09	0	#DIV/0!	glutamate receptor-like 1.2	27
Solyc02g069580	Yes	0.0217603	0.14	0.06	1.22239	UDP-glucose 4-epimerase (AHRD V3.3 *** A0A1Y1ITM0_KLENI)	27
Solyc04g077920	Yes	0.0218361	0.14	0.07	1	Interferon-related developmental regulator family protein / IFRD protein family (AHRD V3.3 *** A0A2U1KUG8_ARTAN)	27
Solyc01g105560	No	0.0224292	0.14	0.04	1.80735	GTP cyclohydrolase II/3,4-dihydroxy-2-butanone 4-phosphate synthase	27
Solyc08g076320	No	0.022537	0.12	0.05	1.26303	Cellulose synthase (AHRD V3.3 *** A0A2U1KRA4_ARTAN)	27
Solyc08g078040	No	0.022578	0.1	0.02	2.32193	FAD/NAD(P)-binding oxidoreductase family protein (AHRD V3.3 *** A0A2U1Q205_ARTAN)	27
Solyc12g096320	No	0.0226337	0.1	0.01	3.32193	Gamma-glutamylcyclotransferase (AHRD V3.3 *** A0A2G3B4Z7_CAPCH)	27
Solyc03g083680	No	0.0227737	0.08	0	#DIV/0!	Unknown protein	27
Solyc04g005050	No	0.0228804	0.11	0.03	1.87447	Metalloendoproteinase 1 (AHRD V3.3 *** A0A1J3IKZ8_NOCCA)	27
Solyc03g114600	No	0.0229744	0.11	0.03	1.87447	Alternaria stem canker resistance	27
Solyc02g090110	No	0.0231137	0.12	0.04	1.58496	WAK-like kinase	27
Solyc03g119440	No	0.0232372	0.12	0.04	1.58496	C2 domain-containing protein (AHRD V3.3 *** A0A1Q3BN33_CEPFO)	27
Solyc06g060700	No	0.0232547	0.1	0.02	2.32193	Inactive serine/threonine-protein kinase (AHRD V3.3 *-* A0A2G3AY55_CAPCH)	27
Solyc07g043510	No	0.0235646	0.11	0.04	1.45943	Cysteine proteinases superfamily protein (AHRD V3.3 *** F4J076_ARATH)	27
Solyc09g055183	No	0.0239712	0.1	0.02	2.32193		27
Solyc04g015710	No	0.0241416	0.1	0.01	3.32193	dentin sialophosphoprotein-like protein (AHRD V3.3 *-* AT5G02520.2)	27
Solyc10g005640	No	0.0249838	0.12	0.05	1.26303	Protein phosphatase 2C (AHRD V3.3 *** A0A2U1PF73_ARTAN)	27
Solyc08g079900	No	0.0257061	0.11	0.01	3.45943	Subtilisin-like protease (AHRD V3.3 *** Q9LWA4_SOLLC)	27
Solyc06g060600	No	0.0260116	0.11	0.02	2.45943	Trehalose 6-phosphate phosphatase (AHRD V3.3 *** A0A1U8H254_CAPAN)	27
Solyc03g111370	No	0.0265595	0.12	0.05	1.26303	C2H2-like zinc finger protein (AHRD V3.3 *** Q8VZP2_ARATH)	27
Solyc12g005720	No	0.0273649	0.09	0.01	3.16993	Cysteine-rich receptor-like protein kinase (AHRD V3.3 *** A0A2K3JS14_TRIPR)	27
Solyc04g007030	No	0.0275326	0.18	0.14	0.36257	Disease resistance protein (AHRD V3.3 *** A0A2U1N8H9_ARTAN)	27
Solyc08g061920	No	0.0276134	0.1	0.01	3.32193	Cytokinin oxidase/dehydrogenase (AHRD V3.3 *** C3VPM8_SOLTU)	27
Solyc05g007850	No	0.0276163	0.09	0.02	2.16993	bacterial spot disease resistance protein 4	27
Solyc01g105650	No	0.0284274	0.09	0.01	3.16993	2-oxoglutarate (2OG) and Fe(II)-dependent oxygenase superfamily protein (AHRD V3.3 *** A0A2U1MCV6_ARTAN)	27
Solyc01g080220	Yes	0.02851	0.13	0.06	1.11548	endo-1,31,4-beta-D-glucanase-like (AHRD V3.3 *** A0A2I4F2Y3_9ROSI)	27
Solyc01g086890	No	0.029686	0.31	0.22	0.494765	G-patch domain-containing protein/Surp domain-containing protein (AHRD V3.3 *** A0A1Q3BXL6_CEPFO)	27
Solyc05g008820	No	0.0301023	0.09	0.03	1.58496	Lipid phosphate phosphatase (AHRD V3.3 *** A0A2P5ENE9_TREOI)	27
Solyc09g010780	No	0.0302793	0.1	0.02	2.32193	Protein phosphatase 2C (AHRD V3.3 *-* A0A2U1P5P3_ARTAN)	27
Solyc08g066875	No	0.0305472	0.12	0.05	1.26303		27
Solyc01g006840	No	0.0310547	0.08	0.01	3	Calcium-dependent protein kinase (AHRD V3.3 *** B8QUH1_GOSHI)	27
Solyc10g047170	No	0.0333845	0.09	0.02	2.16993	sulfate transporter 1	27
Solyc02g087070	No	0.0334586	0.1	0.04	1.32193	alpha-DOX1	27
Solyc08g077910	No	0.0353116	0.12	0.02	2.58496	Expansin-like B1 (AHRD V3.3 *** A0A2G2VI71_CAPBA)	27
Solyc02g032950	No	0.0372919	0.08	0.02	2	WRKY transcription factor 16	27
Solyc06g061215	No	0.0373298	0.09	0	#DIV/0!		27
Solyc03g112770	No	0.0374203	0.09	0.02	2.16993	Glutaredoxin (AHRD V3.3 *** I2FJT7_SOLTU)	27
Solyc03g119250	No	0.0375119	0.13	0.07	0.893085	Calmodulin binding protein-like (AHRD V3.3 *** A0A200Q136_9MAGN)	27
Solyc07g009310	No	0.0378923	0.15	0.01	3.90689		27
Solyc06g068090	Yes	0.0381776	0.16	0.08	1	phospholipase PLDa1	27
Solyc07g008940	No	0.0381789	0.12	0.06	1	Core-2 i-branching beta-n-acetylglucosaminyltransferase family protein (AHRD V3.3 *** A0A2K3NX74_TRIPR)	27
Solyc08g078510	No	0.0382352	0.11	0.05	1.1375	GRAM domain family protein (AHRD V3.3 *-* A0A2U1NIK8_ARTAN)	27
Solyc01g066940	No	0.0396915	0.11	0.03	1.87447	Vesicle-associated membrane protein (AHRD V3.3 *** A0A1U8E616_CAPAN)	27
Solyc02g068430	No	0.0418835	0.18	0.1	0.847997	Choline-phosphate cytidylyltransferase (AHRD V3.3 *** A0A2I0V8H3_9ASPA)	27
Solyc04g080270	No	0.0422974	0.09	0.03	1.58496	hypothetical protein (AHRD V3.3 *-* AT5G42710.3)	27
Solyc01g006870	No	0.0422993	0.11	0.04	1.45943	Polyketide cyclase/dehydrase/lipid transport superfamily protein (AHRD V3.3 *** F4K3U5_ARATH)	27
Solyc12g089143	No	0.0426762	0.21	0.15	0.485427		27
Solyc06g073830	No	0.0430646	0.08	0.01	3	Calcium-binding protein CML38 (AHRD V3.3 *** A0A2G3BAP9_CAPCH)	27
Solyc09g018170	No	0.0432945	0.13	0.06	1.11548	MAP kinase kinase kinase 70	27
Solyc10g055820	No	0.0433287	0.1	0.01	3.32193	Chitinase (AHRD V3.3 *** B9VRK7_CAPAN)	27
Solyc11g007510	No	0.0446091	0.09	0.02	2.16993	transmembrane protein (AHRD V3.3 --* AT2G37300.6)	27
Solyc09g009535	No	0.0446186	0.09	0.02	2.16993		27
Solyc06g066360	No	0.0450224	0.09	0.01	3.16993	RING/FYVE/PHD zinc finger superfamily protein (AHRD V3.3 *-* F4KE59_ARATH)	27
Solyc07g055210	No	0.0452663	0.1	0.03	1.73697	Aspartate aminotransferase (AHRD V3.3 *** A0A2G2WE83_CAPBA)	27
Solyc02g082950	No	0.0477161	0.07	0.01	2.80735	Protein trichome birefringence-like 34 (AHRD V3.3 *** A0A2G3D7E9_CAPCH)	27
Solyc03g093130	No	0.0480932	0.1	0.02	2.32193	xyloglucan endotransglucosylase-hydrolase 3	27
Solyc04g025880	No	0.0483081	0.1	0.03	1.73697	Potassium transporter (AHRD V3.3 *** A0A2G2VML6_CAPBA)	27
Solyc08g082070	Yes	1.97749e-42	1	0.04	4.64386	High mobility group B protein 6 (AHRD V3.3 *** A0A2G2XK70_CAPBA)	26
Solyc11g071640	Yes	2.66946e-42	1.02	0.06	4.08746	Glycosyl hydrolase family protein (AHRD V3.3 *** A0A1P8BG25_ARATH)	26
Solyc01g108670	Yes	1.21274e-40	0.9	0.03	4.90689	Kinesin (AHRD V3.3 *** A0A200QYC3_9MAGN)	26
Solyc07g063590	Yes	3.79918e-32	0.91	0.06	3.92283	Myosin-2 (AHRD V3.3 *** A0A2G3C394_CAPCH)	26
Solyc09g015170	Yes	1.85413e-27	0.83	0.03	4.79008	Receptor-like kinase (AHRD V3.3 *** A0A0K9PDM5_ZOSMR)	26
Solyc01g087500	Yes	3.34621e-26	0.65	0.04	4.02237	DNA topoisomerase 2 (AHRD V3.3 *** A0A2G2XSS9_CAPBA)	26
Solyc03g113090	Yes	6.80378e-26	0.63	0.02	4.97728	microtubule-associated futsch-like protein (AHRD V3.3 *** AT5G62550.1)	26
Solyc09g075550	Yes	3.609e-25	0.58	0.02	4.85798	Cellulose synthase (AHRD V3.3 *** A0A1R3H0Z2_COCAP)	26
Solyc09g009010	Yes	4.74889e-23	0.67	0.03	4.48113	Glucomannan 4-beta-mannosyltransferase 2 (AHRD V3.3 *** A0A2G2YPQ3_CAPAN)	26
Solyc03g096870	Yes	1.01859e-22	0.88	0.03	4.87447	cell division cycle 20.2, cofactor of APC complex-like (AHRD V3.3 *** A0A2I4FBA0_9ROSI)	26
Solyc05g055680	Yes	6.05876e-22	0.56	0.02	4.80735	transmembrane protein (AHRD V3.3 *-* AT5G36800.1)	26
Solyc04g076310	Yes	7.78516e-22	0.52	0.02	4.70044	Kinesin-like protein FRA1 (AHRD V3.3 *** A0A2G2ZQX3_CAPAN)	26
Solyc01g111660	Yes	1.97243e-21	0.62	0.03	4.36923	plasma membrane intrinsic protein 2.8	26
Solyc09g075480	Yes	6.21141e-21	0.48	0.03	4	Kinesin-4 (AHRD V3.3 *** A0A2G2W0J2_CAPBA)	26
Solyc02g087880	Yes	1.44656e-20	0.51	0.03	4.08746	Tubulin alpha chain (AHRD V3.3 *** A0A1U8FRN4_CAPAN)	26
Solyc11g065190	Yes	4.93807e-20	0.45	0.02	4.49185	Ubiquitin-conjugating enzyme (AHRD V3.3 *** A0A200PMH3_9MAGN)	26
Solyc07g065210	Yes	6.79582e-20	0.4	0.01	5.32193	kinesin related protein	26
Solyc11g066350	Yes	8.31479e-20	0.4	0.01	5.32193	shugoshin-1-like (AHRD V3.3 *** A0A2I4EHP2_9ROSI)	26
Solyc01g080750	Yes	8.49271e-20	0.46	0.02	4.52356	ARM repeat superfamily protein (AHRD V3.3 *** A0A2U1P293_ARTAN)	26
Solyc04g077540	Yes	1.95945e-19	0.44	0.01	5.45943	Kinesin-like protein (AHRD V3.3 *** A0A2G2ZR89_CAPAN)	26
Solyc06g075580	Yes	3.34518e-19	0.5	0.02	4.64386	Kinesin (AHRD V3.3 *** A0A200R660_9MAGN)	26
Solyc10g086335	Yes	3.90373e-19	0.46	0.04	3.52356		26
Solyc03g032190	Yes	1.01818e-18	0.49	0.02	4.61471	cyclinB2_7	26
Solyc04g014970	Yes	1.50495e-18	0.43	0.01	5.42626	Unknown protein	26
Solyc06g064940	Yes	1.61946e-18	0.55	0.07	2.974	Patellin-5 (AHRD V3.3 *** A0A2G2WKZ3_CAPBA)	26
Solyc02g070210	Yes	2.77228e-18	0.5	0.03	4.05889	Patellin-4 (AHRD V3.3 *** A0A2G2XDH3_CAPBA)	26
Solyc06g072410	Yes	5.64609e-18	0.53	0.03	4.14296	DUF674 domain-containing protein (AHRD V3.3 *** A0A1Q3CA01_CEPFO)	26
Solyc04g076090	Yes	1.5297e-17	0.44	0.04	3.45943	glucose-6-phosphate isomerase	26
Solyc01g060415	Yes	1.89349e-17	0.42	0.02	4.39232		26
Solyc08g006890	No	2.54061e-17	0.87	0.37	1.23349	Tubulin alpha chain (AHRD V3.3 *** A0A1U8GD16_CAPAN)	26
Solyc03g025470	Yes	4.67617e-17	0.38	0.01	5.24793	Kinesin-like protein (AHRD V3.3 *** E5GCU2_CUCME)	26
Solyc11g010920	Yes	6.69084e-17	0.42	0.02	4.39232	Kinesin-4 (AHRD V3.3 *** A0A2G3B0C5_CAPCH)	26
Solyc02g068795	Yes	1.27592e-16	0.44	0.01	5.45943		26
Solyc06g072810	Yes	1.4486e-16	0.43	0.03	3.8413	Aspartic/glutamic acid-rich protein (AHRD V3.3 *-* Q8L6X8_ARATH)	26
Solyc07g007190	Yes	4.14859e-16	0.43	0.01	5.42626	glycoprotein, nuclear encoding mitochondrial protein, mRNA (AHRD V3.3 *-* NP_001132759.1)	26
Solyc10g085020	Yes	4.65465e-16	0.49	0.05	3.29278	Tubulin beta chain (AHRD V3.3 *** A0A1U8EHY4_CAPAN)	26
Solyc08g079710	Yes	6.76165e-16	0.43	0.03	3.8413	Kinesin-like protein (AHRD V3.3 *** K4CNX1_SOLLC)	26
Solyc04g082840	Yes	8.54548e-16	0.46	0.02	4.52356	B2-type cyclin dependent kinase	26
Solyc07g064030	Yes	1.01459e-15	0.4	0.02	4.32193	Kinesin-like protein (AHRD V3.3 *** A0A2G2WF79_CAPBA)	26
Solyc07g066050	Yes	3.538e-15	0.48	0.01	5.58496	Unknown protein	26
Solyc12g008420	Yes	4.18796e-15	0.52	0.09	2.53051	RNA-dependent RNA polymerase (AHRD V3.3 *** A0A328CYP7_9ASTE)	26
Solyc11g071730	Yes	4.52161e-15	0.37	0.02	4.20945	Phragmoplast orienting kinesin-1 (AHRD V3.3 *** A0A2G3BAM6_CAPCH)	26
Solyc01g098985	Yes	7.87126e-15	0.33	0.01	5.04439		26
Solyc03g119220	Yes	8.10232e-15	0.37	0.01	5.20945	Kinesin-like protein (AHRD V3.3 *** A0A2G3CZZ7_CAPCH)	26
Solyc08g041890	Yes	1.4901e-14	0.47	0.1	2.23266	Importin subunit alpha (AHRD V3.3 *** A0A1U8E1A1_CAPAN)	26
Solyc08g013940	Yes	1.55358e-14	0.38	0.02	4.24793	Protein kinase family protein (AHRD V3.3 *** A0A2U1Q021_ARTAN)	26
Solyc10g008210	Yes	2.07885e-14	0.42	0.01	5.39232	Protein TPX2 (AHRD V3.3 *** A0A2G2VWX8_CAPBA)	26
Solyc09g072800	Yes	2.2883e-14	0.34	0.02	4.08746	Eisosome protein (AHRD V3.3 *** F4I444_ARATH)	26
Solyc01g079750	Yes	2.86029e-14	0.34	0.01	5.08746	MAP kinase kinase kinase 4	26
Solyc11g066480	Yes	3.24565e-14	0.44	0.08	2.45943	Acyl-CoA N-acyltransferase with RING/FYVE/PHD-type zinc finger domain-containing protein (AHRD V3.3 *** F4IHN9_ARATH)	26
Solyc04g082900	Yes	3.52546e-14	0.33	0.01	5.04439	Mitotic spindle checkpoint protein BUBR1 (AHRD V3.3 *** A0A2G2ZSY7_CAPAN)	26
Solyc07g053700	Yes	5.49956e-14	0.37	0.01	5.20945	Reticulon-like protein (AHRD V3.3 *** A0A2G2V8C1_CAPBA)	26
Solyc02g093720	Yes	6.282e-14	0.35	0.01	5.12928	TPX2 (Targeting protein for Xklp2) protein family (AHRD V3.3 *-* F4J761_ARATH)	26
Solyc02g092790	Yes	7.94478e-14	0.51	0.09	2.5025	Arabinogalactan (AHRD V3.3 *-* Q43719_SOLLC)	26
Solyc05g014370	Yes	1.56882e-13	0.37	0.01	5.20945	Mitotic spindle checkpoint protein MAD2 (AHRD V3.3 *** A0A1U8ETB9_CAPAN)	26
Solyc04g082430	Yes	2.12814e-13	0.34	0.01	5.08746	cyclinB2_4	26
Solyc03g119940	Yes	2.21591e-13	0.37	0.01	5.20945	trichohyalin (AHRD V3.3 *** AT3G15550.1)	26
Solyc06g070970	Yes	2.23368e-13	0.4	0.01	5.32193	microtubule-associated futsch-like protein (AHRD V3.3 *-* AT5G62550.1)	26
Solyc07g065880	Yes	2.56298e-13	0.42	0.07	2.58496	Kinesin KP1 (AHRD V3.3 *** A0A2G2WFS9_CAPBA)	26
Solyc02g069680	Yes	4.01664e-13	0.41	0.02	4.35755	vacuolar protein sorting-associated protein 2 homolog 2 (AHRD V3.3 *** A0A2I4FA45_9ROSI)	26
Solyc11g005090	Yes	8.62001e-13	0.36	0.01	5.16993	cyclin A1	26
Solyc11g072630	Yes	1.20514e-12	0.34	0.02	4.08746	mitogen-activated protein kinase 4	26
Solyc00g143770	Yes	1.44843e-12	0.39	0.02	4.2854		26
Solyc10g047610	Yes	2.26035e-12	0.32	0.01	5	Serine/arginine-rich-splicing factor RS2Z32 (AHRD V3.3 *-* A0A0M9UMT6_NICAT)	26
Solyc10g054080	Yes	2.53871e-12	0.4	0.06	2.73697	Kinesin-related protein 11 (AHRD V3.3 *** A0A2G3BDZ7_CAPCH)	26
Solyc11g071300	Yes	2.56009e-12	0.29	0.01	4.85798	Myb (AHRD V3.3 *** Q948S6_TOBAC)	26
Solyc08g062940	Yes	2.56667e-12	0.32	0.01	5	SUN-like protein 22	26
Solyc10g084280	Yes	2.7852e-12	0.44	0.08	2.45943	SUN-like protein 29	26
Solyc07g056060	Yes	4.21227e-12	0.34	0.02	4.08746	transmembrane protein (AHRD V3.3 *** AT5G65440.9)	26
Solyc04g071660	Yes	5.07367e-12	0.41	0.05	3.03562	hypothetical protein (AHRD V3.3 *-* AT1G76740.1)	26
Solyc06g072830	Yes	6.07126e-12	0.38	0.01	5.24793	cell division cycle 20.2, cofactor of APC complex-like (AHRD V3.3 *** A0A2I4FBA0_9ROSI)	26
Solyc08g066050	Yes	7.10311e-12	0.31	0.01	4.9542	Protein kinase domain (AHRD V3.3 *** A0A200QDK0_9MAGN)	26
Solyc02g078040	Yes	8.01691e-12	0.46	0.05	3.20163	Pistil-specific extensin-like protein (AHRD V3.3 *-* A0A2G3A881_CAPAN)	26
Solyc08g074303	Yes	8.19822e-12	0.32	0.01	5		26
Solyc02g082690	Yes	1.33425e-11	0.35	0.03	3.54432	Transducin/WD40 repeat-like superfamily protein (AHRD V3.3 *** A0A2U1QAZ8_ARTAN)	26
Solyc03g096890	Yes	1.3551e-11	0.29	0.02	3.85798	Serine/threonine-protein kinase TIO (AHRD V3.3 *** A0A1U8FYB3_CAPAN)	26
Solyc02g078640	Yes	1.36312e-11	0.44	0.1	2.1375	Protein MOR1 (AHRD V3.3 *** A0A2G3D6B7_CAPCH)	26
Solyc01g006370	Yes	2.07912e-11	0.5	0.16	1.64386	Callose synthase (AHRD V3.3 *** K7PRK8_MAIZE)	26
Solyc01g088505	Yes	3.82609e-11	0.32	0.02	4		26
Solyc02g069560	Yes	4.29568e-11	0.31	0.01	4.9542	Protein CHUP1, chloroplastic (AHRD V3.3 *** A0A2G3D453_CAPCH)	26
Solyc01g095970	Yes	4.39244e-11	0.34	0.05	2.76553	Dynamin-like protein (AHRD V3.3 *** F4K015_ARATH)	26
Solyc10g055630	Yes	6.38613e-11	0.38	0.08	2.24793	plasma membrane intrinsic protein 2.9	26
Solyc02g078780	Yes	7.92171e-11	0.35	0.05	2.80735	Protein STRUBBELIG-RECEPTOR FAMILY 3 (AHRD V3.3 *** A0A2G3D5W2_CAPCH)	26
Solyc11g011020	Yes	1.40562e-10	0.32	0.03	3.41504	Ovary receptor kinase 11 (AHRD V3.3 *** S4WG09_SOLCH)	26
Solyc11g012020	Yes	1.66864e-10	0.28	0.01	4.80735	EH domain-containing protein 1 (AHRD V3.3 *** A0A1U8EYQ8_CAPAN)	26
Solyc12g011290	Yes	1.85292e-10	0.28	0.01	4.80735	Kinesin-4 (AHRD V3.3 *** A0A2G2X2M3_CAPBA)	26
Solyc02g088830	Yes	2.98714e-10	0.26	0.01	4.70044	hydroxyproline-rich glycoprotein family protein (AHRD V3.3 *-* AT3G02120.1)	26
Solyc11g044900	Yes	3.42708e-10	0.27	0.03	3.16993	Poly(A) RNA polymerase GLD2 (AHRD V3.3 *-* A0A2I0VGJ9_9ASPA)	26
Solyc01g087080	Yes	3.57394e-10	0.28	0.01	4.80735	interferon-activable protein (AHRD V3.3 *** AT3G52110.2)	26
Solyc08g068320	Yes	3.82724e-10	0.28	0.02	3.80735	Myb (AHRD V3.3 *** Q948S5_TOBAC)	26
Solyc03g119990	Yes	3.95654e-10	0.24	0.01	4.58496	Alpha/beta-Hydrolases superfamily protein (AHRD V3.3 *** A0A2U1NI49_ARTAN)	26
Solyc01g009040	Yes	4.18969e-10	0.28	0.01	4.80735	cyclinB1_4	26
Solyc00g011150	No	4.20606e-10	1.02	0.62	0.718229		26
Solyc04g081340	Yes	4.64162e-10	0.31	0.03	3.36923	HVA22-like protein (AHRD V3.3 *** A0A2G2X1J7_CAPBA)	26
Solyc06g043150	Yes	6.21072e-10	0.3	0.01	4.90689	WD40 repeat (AHRD V3.3 *** A0A200R530_9MAGN)	26
Solyc03g046275	Yes	1.41967e-09	0.42	0.07	2.58496		26
Solyc04g080170	Yes	1.48953e-09	0.31	0.02	3.9542	Protein kinase domain (AHRD V3.3 *** A0A200R7I6_9MAGN)	26
Solyc11g066360	Yes	3.18312e-09	0.39	0.09	2.11548	Enabled-like protein (DUF1635) (AHRD V3.3 *** F4KBD8_ARATH)	26
Solyc12g007020	Yes	3.6132e-09	0.28	0.01	4.80735	DUF936 domain-containing protein (AHRD V3.3 *** A0A1Q3CPT5_CEPFO)	26
Solyc03g007130	Yes	3.84886e-09	0.29	0.01	4.85798	65-kDa microtubule-associated protein 3 (AHRD V3.3 *** A0A2G2ZYR6_CAPAN),Pfam:PF03999	26
Solyc05g014270	Yes	4.17173e-09	0.29	0.01	4.85798	TPX2 (Targeting protein for Xklp2) protein family (AHRD V3.3 *-* Q84JG6_ARATH)	26
Solyc04g012030	Yes	4.1911e-09	0.37	0.05	2.88753	S-acyltransferase (AHRD V3.3 *** A0A2G3CDU9_CAPCH)	26
Solyc10g081160	Yes	4.99547e-09	0.31	0.03	3.36923	Ubiquitin-conjugating enzyme (AHRD V3.3 *** A0A200QTK2_9MAGN)	26
Solyc02g071830	Yes	6.07268e-09	0.31	0.02	3.9542	plant/protein (DUF810) (AHRD V3.3 *-* AT5G06970.1)	26
Solyc07g054000	Yes	7.82135e-09	0.22	0.01	4.45943	Unknown protein	26
Solyc03g045050	Yes	8.80855e-09	0.31	0.08	1.9542	Nuclear matrix constituent-like protein 1 (AHRD V3.3 *** E5GCT1_CUCME)	26
Solyc08g079090	Yes	9.8975e-09	0.31	0.04	2.9542	Monocopper oxidase-like protein sku5 (AHRD V3.3 *** A0A1J6IJ65_NICAT)	26
Solyc08g005800	Yes	1.06978e-08	0.43	0.11	1.96683	Pectin acetylesterase (AHRD V3.3 *** A0A1U8F2I8_CAPAN)	26
Solyc01g106750	Yes	1.1112e-08	0.27	0.01	4.75489	Serine/threonine-protein kinase TOR (AHRD V3.3 *-* A0A2G2V7H7_CAPBA)	26
Solyc02g081030	Yes	1.17374e-08	0.4	0.12	1.73697	ERD (Early-responsive to dehydration stress) family protein (AHRD V3.3 *-* A0A2U1NFB6_ARTAN)	26
Solyc09g075970	Yes	1.21669e-08	0.29	0.02	3.85798	Sec14p-like phosphatidylinositol transfer family protein (AHRD V3.3 *** F4I8Q8_ARATH)	26
Solyc02g030130	Yes	1.95302e-08	0.25	0.01	4.64386	Subtilisin-like protease (AHRD V3.3 *** A0A1J3H877_NOCCA)	26
Solyc11g066270	Yes	2.05181e-08	0.32	0.06	2.41504	xyloglucan endotransglucosylase-hydrolase 6	26
Solyc02g069630	Yes	4.08357e-08	0.34	0.06	2.5025	Subtilisin-like protease (AHRD V3.3 *** A0A1J3H877_NOCCA)	26
Solyc09g010810	Yes	4.23446e-08	0.23	0.02	3.52356	Kinesin-like protein (AHRD V3.3 *** A0A2G2YR28_CAPAN)	26
Solyc08g075670	Yes	4.76358e-08	0.24	0.03	3	Formin-like protein (AHRD V3.3 *-* A0A2U1Q250_ARTAN)	26
Solyc06g035860	Yes	4.81372e-08	0.22	0.01	4.45943		26
Solyc09g011740	Yes	4.82681e-08	0.42	0.13	1.69188	Phosphatidylinositol:ceramide inositolphosphotransferase (AHRD V3.3 *** A0A1U8EEU4_CAPAN)	26
Solyc06g074820	Yes	4.90221e-08	0.4	0.11	1.8625	tonoplast intrinsic protein 1.1	26
Solyc08g074350	Yes	5.11675e-08	0.22	0.01	4.45943	Unknown protein	26
Solyc05g025740	No	5.23378e-08	0.5	0.2	1.32193		26
Solyc06g053675	Yes	5.26312e-08	0.24	0.01	4.58496		26
Solyc02g067100	Yes	6.54323e-08	0.23	0.01	4.52356	TPX2 (Targeting protein for Xklp2) protein family (AHRD V3.3 *** F4K9T9_ARATH)	26
Solyc12g005480	Yes	6.69485e-08	0.22	0.01	4.45943	Protein TPX2 (AHRD V3.3 *** A0A2G3BMI4_CAPCH)	26
Solyc04g073970	Yes	6.86913e-08	0.27	0.05	2.43296	PUF domain-containing protein/DUF4057 domain-containing protein (AHRD V3.3 *-* A0A1Q3AUK4_CEPFO)	26
Solyc09g090320	Yes	6.94179e-08	0.21	0.01	4.39232	Kinesin (AHRD V3.3 *** A0A200PVY6_9MAGN)	26
Solyc02g094560	Yes	7.71323e-08	0.33	0.08	2.04439	Aminopeptidase (DUF3754) (AHRD V3.3 *** Q8RWC3_ARATH)	26
Solyc05g053960	Yes	8.38158e-08	0.3	0.07	2.09954	Pistil extensin like protein, partial CDS only (AHRD V3.3 *-* Q7DLN2_TOBAC)	26
Solyc06g053760	Yes	1.01148e-07	0.24	0.01	4.58496	Syntaxin-related protein KNOLLE (AHRD V3.3 *** A0A2G2WJ90_CAPBA)	26
Solyc08g079760	Yes	1.07563e-07	0.22	0.01	4.45943	Protein TPX2 (AHRD V3.3 *** A0A1J3JM82_NOCCA)	26
Solyc02g080400	Yes	1.17549e-07	0.24	0.02	3.58496	binding / calmodulin binding protein (AHRD V3.3 *-* AT4G21820.3)	26
Solyc02g082820	Yes	1.82665e-07	0.25	0.01	4.64386	cyclin B2	26
Solyc03g115150	Yes	2.11206e-07	0.32	0.06	2.41504	Histone deacetylase (AHRD V3.3 *** A0A2G3A292_CAPAN)	26
Solyc08g042030	Yes	2.1997e-07	0.25	0.03	3.05889	Kinesin-like protein (AHRD V3.3 *** A0A328E6H2_9ASTE)	26
Solyc03g093260	Yes	2.45985e-07	0.32	0.06	2.41504	Structural maintenance of chromosomes protein (AHRD V3.3 *-* A0A2G2X655_CAPBA)	26
Solyc06g063020	Yes	2.5032e-07	0.22	0.01	4.45943	Zinc finger transcription factor 44	26
Solyc03g112830	Yes	2.54039e-07	0.26	0.05	2.37851	PX domain-containing protein/DUF4206 domain-containing protein (AHRD V3.3 *** A0A1Q3AS02_CEPFO)	26
Solyc03g116245	Yes	2.70865e-07	0.2	0.01	4.32193		26
Solyc06g073610	Yes	3.35635e-07	0.23	0.01	4.52356	cyclin B1	26
Solyc03g005620	Yes	3.82389e-07	0.22	0.01	4.45943	Kinesin (AHRD V3.3 *** A0A200PVY6_9MAGN)	26
Solyc02g070260	Yes	3.85178e-07	0.4	0.18	1.152	Outer arm dynein light chain 1 protein (AHRD V3.3 *** A0A2U1P7A2_ARTAN)	26
Solyc08g006790	Yes	4.19478e-07	0.24	0.01	4.58496	Early nodulin-like protein 3 (AHRD V3.3 *** A0A2G3AND2_CAPAN)	26
Solyc04g016080	Yes	4.73237e-07	0.21	0.01	4.39232	Kinesin-4 (AHRD V3.3 *** A0A2G2ZFA6_CAPAN)	26
Solyc09g010870	No	5.10051e-07	1.78	1.33	0.420451	Ribonuclease II/R (AHRD V3.3 *** A0A200R1B9_9MAGN)	26
Solyc03g025900	Yes	7.08359e-07	0.23	0.01	4.52356	Flap endonuclease GEN-like 2 (AHRD V3.3 *** A0A2G2X6K0_CAPBA)	26
Solyc01g096450	Yes	7.52271e-07	0.39	0.12	1.70044	Eukaryotic aspartyl protease family protein (AHRD V3.3 *** A0A2U1PLR1_ARTAN)	26
Solyc02g082350	Yes	8.01011e-07	0.26	0.06	2.11548	Plant intracellular Ras-group-related LRR protein (AHRD V3.3 *** A0A2R6Q1R9_ACTCH)	26
Solyc02g087980	Yes	8.63941e-07	0.25	0.03	3.05889	Structural maintenance of chromosomes protein (AHRD V3.3 *** A0A2G3ACB4_CAPAN)	26
Solyc09g065120	Yes	9.70358e-07	0.24	0.03	3	Preprotein translocase secY subunit (AHRD V3.3 *** B6U7Q0_MAIZE)	26
Solyc09g065640	Yes	1.12375e-06	0.3	0.09	1.73697	ethylene overproducer-like 1	26
Solyc09g007347	Yes	1.16895e-06	0.2	0.01	4.32193		26
Solyc11g069430	No	1.24641e-06	0.51	0.23	1.14886	plasma membrane intrinsic protein 2.6	26
Solyc07g042080	Yes	1.49703e-06	0.27	0.02	3.75489	Inter-alpha-trypsin inhibitor heavy chain-like protein (AHRD V3.3 *** Q8L798_ARATH)	26
Solyc02g067105	Yes	1.52403e-06	0.2	0.01	4.32193		26
Solyc09g090530	Yes	1.56431e-06	0.19	0.01	4.24793	FK506-binding nuclear-like protein (AHRD V3.3 --* AT2G33400.1)	26
Solyc11g008700	Yes	1.59e-06	0.24	0.03	3	splicing factor U2AF-associated protein 2 (AHRD V3.3 *** A0A2I4FMJ6_9ROSI)	26
Solyc11g066820	No	1.9016e-06	0.53	0.24	1.14296	Glucomannan 4-beta-mannosyltransferase 2 (AHRD V3.3 *** A0A1U8HBW8_CAPAN)	26
Solyc01g068280	Yes	1.9652e-06	0.26	0.03	3.11548	Protein CHROMATIN REMODELING 24 (AHRD V3.3 *** A0A2G3DH52_CAPCH)	26
Solyc12g008690	Yes	2.00601e-06	0.23	0.02	3.52356	IAA-amino acid hydrolase ILR1-like protein (AHRD V3.3 *** A0A2K3NR96_TRIPR)	26
Solyc01g111020	Yes	2.02634e-06	0.33	0.05	2.72247	Pentatricopeptide repeat-containing protein MRL1, chloroplastic (AHRD V3.3 *** A0A2G2W9F4_CAPBA)	26
Solyc03g117730	Yes	2.02691e-06	0.23	0.01	4.52356	Tubby-like protein 8 (AHRD V3.3 *** A0A2G2WQC4_CAPBA)	26
Solyc09g097865	Yes	2.07456e-06	0.19	0.01	4.24793		26
Solyc11g066900	Yes	2.11352e-06	0.19	0.02	3.24793	Nucleobase-ascorbate transporter 12 (AHRD V3.3 *** A0A2G2YHB3_CAPAN)	26
Solyc01g107160	Yes	2.64141e-06	0.21	0.02	3.39232	Mitotic checkpoint protein BUB3, putative, expressed (AHRD V3.3 *** Q75HB5_ORYSJ)	26
Solyc12g099540	Yes	2.98163e-06	0.19	0.01	4.24793	Kinesin-like protein (AHRD V3.3 *** A0A2G3B5J6_CAPCH)	26
Solyc04g055160	Yes	3.5104e-06	0.24	0.03	3	Alpha-ketoglutarate-dependent dioxygenase alkB-like protein 2 (AHRD V3.3 *** A0A2G2X511_CAPBA)	26
Solyc07g042560	Yes	3.61515e-06	0.21	0.01	4.39232	Kinesin-like protein NACK1 (AHRD V3.3 *** A0A2G2WBW6_CAPBA)	26
Solyc01g106540	Yes	4.01632e-06	0.21	0.01	4.39232	neurofilament heavy protein (AHRD V3.3 *-* AT4G17000.3)	26
Solyc03g078400	No	4.49627e-06	0.46	0.22	1.06413	actin	26
Solyc01g079530	Yes	4.56042e-06	0.24	0.02	3.58496	RING/FYVE/PHD zinc finger superfamily protein (AHRD V3.3 *** A0A2U1LZL6_ARTAN)	26
Solyc10g080950	Yes	4.86984e-06	0.21	0.01	4.39232	cyclinB1_2	26
Solyc12g019890	Yes	5.4165e-06	0.18	0.01	4.16993	Glucan endo-1,3-beta-glucosidase 5 (AHRD V3.3 *** A0A1U8GB40_CAPAN)	26
Solyc08g042040	Yes	5.86212e-06	0.25	0.04	2.64386	Kinesin-like protein (AHRD V3.3 *-* A0A328E6H2_9ASTE)	26
Solyc02g087780	Yes	5.97709e-06	0.38	0.14	1.44057	Aldose 1-epimerase (AHRD V3.3 *** A0A2G3D9R9_CAPCH)	26
Solyc03g116243	Yes	6.00268e-06	0.21	0.01	4.39232		26
Solyc04g082380	Yes	6.34139e-06	0.17	0.01	4.08746	cytochrome P450 86A8-like (AHRD V3.3 *-* A0A2I4DDX4_9ROSI)	26
Solyc08g077770	Yes	6.69336e-06	0.23	0.05	2.20163	Calcineurin B-like protein (AHRD V3.3 *** A1XCM9_POPEU)	26
Solyc02g091680	Yes	6.7547e-06	0.2	0.01	4.32193	Beta-D-xylosidase (AHRD V3.3 *** H1AC33_SOLLC)	26
Solyc06g065680	Yes	6.77717e-06	0.26	0.02	3.70044	cyclin A2	26
Solyc03g121760	Yes	7.29548e-06	0.18	0.01	4.16993	SUN-like protein 11	26
Solyc05g005580	Yes	7.29593e-06	0.17	0.01	4.08746	DUF936 domain-containing protein (AHRD V3.3 *** A0A1Q3CQ68_CEPFO)	26
Solyc01g109750	Yes	7.60806e-06	0.2	0.01	4.32193	syntaxin-112-like (AHRD V3.3 *** A0A2I4HRN6_9ROSI)	26
Solyc09g010060	Yes	7.92091e-06	0.2	0.01	4.32193	Kinesin-related protein (AHRD V3.3 *** A0A2U1L7Z9_ARTAN)	26
Solyc02g082100	Yes	8.24317e-06	0.2	0.01	4.32193	RING/U-box superfamily protein (AHRD V3.3 *-* F4IIX4_ARATH)	26
Solyc02g072090	Yes	8.78773e-06	0.18	0.02	3.16993	DNA polymerase III gamma-tau subunit (AHRD V3.3 *** E5GC26_CUCME)	26
Solyc01g057310	Yes	8.91732e-06	0.2	0.01	4.32193	Phragmoplast orienting kinesin 2 (AHRD V3.3 *** A0A2G2XPE0_CAPBA)	26
Solyc06g008980	Yes	9.56417e-06	0.18	0.01	4.16993	Heat-inducible transcription repressor (AHRD V3.3 *-* A0A1P8BB54_ARATH)	26
Solyc07g053790	Yes	1.2619e-05	0.22	0.01	4.45943	Protein TPX2 (AHRD V3.3 *** A0A2G2Z491_CAPAN)	26
Solyc01g094690	Yes	1.30969e-05	0.25	0.05	2.32193	plasma membrane intrinsic protein 1.2	26
Solyc03g034206	Yes	1.41326e-05	0.19	0.01	4.24793		26
Solyc06g050315	No	1.47288e-05	0.52	0.31	0.746243		26
Solyc07g054500	Yes	1.5813e-05	0.24	0.06	2	Protein STRUBBELIG-RECEPTOR FAMILY 3 (AHRD V3.3 *** A0A2G2Z3Z3_CAPAN)	26
Solyc03g093430	Yes	1.6904e-05	0.19	0.02	3.24793	Small G protein family protein / RhoGAP family protein (AHRD V3.3 *** A0A2U1Q0F6_ARTAN)	26
Solyc02g072500	Yes	1.7814e-05	0.2	0.01	4.32193	Nucleobase-ascorbate transporter 7 (AHRD V3.3 *** A0A1U8FKB3_CAPAN)	26
Solyc11g013480	Yes	1.99773e-05	0.18	0.02	3.16993	Auxin Response Factor 17	26
Solyc06g051500	Yes	2.13704e-05	0.23	0.04	2.52356		26
Solyc07g045010	Yes	2.16889e-05	0.2	0.02	3.32193	Aspartyl/glutamyl-tRNA(Asn/Gln) amidotransferase subunit (AHRD V3.3 *** Q6NMH7_ARATH)	26
Solyc01g090230	Yes	2.41666e-05	0.27	0.07	1.94753	GRAM domain family protein (AHRD V3.3 *** A0A2U1KYE4_ARTAN)	26
Solyc06g036180	Yes	2.53827e-05	0.18	0.01	4.16993	Unknown protein	26
Solyc08g061100	Yes	2.6356e-05	0.33	0.16	1.04439	Cellulose synthase (AHRD V3.3 *** K4CKQ2_SOLLC)	26
Solyc02g078285	Yes	3.04332e-05	0.23	0.06	1.9386	Transcription initiation factor TFIID subunit 13 (AHRD V3.3 *** A0A2G3D630_CAPCH)	26
Solyc02g083890	Yes	3.49941e-05	0.19	0.01	4.24793	Chalcone-flavanone isomerase family protein (AHRD V3.3 *** AT5G66230.1)	26
Solyc02g062170	Yes	3.71474e-05	0.18	0.01	4.16993	Chalcone-flavanone isomerase family protein (AHRD V3.3 *-* AT5G66230.1)	26
Solyc02g021160	Yes	4.60122e-05	0.3	0.09	1.73697	Unknown protein	26
Solyc11g010200	Yes	4.63367e-05	0.27	0.09	1.58496	14-3-3 family protein AF079104	26
Solyc07g022790	No	4.66484e-05	0.55	0.32	0.78136	Calcium-transporting ATPase (AHRD V3.3 *** A0A2G2VA10_CAPBA)	26
Solyc02g020910	Yes	4.82043e-05	0.37	0.15	1.30256	Unknown protein	26
Solyc05g007670	Yes	4.98795e-05	0.16	0.02	3	GDA1/CD39 nucleoside phosphatase family protein (AHRD V3.3 *** A0A2U1NX72_ARTAN)	26
Solyc12g014420	Yes	5.3288e-05	0.26	0.05	2.37851	Glucan endo-1,3-beta-glucosidase 3 (AHRD V3.3 *** A0A1J3FSS7_NOCCA)	26
Solyc10g045390	Yes	5.58788e-05	0.25	0.08	1.64386	histone acetyltransferase GCN5 (AHRD V3.3 *** A0A2I4GKZ2_9ROSI)	26
Solyc07g048110	Yes	5.93706e-05	0.18	0.02	3.16993	ERD (Early-responsive to dehydration stress) family protein (AHRD V3.3 *** A0A2U1NVV9_ARTAN)	26
Solyc01g081177	Yes	6.12278e-05	0.2	0.02	3.32193		26
Solyc08g068120	Yes	6.16439e-05	0.2	0.03	2.73697	Helicase and polymerase-containing protein TEBICHI (AHRD V3.3 *** A0A2G2W6E8_CAPBA)	26
Solyc09g065550	Yes	6.56039e-05	0.24	0.07	1.77761	Kinase interacting (KIP1-like) family protein (AHRD V3.3 *** A0A2K3NUK8_TRIPR)	26
Solyc12g055720	Yes	6.8091e-05	0.27	0.09	1.58496	protein STRUBBELIG-RECEPTOR FAMILY 6-like (AHRD V3.3 *** A0A1U8F6E1_CAPAN)	26
Solyc02g083580	Yes	7.14048e-05	0.22	0.06	1.87447	Rac-like GTP binding protein (AHRD V3.3 *** Q9S821_PHYPA)	26
Solyc02g083130	Yes	7.15364e-05	0.17	0.01	4.08746	Regulator of Vps4 activity in the MVB pathway protein (AHRD V3.3 *** F4JNS8_ARATH)	26
Solyc03g005470	Yes	7.30392e-05	0.24	0.07	1.77761	HR-like lesion-inducing protein-related (AHRD V3.3 *** B6SJ11_MAIZE)	26
Solyc02g090200	Yes	8.09478e-05	0.16	0.01	4	Zinc-finger domain of monoamine-oxidase A repressor R1 (AHRD V3.3 *-* A0A200QJF9_9MAGN)	26
Solyc04g005330	Yes	8.13543e-05	0.32	0.13	1.29956	Transducin/WD40 repeat-like superfamily protein (AHRD V3.3 *** A0A2U1N878_ARTAN)	26
Solyc02g071860	Yes	8.19781e-05	0.24	0.07	1.77761	LRR_1 domain-containing protein/Pkinase_Tyr domain-containing protein/Malectin domain-containing protein (AHRD V3.3 *** A0A1Q3CJY9_CEPFO)	26
Solyc02g030120	Yes	8.91149e-05	0.18	0.02	3.16993	Subtilisin-like protease-like protein (AHRD V3.3 *** A0A2K3PRK8_TRIPR),Pfam:PF17766	26
Solyc02g030210	Yes	9.0753e-05	0.18	0.03	2.58496	AP2-like ethylene-responsive transcription factor (AHRD V3.3 *** A0A2G3D2M5_CAPCH)	26
Solyc12g098630	Yes	9.09214e-05	0.16	0.01	4	Kinesin-like protein KIN12B (AHRD V3.3 *** A0A2G3B535_CAPCH)	26
Solyc01g087332	Yes	9.28196e-05	0.15	0.02	2.90689		26
Solyc05g013580	Yes	9.32687e-05	0.19	0.03	2.66297	Beta-1,4-N-acetylglucosaminyltransferase family protein (AHRD V3.3 *** A0A2U1NH94_ARTAN)	26
Solyc09g042710	Yes	9.52995e-05	0.17	0.01	4.08746	Weak chloroplast movement under blue light protein (DUF827) (AHRD V3.3 *** A0A1P8AX38_ARATH)	26
Solyc07g041770	Yes	0.000100189	0.17	0.01	4.08746	Putative membrane lipoprotein (AHRD V3.3 *** AT3G42725.1)	26
Solyc03g093490	Yes	0.000103694	0.17	0.02	3.08746	WD40 repeat (AHRD V3.3 *** A0A200Q150_9MAGN)	26
Solyc09g065700	Yes	0.000111311	0.3	0.11	1.44746	BEACH domain (AHRD V3.3 *** A0A200Q4J4_9MAGN)	26
Solyc04g025870	Yes	0.000125128	0.29	0.12	1.27302	AP-1 complex subunit gamma-1 (AHRD V3.3 *** A0A2G3CGI0_CAPCH)	26
Solyc12g006930	Yes	0.000125795	0.2	0.03	2.73697	Acyl-[acyl-carrier-protein] hydrolase (AHRD V3.3 *** A0A2G2X396_CAPBA)	26
Solyc07g063950	Yes	0.000128566	0.16	0.03	2.41504	Receptor-like protein kinase (AHRD V3.3 *** A0A2K3NSY3_TRIPR)	26
Solyc01g090040	Yes	0.000129305	0.17	0.01	4.08746	serine/threonine-protein kinase ATG1c isoform X2 (AHRD V3.3 --* XP_010325831.1)	26
Solyc11g062440	Yes	0.00013116	0.23	0.07	1.71621	L-ascorbate oxidase (AHRD V3.3 *** ASO_TOBAC)	26
Solyc05g050735	Yes	0.000132856	0.23	0.06	1.9386		26
Solyc04g079125	Yes	0.000135207	0.16	0.01	4		26
Solyc10g074730	Yes	0.000145037	0.2	0.02	3.32193	Late embryogenesis abundant protein, LEA-14 (AHRD V3.3 *** A0A2U1LR39_ARTAN)	26
Solyc09g072980	Yes	0.000149784	0.16	0.03	2.41504	BTB/POZ and MATH domain-containing protein 2-like (AHRD V3.3 *** A0A2G2ZWI9_CAPAN)	26
Solyc10g083310	Yes	0.000154971	0.17	0.02	3.08746	Kinesin-like protein (AHRD V3.3 *** A0A2G2YN20_CAPAN)	26
Solyc12g095870	Yes	0.000157825	0.16	0.01	4	Aurora kinase A-A (AHRD V3.3 *** A0A1U8F0D3_CAPAN)	26
Solyc03g025160	Yes	0.00016035	0.17	0.01	4.08746	protein PATRONUS 2 (AHRD V3.3 *** XP_011084447.1)	26
Solyc11g066760	Yes	0.00016115	0.22	0.05	2.1375		26
Solyc07g006910	Yes	0.000163056	0.19	0.02	3.24793	Nucleotide/sugar transporter family protein (AHRD V3.3 *** A0A2K3PLI2_TRIPR)	26
Solyc06g075640	No	0.00017247	0.16	0.01	4	Protein POLLENLESS 3-LIKE 1 (AHRD V3.3 *** A0A2G3CB18_CAPCH)	26
Solyc01g091380	Yes	0.000194615	0.17	0.01	4.08746	65-kDa microtubule-associated protein 9 (AHRD V3.3 *** A0A2G2XNT4_CAPBA),Pfam:PF03999	26
Solyc03g113450	No	0.000203697	0.16	0.01	4	Receptor-like protein kinase (AHRD V3.3 *** Q9FM23_ARATH)	26
Solyc08g076320	Yes	0.000221042	0.17	0.05	1.76553	Cellulose synthase (AHRD V3.3 *** A0A2U1KRA4_ARTAN)	26
Solyc01g005120	Yes	0.000223314	0.16	0.03	2.41504	Xyloglucan endotransglucosylase/hydrolase (AHRD V3.3 *** A0A2G3AYH1_CAPCH)	26
Solyc09g011480	No	0.000240855	0.16	0.01	4	Rop guanine nucleotide exchange factor 5 (AHRD V3.3 *** A0A2G2YRE0_CAPAN)	26
Solyc07g047830	Yes	0.00025472	0.15	0.01	3.90689	DUF630 family protein (DUF630 and DUF632) (AHRD V3.3 *-* F4ISE7_ARATH)	26
Solyc03g081335	No	0.000281328	0.16	0	#DIV/0!		26
Solyc04g077020	Yes	0.000284191	0.3	0.14	1.09954	Tubulin alpha chain (AHRD V3.3 *** A0A1U8GD16_CAPAN)	26
Solyc07g065600	Yes	0.000285483	0.15	0.01	3.90689	Inner centromere protein, ARK-binding region protein (AHRD V3.3 *-* A0A1P8BE82_ARATH)	26
Solyc08g006550	No	0.000309519	0.13	0	#DIV/0!	Rop guanine nucleotide exchange factor 5 (AHRD V3.3 *** A0A1U8H3J1_CAPAN)	26
Solyc04g079710	Yes	0.000312476	0.2	0.04	2.32193	Wall-associated receptor kinase-like 14 (AHRD V3.3 *** A0A1U8GBI3_CAPAN)	26
Solyc03g124030	Yes	0.000325468	0.26	0.05	2.37851	Tetratricopeptide repeat (TPR)-like superfamily protein (AHRD V3.3 *** F4IBX4_ARATH)	26
Solyc01g079260	Yes	0.000346661	0.22	0.07	1.65208	WRKY transcription factor 23	26
Solyc01g100290	Yes	0.000353088	0.14	0.02	2.80735	GPI-anchored adhesin-like protein (AHRD V3.3 *** Q9M2F2_ARATH)	26
Solyc11g039650	No	0.000360084	0.34	0.19	0.839535	Dynamin (AHRD V3.3 *** A0A2U1N3P9_ARTAN)	26
Solyc02g083640	No	0.000368161	0.14	0.01	3.80735	Protein POLLENLESS 3-LIKE 2 (AHRD V3.3 *** A0A2G3D7L3_CAPCH)	26
Solyc09g056170	No	0.00036998	0.15	0.01	3.90689	Fimbrin-2 (AHRD V3.3 *** A0A2G2WN11_CAPBA)	26
Solyc03g095490	Yes	0.00038818	0.18	0.03	2.58496	Leucine-rich repeat protein kinase family protein (AHRD V3.3 *** A0A061H0G0_THECC)	26
Solyc12g007210	No	0.000388982	0.18	0.01	4.16993	Rac-like GTP binding protein (AHRD V3.3 *** Q9S821_PHYPA)	26
Solyc05g013070	Yes	0.000390988	0.2	0.07	1.51457	Protein kinase domain (AHRD V3.3 *** A0A200QP76_9MAGN)	26
Solyc03g111030	Yes	0.000405588	0.18	0.02	3.16993	hypothetical protein (AHRD V3.3 *** AT5G50350.1)	26
Solyc03g019960	No	0.000425298	0.15	0.01	3.90689	CDT1 Geminin-binding domain-like protein (AHRD V3.3 *** A0A2U1N3U2_ARTAN)	26
Solyc05g023750	Yes	0.000453498	0.2	0.07	1.51457	Adp-ribosylation factor gtpase-activating protein agd3 (AHRD V3.3 *** A0A314LCP5_NICAT)	26
Solyc02g077090	Yes	0.000466476	0.15	0.02	2.90689	Protein CHUP1, chloroplastic (AHRD V3.3 *-* A0A2G3D559_CAPCH)	26
Solyc02g072180	Yes	0.000498253	0.16	0.03	2.41504	RAB GTPase (AHRD V3.3 *** A0A2U1Q460_ARTAN)	26
Solyc06g062580	Yes	0.000498604	0.18	0.02	3.16993	Beta-galactosidase (AHRD V3.3 *** A0A2G3C8Y3_CAPCH)	26
Solyc06g008260	Yes	0.000503755	0.31	0.16	0.954196	Ribosomal protein L14 (AHRD V3.3 *** A0A200PVX1_9MAGN)	26
Solyc01g096540	Yes	0.000505944	0.21	0.06	1.80735	DUF810 domain-containing protein (AHRD V3.3 *** A0A1Q3BQC6_CEPFO),Pfam:PF05664	26
Solyc03g120810	Yes	0.000539951	0.18	0.02	3.16993	Kinesin-like protein (AHRD V3.3 *** Q9AVP4_TOBAC)	26
Solyc01g094230	No	0.000547776	0.13	0	#DIV/0!	Riboflavin biosynthesis protein PYRR, chloroplastic (AHRD V3.3 *-* A0A2G3CU21_CAPCH)	26
Solyc09g008380	Yes	0.000562209	0.24	0.07	1.77761	Pectate lyase (AHRD V3.3 *** A0A2G2VX49_CAPBA)	26
Solyc07g053970	Yes	0.000566662	0.29	0.12	1.27302	Two pore calcium channel protein 1 (AHRD V3.3 *** A0A1U8HHX4_CAPAN)	26
Solyc03g082660	Yes	0.00057898	0.24	0.1	1.26303	Major facilitator superfamily protein (AHRD V3.3 *** A0A2U1QCK3_ARTAN)	26
Solyc07g005215	Yes	0.0006087	0.29	0.14	1.05063		26
Solyc07g049580	Yes	0.000609221	0.14	0.02	2.80735	Ypt/Rab-GAP domain of gyp1p superfamily protein (AHRD V3.3 *** A0A2U1LL89_ARTAN)	26
Solyc01g091530	Yes	0.000625829	0.17	0.03	2.5025	Fasciclin-like arabinogalactan protein (AHRD V3.3 *** E3WHD6_9ROSI)	26
Solyc06g066030	Yes	0.000631929	0.22	0.08	1.45943	Protein WVD2-like 1 (AHRD V3.3 *** A0A2G3C7U3_CAPCH)	26
Solyc07g007670	Yes	0.000639195	0.2	0.05	2	Purple acid phosphatase (AHRD V3.3 *** Q6J5M8_SOLTU)	26
Solyc12g099260	Yes	0.000644317	0.2	0.05	2	Citrate synthase-like (AHRD V3.3 *** A0A200R252_9MAGN)	26
Solyc04g016410	Yes	0.000677041	0.22	0.06	1.87447	Heat shock protein DnaJ with tetratricopeptide repeat-containing protein (AHRD V3.3 *** F4K0Y5_ARATH)	26
Solyc08g082250	Yes	0.00069254	0.23	0.1	1.20163	endo-beta-1,4-D-glucanase (Cel8)	26
Solyc03g120440	No	0.000751456	0.15	0.02	2.90689	cyclin A2_1	26
Solyc10g078340	Yes	0.000757264	0.21	0.07	1.58496	Stomatal closure-related actin-binding protein 2 (AHRD V3.3 *** A0A1U8EKT6_CAPAN)	26
Solyc04g081450	No	0.000774128	0.13	0.01	3.70044	cytomatrix protein-like protein (AHRD V3.3 *** AT1G19980.1)	26
Solyc06g048470	Yes	0.000805687	0.16	0.03	2.41504	COP1-Interacting protein-related (AHRD V3.3 *** A0A2R4QNN9_9POAL)	26
Solyc07g054145	No	0.000901321	0.16	0.02	3		26
Solyc01g112080	No	0.000929552	0.14	0.02	2.80735	Lysm domain GPI-anchored protein 2 (AHRD V3.3 *** A0A2U1M2U7_ARTAN)	26
Solyc04g079990	No	0.000950896	0.14	0	#DIV/0!	DNA-3-methyladenine glycosylase I (AHRD V3.3 *-* A0A2I0X0X0_9ASPA)	26
Solyc03g122040	Yes	0.00105848	0.18	0.05	1.848	COP1-interacting protein-like protein (AHRD V3.3 *-* F4IDB4_ARATH)	26
Solyc08g005000	No	0.00111689	0.14	0.01	3.80735	Glucan endo-1,3-beta-glucosidase 3 (AHRD V3.3 *** A0A1J3GQV0_NOCCA)	26
Solyc03g083170	No	0.00112315	0.16	0.01	4	Protein DEFECTIVE IN MERISTEM SILENCING 3 (AHRD V3.3 *** A0A2G2X789_CAPBA)	26
Solyc03g117280	Yes	0.00117206	0.15	0.03	2.32193	envelope glycoprotein B (AHRD V3.3 *** AT1G80540.1)	26
Solyc03g007170	Yes	0.00123822	0.16	0.04	2	Peptidylprolyl isomerase (AHRD V3.3 *** A0A2G2X6E0_CAPBA)	26
Solyc02g089065	Yes	0.00133054	0.22	0.07	1.65208	Protein SPIRAL1 (AHRD V3.3 *** A0A1U8FPZ4_CAPAN)	26
Solyc01g010720	No	0.00138906	0.2	0.02	3.32193	Carboxypeptidase (AHRD V3.3 *** A0A2I4FWA2_9ROSI)	26
Solyc11g069710	Yes	0.00143587	0.17	0.04	2.08746	ABC transporter-like (AHRD V3.3 *** A0A200Q907_9MAGN)	26
Solyc03g117300	Yes	0.0014743	0.19	0.07	1.44057	Nodulin-like, Major facilitator superfamily domain protein (AHRD V3.3 *** A0A2U1PCN1_ARTAN)	26
Solyc09g010820	No	0.00155632	0.13	0.01	3.70044	Myb-related protein 3R-1 (AHRD V3.3 *** A0A2G2VTL7_CAPBA)	26
Solyc03g083900	Yes	0.00160089	0.16	0.03	2.41504	monocopper oxidase-like protein SKU5 (AHRD V3.3 *** A0A2I4GW38_9ROSI)	26
Solyc01g110000	Yes	0.00162593	0.16	0.04	2	Beta-galactosidase (AHRD V3.3 *** A0A2G3BW46_CAPCH)	26
Solyc11g012860	No	0.00181601	0.16	0.02	3	coiled-coil protein	26
Solyc01g100860	No	0.00184492	0.31	0.18	0.784271	ADP-ribosylation factor (AHRD V3.3 *** B4FP40_MAIZE)	26
Solyc11g005330	Yes	0.00191888	0.29	0.15	0.95109	Solyc11g005330	26
Solyc07g065530	No	0.00194597	0.15	0.01	3.90689	flocculation protein FLO11 (AHRD V3.3 *** XP_004244068.1)	26
Solyc09g010210	Yes	0.00201128	0.2	0.08	1.32193	endo-1,4-beta-glucanase precursor (Cel2)	26
Solyc01g008950	Yes	0.00203033	0.23	0.08	1.52356	Calmodulin 1	26
Solyc08g074760	Yes	0.00205224	0.22	0.1	1.1375	Receptor-like protein kinase (AHRD V3.3 *** A0A0K9Q349_ZOSMR)	26
Solyc03g121080	No	0.00209543	0.12	0.01	3.58496	BnaA06g11160D protein (AHRD V3.3 *-* A0A078HBJ5_BRANA)	26
Solyc11g010690	Yes	0.00211462	0.16	0.04	2	Nucleobase-ascorbate transporter 11 (AHRD V3.3 *-* A0A2G2Y5P1_CAPAN)	26
Solyc09g060110	No	0.00211891	0.15	0.03	2.32193	Protein kinase domain (AHRD V3.3 *** A0A200PPE5_9MAGN)	26
Solyc07g066660	No	0.00216873	0.16	0.03	2.41504	cyclinB3_1	26
Solyc10g007710	No	0.00236596	0.11	0	#DIV/0!	GDSL esterase/lipase (AHRD V3.3 *** A0A1J3CW88_NOCCA)	26
Solyc12g056220	Yes	0.00243182	0.29	0.13	1.15754	plasma membrane intrinsic protein 1.3	26
Solyc01g110190	No	0.00246652	0.15	0.02	2.90689	Kinesin-related protein (AHRD V3.3 *** D3YBF5_TRIRP)	26
Solyc07g045570	No	0.00256707	0.12	0	#DIV/0!	filament-like plant protein 4 (AHRD V3.3 *-* A0A1U7XPP3_NICSY)	26
Solyc04g063230	Yes	0.00256714	0.18	0.08	1.16993	S-adenosyl-L-methionine-dependent methyltransferases superfamily protein (AHRD V3.3 *** A0A2U1PWQ7_ARTAN)	26
Solyc02g081440	Yes	0.00258991	0.2	0.07	1.51457	rho GTPase-activating protein (AHRD V3.3 *-* AT5G37010.1)	26
Solyc06g065730	Yes	0.00259906	0.24	0.12	1	CHD3-type chromatin-remodeling factor PICKLE (AHRD V3.3 *** A0A2G2ZAQ4_CAPAN)	26
Solyc09g013160	No	0.00266905	0.13	0.01	3.70044	WD40 repeat (AHRD V3.3 *** A0A200R4P8_9MAGN)	26
Solyc01g005010	No	0.00269594	0.14	0.02	2.80735	protein XRI1-like (AHRD V3.3 *** A0A2I4FA04_9ROSI)	26
Solyc02g067950	No	0.00270154	0.12	0.01	3.58496	TPX2 (Targeting protein for Xklp2) protein family (AHRD V3.3 *-* F4J761_ARATH)	26
Solyc05g008780	Yes	0.00270586	0.18	0.05	1.848	Calponin-like domain protein (AHRD V3.3 *-* F4HWC3_ARATH)	26
Solyc10g008990	Yes	0.0027196	0.15	0.04	1.90689	Trafficking protein particle complex subunit 13 (AHRD V3.3 *** A0A1J3IPC4_NOCCA)	26
Solyc06g063240	Yes	0.00274857	0.19	0.06	1.66297	O-fucosyltransferase family protein (AHRD V3.3 *** A0A061GA16_THECC)	26
Solyc07g007140	Yes	0.00276768	0.25	0.12	1.05889	MAP kinase kinase kinase 44	26
Solyc10g081460	Yes	0.00282239	0.25	0.12	1.05889	Cationic amino acid transporter 2 (AHRD V3.3 *** A0A2R3U877_CAMSI)	26
Solyc01g079100	No	0.00288891	0.13	0	#DIV/0!	S-acyltransferase (AHRD V3.3 *** A0A2G2XQX7_CAPBA)	26
Solyc02g021360	Yes	0.00302483	0.17	0.05	1.76553	Katanin p80 WD40 repeat-containing subunit B1 homolog (AHRD V3.3 *** A0A2G3D2K6_CAPCH)	26
Solyc06g066170	No	0.0030832	0.18	0.02	3.16993		26
Solyc09g064200	No	0.00325801	0.31	0.17	0.866733	Myosin (AHRD V3.3 *** W5ZTD6_MAIZE)	26
Solyc09g090640	No	0.00326915	0.15	0.03	2.32193	DUF3527 domain-containing protein (AHRD V3.3 *** A0A1Q3DBN1_CEPFO)	26
Solyc12g027770	Yes	0.00330286	0.22	0.11	1	Rhodanese-like domain-containing protein chloroplastic-like (AHRD V3.3 *-* A0A2K3PIX2_TRIPR)	26
Solyc07g063080	No	0.00335565	0.11	0.01	3.45943	Dynamin-related protein 5A (AHRD V3.3 *** A0A2G3C1N3_CAPCH)	26
Solyc08g068100	No	0.00337056	0.13	0.02	2.70044	DUF632 domain-containing protein/DUF630 domain-containing protein (AHRD V3.3 *** A0A1Q3CDM4_CEPFO)	26
Solyc04g015580	No	0.00342067	0.16	0.03	2.41504	Arm repeat superfamily protein (AHRD V3.3 *** A0A2K3NTC9_TRIPR)	26
Solyc03g118480	No	0.00344438	0.11	0.01	3.45943	Zinc-finger domain of monoamine-oxidase A repressor R1 (AHRD V3.3 *** A0A2U1LDY5_ARTAN)	26
Solyc06g042950	Yes	0.00347146	0.22	0.09	1.28951	hypothetical protein (AHRD V3.3 *** AT3G12590.1)	26
Solyc06g048970	No	0.00353166	0.13	0.02	2.70044	Cation-transporting ATPase (AHRD V3.3 *** A0A1P8BEB0_ARATH)	26
Solyc12g010237	No	0.00370586	0.33	0.18	0.874469		26
Solyc03g033660	No	0.00371864	0.1	0	#DIV/0!	GATA transcription factor (AHRD V3.3 *** K4BFN8_SOLLC)	26
Solyc08g075080	No	0.00372233	0.15	0.03	2.32193	RING/U-box superfamily protein (AHRD V3.3 *** F4KD57_ARATH)	26
Solyc01g107340	No	0.00381418	0.16	0.03	2.41504	classical arabinogalactan protein 9 (AHRD V3.3 *-* XP_004230717.1)	26
Solyc03g114380	No	0.00382319	0.11	0.01	3.45943	Kinesin-like protein (AHRD V3.3 *** A0A2G3CYT4_CAPCH)	26
Solyc08g067000	No	0.00392286	0.15	0.02	2.90689	muscle M-line assembly protein unc-89 (AHRD V3.3 --* XP_006832891.1)	26
Solyc08g059800	No	0.00406217	0.15	0.04	1.90689	TPX2 (Targeting protein for Xklp2) family protein (AHRD V3.3 *** A0A2K3NRR7_TRIPR)	26
Solyc01g089850	No	0.0041433	0.13	0.02	2.70044	cyclinU4_1	26
Solyc01g105020	Yes	0.00424153	0.17	0.05	1.76553	Protein phosphatase 2C (PP2C)-like domain (AHRD V3.3 *-* A0A200PXZ2_9MAGN)	26
Solyc11g010620	No	0.00433277	0.11	0	#DIV/0!	basic helix loop helix (bHLH) DNA-binding superfamily protein (AHRD V3.3 *-* AT4G38062.1)	26
Solyc08g076210	Yes	0.00435068	0.16	0.06	1.41504	Secretory carrier-associated membrane protein (AHRD V3.3 *** B7X6S6_TOBAC)	26
Solyc12g005930	No	0.00437571	0.16	0.02	3	Ypt/Rab-GAP domain of gyp1p superfamily protein (AHRD V3.3 *** A0A2U1LL89_ARTAN)	26
Solyc05g050600	No	0.00437818	0.14	0.04	1.80735	Dynamin-like protein (AHRD V3.3 *** F4K015_ARATH)	26
Solyc01g065510	No	0.00438337	0.13	0.02	2.70044	leucine-rich repeat extensin-like protein 6 (AHRD V3.3 *-* XP_010321602.1)	26
Solyc06g071200	Yes	0.00447509	0.2	0.09	1.152	Transportin-3 (AHRD V3.3 *** A0A1J3HKD9_NOCCA)	26
Solyc01g006100	No	0.00452795	0.16	0.03	2.41504	cytosine-5 DNA methyltransferase1L	26
Solyc01g103990	Yes	0.00458363	0.23	0.11	1.06413	T-complex protein 11 (AHRD V3.3 *** A0A2U1QKZ8_ARTAN)	26
Solyc11g069590	No	0.00459181	0.13	0.03	2.11548	Receptor-like serine/threonine-protein kinase NCRK (AHRD V3.3 *** A0A2G3BBL7_CAPCH)	26
Solyc01g095990	Yes	0.00460033	0.18	0.07	1.36257	phosphatidylinositol 4-kinase gamma 4-like (AHRD V3.3 *** A0A2I4FK44_9ROSI)	26
Solyc09g074640	No	0.0046632	0.13	0.02	2.70044	Zinc finger transcription factor 54	26
Solyc07g043070	No	0.00477096	0.1	0	#DIV/0!	hypothetical protein (AHRD V3.3 *-* AT4G15140.1)	26
Solyc09g009210	Yes	0.00480873	0.16	0.05	1.67807	Transcriptional activator (DUF662) (AHRD V3.3 *** Q3EBM1_ARATH)	26
Solyc09g009970	No	0.00510185	0.14	0.02	2.80735	Rho GTPase-activating protein 1 (AHRD V3.3 *** A0A2G2VWR1_CAPBA)	26
Solyc01g097120	Yes	0.00519451	0.18	0.07	1.36257	Protein WVD2-like 1 (AHRD V3.3 *** A0A2G2W789_CAPBA)	26
Solyc10g083630	Yes	0.00525001	0.18	0.08	1.16993	DNA demethylase 2	26
Solyc12g006270	No	0.00551669	0.11	0.01	3.45943	Aspartyl/glutamyl-tRNA(Asn/Gln) amidotransferase subunit (AHRD V3.3 *** Q6NMH7_ARATH)	26
Solyc11g012870	No	0.00560132	0.12	0.02	2.58496	LysM domain-containing GPI-anchored protein 2 (AHRD V3.3 *** A0A2G2WX98_CAPBA)	26
Solyc10g045380	No	0.00560253	0.14	0.04	1.80735	Vacuolar protein sorting-associated protein 62 (AHRD V3.3 *** A0A200RA51_9MAGN)	26
Solyc01g091740	No	0.00582891	0.11	0.01	3.45943	ARM repeat superfamily protein (AHRD V3.3 *** A0A2U1QPK4_ARTAN)	26
Solyc04g006960	No	0.00591405	0.14	0.03	2.22239	ABC transporter-like (AHRD V3.3 *** A0A200QID3_9MAGN)	26
Solyc05g013560	No	0.00609761	0.15	0.03	2.32193	Serine-rich protein-like protein (AHRD V3.3 *-* Q9FKU6_ARATH)	26
Solyc06g053450	No	0.00612371	0.13	0.03	2.11548	SUN-like protein 17	26
Solyc01g081175	No	0.00615082	0.1	0	#DIV/0!		26
Solyc01g104490	No	0.0063143	0.14	0.03	2.22239	Separase (AHRD V3.3 *** A0A1J3GIR9_NOCCA)	26
Solyc02g067580	No	0.0064711	0.14	0.04	1.80735	B12D protein (AHRD V3.3 *** Q9XHD5_IPOBA)	26
Solyc03g095250	No	0.00656481	0.13	0.03	2.11548	COP1-Interacting protein-related (AHRD V3.3 *** A0A2R4QNN9_9POAL)	26
Solyc11g013830	No	0.00663457	0.17	0.04	2.08746	1-phosphatidylinositol-3-phosphate 5-kinase fab1d-like protein (AHRD V3.3 *** A0A2K3NPE5_TRIPR)	26
Solyc03g121950	Yes	0.00682368	0.22	0.11	1	Polyadenylate-binding protein-interacting protein 3 (AHRD V3.3 *** A0A2G2WPZ4_CAPBA)	26
Solyc11g028275	No	0.00737974	0.12	0.02	2.58496		26
Solyc01g005310	Yes	0.00754076	0.16	0.05	1.67807	Dynamin (AHRD V3.3 *** E5GB64_CUCME)	26
Solyc04g063210	No	0.00756266	0.13	0.04	1.70044	Caffeoyl-CoA O-methyltransferase (AHRD V3.3 *** A0A2G2WYM3_CAPBA)	26
Solyc01g107260	No	0.0080988	0.11	0.01	3.45943	myosin-2 heavy chain-like protein (AHRD V3.3 *** AT1G49870.1)	26
Solyc12g005050	No	0.0082709	0.14	0.04	1.80735	AUGMIN subunit 4 (AHRD V3.3 *** AUG4_ARATH)	26
Solyc05g013730	No	0.00869711	0.13	0.03	2.11548	O-fucosyltransferase (AHRD V3.3 *** A0A2P5FMT7_TREOI)	26
Solyc03g114970	No	0.00925963	0.15	0.03	2.32193	Protein SPIRAL1 (AHRD V3.3 *** A0A2G3A261_CAPAN)	26
Solyc12g094460	No	0.00949564	0.17	0.03	2.5025	L-ascorbate oxidase-like protein (AHRD V3.3 *** A0A2G2YA38_CAPAN)	26
Solyc07g041155	Yes	0.00958966	0.16	0.06	1.41504		26
Solyc01g099270	No	0.00975572	0.09	0	#DIV/0!	Microtubule-binding protein TANGLED1 (AHRD V3.3 *** A0A2G2Y0A3_CAPAN)	26
Solyc11g040180	No	0.00980744	0.22	0.13	0.758992	mRNA capping enzyme family protein (AHRD V3.3 *** A0A2U1MNN8_ARTAN)	26
Solyc05g008840	No	0.0100646	0.11	0.01	3.45943	RING/U-box superfamily protein (AHRD V3.3 *-* A0A2U1NS63_ARTAN)	26
Solyc03g111570	No	0.0103972	0.28	0.17	0.719892	callose synthase 10 (AHRD V3.3 *** A0A2I4E5T8_9ROSI)	26
Solyc11g069530	Yes	0.0104543	0.2	0.09	1.152	Protein ENHANCED DISEASE RESISTANCE 2-like (AHRD V3.3 *** A0A1J3FC31_NOCCA)	26
Solyc06g065480	Yes	0.0108563	0.19	0.09	1.078	Protein-tyrosine-phosphatase PTP1 (AHRD V3.3 *** A0A2G3C819_CAPCH)	26
Solyc03g120950	No	0.0110161	0.09	0	#DIV/0!	hypothetical protein (AHRD V3.3 *** AT2G42110.1)	26
Solyc10g081920	No	0.0110829	0.14	0.05	1.48543	Coatomer subunit beta (AHRD V3.3 *** A0A1U8EI71_CAPAN)	26
Solyc04g078610	No	0.0111408	0.17	0.06	1.5025	Kinesin (AHRD V3.3 *** A0A200QZN6_9MAGN)	26
Solyc05g009360	Yes	0.011264	0.19	0.09	1.078	translocase subunit seca (AHRD V3.3 *** AT1G13390.2)	26
Solyc11g006390	No	0.0113409	0.14	0.04	1.80735	nuclear pore complex protein NUP1-like (AHRD V3.3 *-* A0A2I4DIV8_9ROSI)	26
Solyc05g006240	Yes	0.0114486	0.16	0.07	1.19265	Chaperone protein dnaJ 16 (AHRD V3.3 *** A0A1U8EVK4_CAPAN)	26
Solyc01g091820	No	0.0115279	0.09	0.01	3.16993	Flap endonuclease GEN-like 1 (AHRD V3.3 *** A0A2G2W3T5_CAPBA)	26
Solyc10g051340	No	0.0115289	0.23	0.13	0.823122	Adenylyl cyclase-associated protein (AHRD V3.3 *** A0A2G2VCG1_CAPBA)	26
Solyc12g013900	No	0.01168	0.15	0.03	2.32193	Early nodulin-like protein 1 (AHRD V3.3 *-* A0A2G2X2X1_CAPBA)	26
Solyc01g109590	No	0.0117995	0.11	0.02	2.45943	Protein kinase domain (AHRD V3.3 *** A0A200Q940_9MAGN)	26
Solyc01g006360	Yes	0.0118995	0.19	0.08	1.24793	Callose synthase 9 (AHRD V3.3 *** A0A2G3AHT3_CAPAN)	26
Solyc09g066010	No	0.0119316	0.1	0.02	2.32193	WRKY transcription factor 24	26
Solyc01g112245	No	0.0119658	0.12	0.03	2		26
Solyc08g078640	No	0.0122691	0.22	0.02	3.45943	Pectinesterase (AHRD V3.3 *** A0A2G3DBT2_CAPCH)	26
Solyc07g053430	No	0.0123208	0.13	0.02	2.70044	Unknown protein	26
Solyc08g065440	No	0.0124551	0.1	0.01	3.32193	SNF2 domain protein (AHRD V3.3 *** AT5G11780.1)	26
Solyc09g066100	No	0.0129306	0.17	0.06	1.5025	Histone H1 (AHRD V3.3 *-* A0A2G2WIH1_CAPBA)	26
Solyc08g081310	No	0.0132975	0.15	0.05	1.58496	Histone deacetylase complex subunit (AHRD V3.3 *-* A8MR31_ARATH)	26
Solyc02g030170	No	0.0134498	0.25	0.14	0.836501	DWARF1/DIMINUTO	26
Solyc05g051280	No	0.0136345	0.12	0.03	2	Alpha/beta-Hydrolases superfamily protein (AHRD V3.3 *** A0A2U1NG96_ARTAN)	26
Solyc01g106740	No	0.0136452	0.15	0.05	1.58496	Aspartate--tRNA(Asp/Asn) ligase (AHRD V3.3 *** A0A2G3BV66_CAPCH)	26
Solyc02g065770	Yes	0.0136959	0.2	0.09	1.152		26
Solyc06g083090	No	0.0141337	0.13	0.03	2.11548	HAUS augmin-like complex subunit 3 (AHRD V3.3 *** A0A2U1LF87_ARTAN)	26
Solyc01g110380	No	0.0143997	0.14	0.04	1.80735	Kinesin-like protein (AHRD V3.3 *** A0A2G2XNI5_CAPBA)	26
Solyc09g009260	No	0.014623	0.26	0.15	0.793549	fructose-1,6-bisphosphate aldolase	26
Solyc12g098420	Yes	0.0148497	0.17	0.07	1.28011	UBX domain-containing protein 1 (AHRD V3.3 *** A0A1J3FKK2_NOCCA)	26
Solyc11g008090	No	0.0152265	0.12	0.03	2	shugoshin-1-like (AHRD V3.3 *** A0A2I4G173_9ROSI)	26
Solyc06g076640	No	0.0154913	0.17	0.06	1.5025	Tubulin beta chain (AHRD V3.3 *** A0A1U8H9E6_CAPAN)	26
Solyc03g008010	No	0.0158423	0.15	0.05	1.58496	PPPDE putative thiol peptidase family protein (AHRD V3.3 *** A0A2U1P9D8_ARTAN)	26
Solyc05g006120	No	0.0160038	0.11	0.01	3.45943	DNA polymerase lambda-like protein (AHRD V3.3 *** A0A2K3P2F9_TRIPR)	26
Solyc11g012610	No	0.0162606	0.1	0.01	3.32193	structural maintenance of chromosomes protein (AHRD V3.3 *** AT4G17240.1)	26
Solyc08g082480	No	0.0162898	0.11	0.01	3.45943	Phosphatidylinositol 4-kinase gamma 2 (AHRD V3.3 *** A0A2G3ADD9_CAPAN)	26
Solyc07g007820	Yes	0.0163019	0.19	0.1	0.925999	ENTH/ANTH/VHS superfamily protein (AHRD V3.3 *** A0A2U1N0Z9_ARTAN)	26
Solyc08g078330	No	0.0163039	0.1	0.01	3.32193	2-oxoglutarate (2OG) and Fe(II)-dependent oxygenase superfamily protein (AHRD V3.3 *** A0A2U1QFG6_ARTAN)	26
Solyc02g079010	No	0.0164432	0.11	0.01	3.45943	Cotton fiber expressed protein (AHRD V3.3 *** A0A109XNG5_GOSHI)	26
Solyc01g060410	No	0.0164483	0.09	0	#DIV/0!	GPI-anchored adhesin-like protein (AHRD V3.3 *** Q9M2F2_ARATH)	26
Solyc04g047690	No	0.0169407	0.12	0.03	2	Vesicle transport protein (AHRD V3.3 *-* S8CPN7_9LAMI)	26
Solyc11g044480	Yes	0.0171415	0.17	0.08	1.08746	Arm repeat superfamily protein (AHRD V3.3 *** A0A2K3NTC9_TRIPR)	26
Solyc03g031780	No	0.0171556	0.09	0	#DIV/0!	nuclear polyadenylated RNA-binding protein 3-like isoform X1 (AHRD V3.3 --* XP_026421074.1)	26
Solyc03g006420	No	0.0172231	0.11	0.02	2.45943	Origin recognition complex subunit 1 (AHRD V3.3 *** A0A2G3CK53_CAPCH)	26
Solyc01g088800	No	0.0173492	0.13	0.03	2.11548	RNA binding protein (AHRD V3.3 *-* A0A2K3MUE2_TRIPR)	26
Solyc11g065490	Yes	0.0176535	0.15	0.06	1.32193	protein RETICULATA-RELATED 4, chloroplastic-like (AHRD V3.3 *** A0A2I4G748_9ROSI)	26
Solyc11g042430	No	0.0176564	0.12	0.03	2	Protein phosphatase methylesterase 1 (AHRD V3.3 *** A0A2G2YFH1_CAPAN)	26
Solyc03g097520	No	0.0179377	0.16	0.04	2	Histidine kinase-, DNA gyrase B-, and HSP90-like ATPase family protein (AHRD V3.3 *-* A0A1P8BEQ3_ARATH)	26
Solyc07g019530	No	0.0184668	0.14	0.05	1.48543	Afadin/alpha-actinin-binding protein (AHRD V3.3 *** A0A2U1PE59_ARTAN)	26
Solyc03g093850	No	0.018782	0.11	0.03	1.87447	ATP-dependent DNA helicase SRS2-like protein (AHRD V3.3 *** A0A2G2X4T1_CAPBA)	26
Solyc01g065530	No	0.0190928	0.11	0.02	2.45943	COBRA-like protein (AHRD V3.3 *** A0A2G3AIT3_CAPAN)	26
Solyc10g086190	Yes	0.0192234	0.19	0.1	0.925999	Adenosine kinase (AHRD V3.3 *** A0A1U8FGB1_CAPAN)	26
Solyc11g072280	No	0.0193706	0.12	0.01	3.58496	65-kDa microtubule-associated protein 3 (AHRD V3.3 *** A0A2G2YGP9_CAPAN),Pfam:PF03999	26
Solyc10g079730	No	0.0201236	0.12	0.03	2	Condensin complex subunit 1 (AHRD V3.3 *** A0A2G2YP95_CAPAN)	26
Solyc02g071330	No	0.02049	0.12	0.03	2	SH3 domain-containing protein (AHRD V3.3 *** A0A2U1QNC4_ARTAN)	26
Solyc07g005330	No	0.0206253	0.14	0.06	1.22239	Glucan endo-1,3-beta-glucosidase (AHRD V3.3 *** A0A2U1LWN7_ARTAN)	26
Solyc08g081195	No	0.0209736	0.16	0.07	1.19265		26
Solyc05g055530	No	0.0213087	0.1	0.01	3.32193	Serine/threonine protein phosphatase 2A regulatory subunit (AHRD V3.3 *-* A0A1U8GYG2_CAPAN)	26
Solyc03g117180	No	0.0215312	0.09	0.02	2.16993	Protein kinase superfamily protein (AHRD V3.3 *** F4IRL6_ARATH)	26
Solyc03g096910	No	0.0215949	0.1	0.02	2.32193	ADP-ribosylation factor (AHRD V3.3 *** Q5FYS3_DAUCA)	26
Solyc06g072050	No	0.0220737	0.11	0.02	2.45943	CBS domain containing protein (AHRD V3.3 *** B6U1W0_MAIZE)	26
Solyc03g121440	No	0.0221237	0.12	0.03	2	Proline-rich receptor-like protein kinase PERK13 (AHRD V3.3 *** A0A2G2XXB3_CAPAN)	26
Solyc03g058380	No	0.0222111	0.18	0.1	0.847997		26
Solyc07g008900	Yes	0.0224556	0.19	0.09	1.078	Subtilisin-like protease-like protein (AHRD V3.3 *** A0A2K3P616_TRIPR)	26
Solyc03g114460	No	0.022769	0.15	0.06	1.32193	Acetyl-coenzyme A synthetase (AHRD V3.3 *** A0A2S4Q6W4_CITFR)	26
Solyc01g066900	No	0.0239189	0.1	0.01	3.32193	uveal autoantigen with coiled-coil/ankyrin (AHRD V3.3 *** AT4G15790.1)	26
Solyc06g007980	Yes	0.0241697	0.18	0.09	1	Sterol 3-beta-glucosyltransferase (AHRD V3.3 *** B6U4Q7_MAIZE)	26
Solyc09g075460	No	0.024386	0.12	0.03	2	Pectin lyase-like superfamily protein (AHRD V3.3 *** A0A2U1PV10_ARTAN)	26
Solyc10g005480	No	0.0245878	0.1	0.03	1.73697	F-box family protein (AHRD V3.3 *** A0A2U1N101_ARTAN)	26
Solyc03g098460	No	0.024627	0.11	0.03	1.87447	NAD(P)-binding Rossmann-fold superfamily protein (AHRD V3.3 *** A0A2U1MVW0_ARTAN)	26
Solyc07g020800	No	0.0247443	0.09	0.01	3.16993	Rac-like GTP binding protein (AHRD V3.3 *** Q9S821_PHYPA)	26
Solyc04g071880	No	0.0255271	0.13	0.04	1.70044	Pyrophosphate-energized membrane proton pump (AHRD V3.3 *** G5DWK6_SILLA)	26
Solyc03g093310	No	0.0261219	0.08	0	#DIV/0!	F-box protein (AHRD V3.3 *** A0A2G3CVK1_CAPCH)	26
Solyc06g048850	No	0.0263551	0.08	0	#DIV/0!	hypothetical protein (AHRD V3.3 *** AT4G08330.1)	26
Solyc07g065120	No	0.0265849	0.21	0.12	0.807355	Glycerophosphodiester phosphodiesterase GDPDL4 (AHRD V3.3 *** A0A2G2Z5P4_CAPAN)	26
Solyc07g049730	No	0.026857	0.15	0.06	1.32193	Transmembrane protein, putative (DUF1068) (AHRD V3.3 *** F4JGC5_ARATH)	26
Solyc01g110310	No	0.0274282	0.16	0.06	1.41504	GATA transcription factor (AHRD V3.3 *** K4B3P4_SOLLC)	26
Solyc09g007940	No	0.0275567	0.12	0.04	1.58496	Adenosine kinase (AHRD V3.3 *** A0A2G2VXW7_CAPBA)	26
Solyc06g075110	No	0.0276302	0.16	0.04	2	Lysine ketoglutarate reductase trans-splicing protein (DUF707) (AHRD V3.3 *** A0A1P8AMP7_ARATH)	26
Solyc04g014570	No	0.0282825	0.13	0.05	1.37851	Transmembrane 9 superfamily member (AHRD V3.3 *** A0A2G3CDP8_CAPCH)	26
Solyc06g082850	No	0.028291	0.08	0	#DIV/0!	myelin transcription factor (AHRD V3.3 *** AT5G01910.2)	26
Solyc11g010560	No	0.0283131	0.13	0.04	1.70044	Kinesin (AHRD V3.3 *** A0A200PNK3_9MAGN)	26
Solyc09g057880	No	0.0285471	0.09	0.02	2.16993	protein FAR1-RELATED SEQUENCE 5 (AHRD V3.3 *** A0A2I4HVM5_9ROSI)	26
Solyc05g051460	No	0.0287636	0.15	0.06	1.32193	Homeobox-leucine zipper protein HOX4 (AHRD V3.3 *** A0A2G2Y5D1_CAPAN)	26
Solyc03g006590	No	0.0288656	0.11	0.01	3.45943	multidrug resistance protein (AHRD V3.3 *** AT1G09812.1)	26
Solyc06g050220	Yes	0.0297394	0.15	0.07	1.09954	Alpha-soluble NSF attachment protein (AHRD V3.3 *-* A0A1U8GWI2_CAPAN)	26
Solyc02g093790	Yes	0.0304073	0.17	0.08	1.08746	alpha/beta-Hydrolases superfamily protein (AHRD V3.3 *** AT3G27320.1)	26
Solyc01g100320	Yes	0.0305683	0.19	0.09	1.078	Disulfide-isomerase-like protein (AHRD V3.3 *** B3TLY7_ELAGV)	26
Solyc02g069580	No	0.0306277	0.15	0.06	1.32193	UDP-glucose 4-epimerase (AHRD V3.3 *** A0A1Y1ITM0_KLENI)	26
Solyc10g086760	No	0.0308318	0.11	0.02	2.45943	Tubulin beta chain (AHRD V3.3 *** A0A1U8EHY4_CAPAN)	26
Solyc04g049360	No	0.0308975	0.15	0.06	1.32193	aminodeoxychorismate synthase/glutamine amidotransferase	26
Solyc05g054355	No	0.0321886	0.08	0	#DIV/0!		26
Solyc05g015210	Yes	0.032758	0.15	0.07	1.09954	transforming growth factor-beta receptor-associated protein 1 (AHRD V3.3 *-* A0A2I4GBN0_9ROSI)	26
Solyc07g056270	No	0.0330013	0.1	0.02	2.32193	Receptor-like protein kinase (AHRD V3.3 *** A0A2K3P4G5_TRIPR)	26
Solyc09g082370	No	0.0331153	0.15	0.02	2.90689	Type I inositol polyphosphate 5-phosphatase 5 (AHRD V3.3 *-* A0A199V5W7_ANACO)	26
Solyc07g008095	No	0.0331254	0.13	0.04	1.70044		26
Solyc03g112660	No	0.0333081	0.2	0.11	0.862496	protein MODIFIER OF SNC1 1-like isoform X1 (AHRD V3.3 *** A0A2I4G1G1_9ROSI)	26
Solyc04g045470	No	0.0340355	0.13	0.06	1.11548	O-fucosyltransferase (AHRD V3.3 *** A0A2P5CW83_PARAD)	26
Solyc08g066635	No	0.0342489	0.1	0	#DIV/0!		26
Solyc00g006490	No	0.0342682	0.22	0.13	0.758992		26
Solyc01g108140	No	0.0343167	0.11	0.01	3.45943	B3 domain-containing protein (AHRD V3.3 *** A0A1U8E8F3_CAPAN)	26
Solyc09g074360	Yes	0.0344253	0.24	0.12	1	RNA binding protein (AHRD V3.3 *** B6UFA0_MAIZE)	26
Solyc01g091040	No	0.034512	0.11	0.02	2.45943	Cysteine-rich repeat secretory protein 15 (AHRD V3.3 *** A0A2G2XNS3_CAPBA)	26
Solyc02g082140	No	0.034705	0.1	0.01	3.32193	galactan beta-1,4-galactosyltransferase GALS3 (AHRD V3.3 *** A0A2I4EYQ4_9ROSI)	26
Solyc02g066980	No	0.0353119	0.08	0	#DIV/0!	TPX2 (Targeting protein for Xklp2) protein family (AHRD V3.3 *** F4K9T9_ARATH)	26
Solyc06g051310	No	0.035326	0.17	0.09	0.917538	Clathrin heavy chain (AHRD V3.3 *** A0A1U8F1S0_CAPAN)	26
Solyc08g077850	No	0.0354584	0.11	0.04	1.45943	tRNA/rRNA methyltransferase (SpoU) family protein (AHRD V3.3 *** A0A2U1NGV1_ARTAN)	26
Solyc09g015080	No	0.0358411	0.11	0.03	1.87447	Patellin-6 (AHRD V3.3 *** A0A1U8EDI8_CAPAN)	26
Solyc11g044340	No	0.0360815	0.11	0.03	1.87447	Pre-mRNA-processing protein 40A (AHRD V3.3 *** A0A2U1LAQ9_ARTAN)	26
Solyc03g083970	Yes	0.0366568	0.16	0.07	1.19265	BAG family molecular chaperone regulator 7-like (AHRD V3.3 *** A0A2I4H718_9ROSI)	26
Solyc10g078530	Yes	0.0369471	0.21	0.11	0.932886	Patatin (AHRD V3.3 *** A0A2G3BI67_CAPCH)	26
Solyc01g095650	No	0.0370962	0.08	0	#DIV/0!	Histone H3 (AHRD V3.3 *** A1BPL5_ARAHH)	26
Solyc07g005310	No	0.0373286	0.18	0.1	0.847997	Unknown protein	26
Solyc07g065290	No	0.0375905	0.09	0.01	3.16993	Zinc finger transcription factor 51	26
Solyc07g056260	No	0.0378053	0.23	0.13	0.823122	Callose synthase 3 (AHRD V3.3 *** A0A1U8HKF3_CAPAN)	26
Solyc05g007030	No	0.0379516	0.13	0.05	1.37851	heat-inducible transcription repressor (AHRD V3.3 *** AT3G17900.2)	26
Solyc11g017130	No	0.0386572	0.07	0	#DIV/0!	FHA domain-containing protein PS1 (AHRD V3.3 *** A0A2G3CMM6_CAPCH)	26
Solyc11g006130	No	0.0395506	0.1	0.02	2.32193	Methyltransferase-like protein (AHRD V3.3 *** A0A2G3B1C8_CAPCH),Pfam:PF13489	26
Solyc04g064480	No	0.0399722	0.25	0.16	0.643856	Unknown protein	26
Solyc10g006480	No	0.0406199	0.26	0.18	0.530515	Polyubiquitin (AHRD V3.3 *** F1SY21_MESCR)	26
Solyc10g008300	No	0.0406264	0.09	0.03	1.58496	Mannan endo-1,4-beta-mannosidase (AHRD V3.3 *** A0A2K3MXH2_TRIPR)	26
Solyc03g079950	No	0.0407574	0.11	0.03	1.87447	Double-stranded DNA binding protein (AHRD V3.3 *-* F4KH76_ARATH)	26
Solyc09g091430	No	0.0408243	0.17	0.07	1.28011	Pectate lyase (AHRD V3.3 *** A0A2G2W1U1_CAPBA)	26
Solyc04g049710	No	0.0408675	0.13	0.04	1.70044	Protein TONNEAU 1b (AHRD V3.3 *** A0A1U8GVY3_CAPAN)	26
Solyc05g055170	No	0.0421436	0.09	0.02	2.16993	charged multivesicular body protein 5-like (AHRD V3.3 *** A0A2I4G8C5_9ROSI)	26
Solyc06g059760	Yes	0.0422209	0.16	0.08	1	Transcriptional corepressor SEUSS (AHRD V3.3 *** A0A2G2WJJ1_CAPBA)	26
Solyc06g050720	No	0.0422365	0.13	0.06	1.11548	staphylococcal-like nuclease CAN2 (AHRD V3.3 *** A0A2I4EQZ2_9ROSI)	26
Solyc06g066810	No	0.0424182	0.09	0.02	2.16993	Katanin p60 ATPase-containing subunit A1 (AHRD V3.3 *** A0A1U8HDY3_CAPAN)	26
Solyc02g070855	No	0.0425818	0.08	0.01	3		26
Solyc12g056240	No	0.0429494	0.13	0.05	1.37851	Glutathione peroxidase (AHRD V3.3 *** A0A1U8EV38_CAPAN)	26
Solyc01g087210	No	0.0435363	0.16	0.09	0.830075	Cellulose synthase (AHRD V3.3 *** M1A916_SOLTU)	26
Solyc12g008580	No	0.0437393	0.08	0.01	3	Glucan endo-1,3-beta-glucosidase 12 (AHRD V3.3 *** A0A2G2X3S4_CAPBA)	26
Solyc07g062860	No	0.0438447	0.2	0.11	0.862496	26S proteasome non-ATPase regulatory subunit 5 (AHRD V3.3 *** A0A200QM10_9MAGN)	26
Solyc08g066980	No	0.0440134	0.11	0.04	1.45943	Nucleotide/sugar transporter family protein (AHRD V3.3 *** A0A2U1NJJ9_ARTAN)	26
Solyc06g059755	No	0.0440816	0.08	0.02	2		26
Solyc10g054100	No	0.0442714	0.09	0.01	3.16993	Protein DETOXIFICATION (AHRD V3.3 *** S8CW50_9LAMI)	26
Solyc04g051570	No	0.0444642	0.21	0.12	0.807355	spatacsin carboxy-terminus protein (AHRD V3.3 *** AT4G39420.2)	26
Solyc01g091460	No	0.0449391	0.18	0.1	0.847997	Brefeldin A-inhibited guanine nucleotide-exchange protein 2 (AHRD V3.3 *** A0A2G2XNT6_CAPBA)	26
Solyc03g123920	No	0.0452252	0.09	0.02	2.16993	Ubiquitin-specific protease family C19 protein (AHRD V3.3 *** A0A2K3NKS0_TRIPR)	26
Solyc02g084590	No	0.0456128	0.09	0.02	2.16993	GATA transcription factor (AHRD V3.3 *** K4BAX4_SOLLC)	26
Solyc05g053060	No	0.0458072	0.11	0.01	3.45943	Unknown protein	26
Solyc11g068420	No	0.045822	0.2	0.11	0.862496	Ribosomal protein (AHRD V3.3 *** Q6ER67_ORYSJ)	26
Solyc01g097000	No	0.0465214	0.19	0.11	0.788496	Glycosyl hydrolase family protein (AHRD V3.3 *** A0A1P8B9U3_ARATH)	26
Solyc06g008040	No	0.0471384	0.16	0.09	0.830075	CLIP-associated protein (AHRD V3.3 *** A0A2G3C415_CAPCH)	26
Solyc04g015280	No	0.0474544	0.09	0.01	3.16993	Zinc finger C3HC4 type (RING finger) protein (AHRD V3.3 *-* A0A2K3NMH0_TRIPR)	26
Solyc10g084420	No	0.0476038	0.07	0	#DIV/0!	transmembrane protein (AHRD V3.3 --* AT2G37300.6)	26
Solyc06g007210	No	0.0476599	0.21	0.13	0.691878	Unknown protein	26
Solyc07g042910	No	0.0480283	0.2	0.11	0.862496	transmembrane protein (AHRD V3.3 *** AT5G58100.2)	26
Solyc03g114760	No	0.0482408	0.08	0.01	3	Protein MICROTUBULE BINDING PROTEIN 2C (AHRD V3.3 *** MBP2C_TOBAC)	26
Solyc12g042990	No	0.0482786	0.14	0.06	1.22239	CASC3/Barentsz eIF4AIII binding protein (AHRD V3.3 *** AT1G80000.3)	26
Solyc05g023800	No	0.0484625	0.17	0.09	0.917538	Ran protein/TC4 protein 1	26
Solyc12g014120	No	0.0489585	0.1	0.04	1.32193	WAS/WASL-interacting protein family member 1 isoform X1 (AHRD V3.3 *-* XP_020550010.1)	26
Solyc10g053970	No	0.0496942	0.12	0.05	1.26303	Sec14p-like phosphatidylinositol transfer family protein (AHRD V3.3 *** A0A2U1MGM1_ARTAN)	26
Solyc01g099460	No	0.0497544	0.11	0.04	1.45943	ATP-dependent DNA helicase (AHRD V3.3 *** A0A2G2XW06_CAPAN)	26
Solyc04g076850	Yes	7.1715e-62	1.52	0.18	3.078	entire	25
Solyc05g009880	Yes	7.38983e-60	1.56	0.06	4.70044	bHLH transcription factor 038	25
Solyc08g061970	Yes	4.14156e-53	1.58	0.05	4.98185	putative spermine synthase,Pfam:PF01564	25
Solyc10g076790	Yes	2.48892e-49	1.38	0.08	4.10852	Auxin transporter-like protein 1 (AHRD V3.3 *** A0A2G2YL11_CAPAN)	25
Solyc09g075900	Yes	9.03099e-48	1.19	0.03	5.30986	Spermidine synthase (AHRD V3.3 *** F8WLB6_CITUN),Pfam:PF01564	25
Solyc01g111310	Yes	3.41705e-46	1.2	0.05	4.58496	SlLAX2	25
Solyc11g069470	Yes	5.02591e-45	1.03	0.1	3.36457	Homeobox leucine-zipper protein (AHRD V3.3 *** Q8H962_ZINVI)	25
Solyc07g065880	Yes	1.73075e-44	1.05	0.07	3.90689	Kinesin KP1 (AHRD V3.3 *** A0A2G2WFS9_CAPBA)	25
Solyc08g013730	No	2.44637e-44	1.59	0.27	2.558	NOD26-like intrinsic protein5.1	25
Solyc04g082490	Yes	2.10256e-40	1.12	0.08	3.80735	Niemann-Pick C1 protein-like (AHRD V3.3 *** A0A2I4DPI3_9ROSI)	25
Solyc09g011170	Yes	4.26062e-39	1.05	0.15	2.80735	Prf interactor 30137	25
Solyc08g066500	Yes	6.81928e-37	0.84	0.09	3.22239	Homeobox leucine-zipper protein (AHRD V3.3 *** Q8H964_ZINVI)	25
Solyc06g050315	No	4.65994e-36	1.17	0.31	1.91617		25
Solyc11g068960	Yes	2.28348e-34	0.81	0.11	2.88042	Transcription factor LHW (AHRD V3.3 *** A0A2G3ATR4_CAPCH)	25
Solyc09g091430	Yes	1.63126e-32	0.84	0.07	3.58496	Pectate lyase (AHRD V3.3 *** A0A2G2W1U1_CAPBA)	25
Solyc07g022790	No	3.49752e-32	1.19	0.32	1.89482	Calcium-transporting ATPase (AHRD V3.3 *** A0A2G2VA10_CAPBA)	25
Solyc09g014380	Yes	3.66908e-30	1.01	0.13	2.95777	SlLAX1	25
Solyc01g087140	Yes	3.07652e-29	0.74	0.03	4.62449	Late embryogenesis abundant protein (AHRD V3.3 *-* A0A200QZY3_9MAGN)	25
Solyc04g079560	Yes	2.56447e-26	0.66	0.05	3.72247	Lysine histidine transporter-like 8 (AHRD V3.3 *** A0A1U8GKT6_CAPAN)	25
Solyc03g115680	Yes	6.01639e-25	0.73	0.14	2.38247	Formin-like protein (AHRD V3.3 *-* A0A328D036_9ASTE)	25
Solyc07g054740	Yes	3.59238e-24	0.59	0.07	3.07529	Vesicle-associated protein 4-2 (AHRD V3.3 *** A0A2G3C0K4_CAPCH)	25
Solyc05g005010	Yes	5.56054e-24	0.64	0.03	4.41504	NEP-interacting protein, putative (DUF239) (AHRD V3.3 *** F4I5H4_ARATH)	25
Solyc03g118370	Yes	5.84536e-24	0.59	0.02	4.88264	Carboxypeptidase (AHRD V3.3 *** A0A2G3CZU5_CAPCH)	25
Solyc03g083880	Yes	2.70782e-23	0.56	0.01	5.80735	NAC domain-containing protein (AHRD V3.3 *** A0A2U1LJ98_ARTAN)	25
Solyc02g084720	Yes	3.10106e-23	1	0.18	2.47393	beta-galactosidase 6	25
Solyc04g064480	Yes	5.21166e-23	0.68	0.16	2.08746	Unknown protein	25
Solyc04g014360	Yes	1.42714e-22	0.54	0.04	3.75489	bHLH transcription factor 032	25
Solyc10g049580	Yes	2.18066e-22	0.62	0.04	3.9542	classical arabinogalactan protein 9-like (AHRD V3.3 *-* XP_004248771.3)	25
Solyc07g005470	Yes	3.13582e-22	0.57	0.04	3.83289	Reticulon-like protein (AHRD V3.3 *-* A0A2G3BP47_CAPCH)	25
Solyc04g080940	Yes	3.39808e-22	0.67	0.05	3.74416	WAT1-related protein (AHRD V3.3 *** K4BVH3_SOLLC)	25
Solyc09g090910	Yes	1.62036e-21	0.61	0.06	3.34577	auxin-regulated IAA13	25
Solyc05g025740	No	4.98029e-21	0.76	0.2	1.926		25
Solyc07g041230	Yes	6.51055e-21	0.51	0.04	3.67243	Protein Brevis radix-like 1 (AHRD V3.3 *** A0A1U8HG14_CAPAN)	25
Solyc08g078500	Yes	8.28652e-21	0.64	0.08	3	auxin canalization protein (DUF828) (AHRD V3.3 *** AT4G17350.1)	25
Solyc05g051640	Yes	8.83875e-21	0.46	0.03	3.9386	Leucine-rich repeat receptor-like protein kinase (AHRD V3.3 *** A0A2R6PLW3_ACTCH)	25
Solyc01g097650	Yes	2.07138e-20	0.57	0.04	3.83289	Serinc-domain containing serine and sphingolipid biosynthesis protein (AHRD V3.3 *** A0A2U1MZP6_ARTAN)	25
Solyc07g005215	Yes	1.03114e-19	0.64	0.14	2.19265		25
Solyc02g084345	Yes	1.1724e-19	0.49	0.01	5.61471		25
Solyc04g008200	Yes	1.3382e-19	0.58	0.07	3.05063	LES457048 hero resistance protein 1 homologue	25
Solyc05g026180	Yes	1.42536e-19	0.63	0.02	4.97728	NAC domain (AHRD V3.3 *** A0A200QDG2_9MAGN)	25
Solyc04g006990	Yes	2.5799e-19	0.52	0.04	3.70044	bHLH transcription factor 029	25
Solyc12g010237	Yes	4.98519e-19	0.7	0.18	1.95936		25
Solyc03g111690	Yes	6.52032e-19	0.64	0.1	2.67807	Pectate lyase (AHRD V3.3 *** A0A2G2ZW27_CAPAN)	25
Solyc05g050540	Yes	2.1807e-18	0.45	0.01	5.49185	Laccase (AHRD V3.3 *** K4C186_SOLLC)	25
Solyc09g011750	Yes	3.35234e-16	0.44	0.04	3.45943	Protein kinase domain (AHRD V3.3 *** A0A200R4T5_9MAGN)	25
Solyc11g010690	Yes	4.88988e-16	0.44	0.04	3.45943	Nucleobase-ascorbate transporter 11 (AHRD V3.3 *-* A0A2G2Y5P1_CAPAN)	25
Solyc10g085670	Yes	6.37242e-16	0.58	0.02	4.85798	MAP kinase kinase kinase 79	25
Solyc07g054300	Yes	1.38247e-15	0.45	0.06	2.90689	Protein phosphatase 2C (AHRD V3.3 *** A0A2U1PMG8_ARTAN)	25
Solyc02g024070	Yes	2.56708e-15	0.4	0.03	3.73697	Homeobox leucine-zipper protein (AHRD V3.3 *** A0A2U1QME9_ARTAN)	25
Solyc05g009360	Yes	3.18216e-14	0.44	0.09	2.28951	translocase subunit seca (AHRD V3.3 *** AT1G13390.2)	25
Solyc04g072570	Yes	4.54435e-14	0.46	0.08	2.52356	Receptor-like kinase (AHRD V3.3 *** A0A0K9PIY0_ZOSMR)	25
Solyc05g008060	Yes	5.52894e-14	0.42	0.07	2.58496	SlPIN4	25
Solyc06g005560	Yes	6.48072e-14	0.48	0.06	3	expansin9	25
Solyc01g006370	Yes	1.89333e-13	0.56	0.16	1.80735	Callose synthase (AHRD V3.3 *** K7PRK8_MAIZE)	25
Solyc01g108510	Yes	2.0506e-13	0.4	0.05	3	P-loop containing nucleoside triphosphate hydrolases superfamily protein (AHRD V3.3 *** A0A2U1PVD3_ARTAN)	25
Solyc09g009010	Yes	2.67116e-13	0.44	0.03	3.87447	Glucomannan 4-beta-mannosyltransferase 2 (AHRD V3.3 *** A0A2G2YPQ3_CAPAN)	25
Solyc02g068720	Yes	2.71677e-13	0.49	0.05	3.29278	Protein NAP1 (AHRD V3.3 *** A0A2G3A6H3_CAPAN)	25
Solyc03g093330	Yes	3.59189e-13	0.36	0.03	3.58496	Leucine-rich repeat receptor-like protein kinase (AHRD V3.3 *** A0A2R6PLW3_ACTCH)	25
Solyc07g007840	Yes	1.71667e-12	0.48	0.11	2.12553	SPOC domain-containing protein (AHRD V3.3 *-* A0A1Q3D798_CEPFO)	25
Solyc09g008240	Yes	1.85047e-12	0.41	0.07	2.5502	ABC transporter (AHRD V3.3 *** A0A200R5N4_9MAGN)	25
Solyc02g078800	Yes	2.46285e-12	0.37	0.04	3.20945	Katanin p80 WD40 repeat-containing subunit B1 (AHRD V3.3 *** A0A2G2XVM8_CAPAN)	25
Solyc11g069710	Yes	2.94912e-12	0.36	0.04	3.16993	ABC transporter-like (AHRD V3.3 *** A0A200Q907_9MAGN)	25
Solyc01g108400	Yes	3.37545e-12	0.37	0.05	2.88753	CDPK-related protein kinase (AHRD V3.3 *** A0A2G3AU42_CAPCH)	25
Solyc03g115950	Yes	3.61256e-12	0.45	0.1	2.16993	BnaA06g38590D protein (AHRD V3.3 *** A0A078IDZ0_BRANA)	25
Solyc07g053640	Yes	3.97961e-12	0.39	0.04	3.2854	Arabinogalactan-protein (AHRD V3.3 *-* Q41256_NICAL)	25
Solyc03g083030	Yes	4.15821e-12	0.33	0.04	3.04439	ABL interactor-like protein 3 (AHRD V3.3 *** AT5G24310.1)	25
Solyc11g011920	No	4.19211e-12	0.64	0.22	1.54057	Glutamate decarboxylase (AHRD V3.3 *** B1Q3F1_SOLLC)	25
Solyc09g008380	Yes	6.68655e-12	0.42	0.07	2.58496	Pectate lyase (AHRD V3.3 *** A0A2G2VX49_CAPBA)	25
Solyc01g102940	Yes	7.2969e-12	0.34	0.04	3.08746	Methionine S-methyltransferase (AHRD V3.3 *** A0A2G2W8J7_CAPBA)	25
Solyc11g044470	No	8.16173e-12	0.58	0.21	1.46566	RNA-binding (RRM/RBD/RNP motifs) family protein (AHRD V3.3 *** Q67YS0_ARATH)	25
Solyc12g010310	Yes	1.27304e-11	0.53	0.16	1.72792	Unknown protein	25
Solyc06g075590	Yes	1.44106e-11	0.43	0.1	2.10434	NOT2/NOT3/NOT5-like protein (AHRD V3.3 *** A0A2U1KP40_ARTAN)	25
Solyc02g079750	Yes	1.81459e-11	0.38	0.04	3.24793	Quinone reductase (AHRD V3.3 *** F8WQS4_NICBE)	25
Solyc11g062440	Yes	2.20352e-11	0.42	0.07	2.58496	L-ascorbate oxidase (AHRD V3.3 *** ASO_TOBAC)	25
Solyc09g055350	Yes	2.21671e-11	0.46	0.15	1.61667	ABC transporter ATP-binding protein (AHRD V3.3 *** A0A1Y1IJM1_KLENI)	25
Solyc11g006990	Yes	5.52064e-11	0.32	0.04	3	Protein trichome birefringence-like 36 (AHRD V3.3 *** A0A2G2Y6D1_CAPAN)	25
Solyc02g077630	Yes	5.60809e-11	0.37	0.03	3.62449	Receptor-like protein kinase (AHRD V3.3 *** A0A2R6QLC9_ACTCH)	25
Solyc06g068880	Yes	6.89583e-11	0.37	0.05	2.88753	Carboxypeptidase (AHRD V3.3 *** A0A2G2ZBY4_CAPAN)	25
Solyc04g049360	Yes	9.55529e-11	0.38	0.06	2.66297	aminodeoxychorismate synthase/glutamine amidotransferase	25
Solyc02g083500	Yes	1.10139e-10	0.38	0.04	3.24793	cell wall integrity/stress response component (AHRD V3.3 *** AT5G66090.1)	25
Solyc02g020910	Yes	1.17098e-10	0.5	0.15	1.73697	Unknown protein	25
Solyc06g059730	Yes	1.20448e-10	0.34	0.01	5.08746	SlPIN6	25
Solyc04g081235	Yes	2.12722e-10	0.33	0.03	3.45943		25
Solyc12g096980	Yes	2.13109e-10	0.39	0.02	4.2854	auxin-regulated IAA11	25
Solyc06g007960	Yes	2.32106e-10	0.42	0.01	5.39232	O-methyltransferase (AHRD V3.3 *** A0A076NBT0_VACCO)	25
Solyc06g074960	Yes	2.44661e-10	0.35	0.05	2.80735	Dolichol kinase (AHRD V3.3 *** A0A1J3I6T5_NOCCA)	25
Solyc10g080540	Yes	2.53599e-10	0.32	0.01	5	Homeobox-leucine zipper protein HOX27 (AHRD V3.3 *** A0A2G3BH29_CAPCH)	25
Solyc02g069230	Yes	2.56222e-10	0.35	0.07	2.32193	RBR-type E3 ubiquitin transferase (AHRD V3.3 *** A0A1U8FJ78_CAPAN)	25
Solyc01g094880	Yes	3.52974e-10	0.35	0.07	2.32193	Quinoprotein amine dehydrogenase, beta chain-like RIC1-like guanyl-nucleotide exchange factor (AHRD V3.3 *** F4K735_ARATH)	25
Solyc12g017835	Yes	7.15754e-10	0.44	0.12	1.87447		25
Solyc12g006920	Yes	7.66082e-10	0.31	0.04	2.9542	Serine/threonine protein phosphatase 2A regulatory subunit (AHRD V3.3 *** A0A1U8ECN3_CAPAN)	25
Solyc05g012790	Yes	1.41097e-09	0.32	0.04	3	S-acyltransferase (AHRD V3.3 *** A0A2G2VL69_CAPBA)	25
Solyc12g044920	Yes	1.41338e-09	0.34	0.03	3.5025	Phospholipid-transporting ATPase (AHRD V3.3 *** A0A1U8F7U0_CAPAN)	25
Solyc02g086540	Yes	1.45539e-09	0.35	0.03	3.54432	Sister chromatid cohesion 1 protein 4 (AHRD V3.3 *-* A0A2G3DGK5_CAPCH)	25
Solyc12g042580	Yes	1.75399e-09	0.32	0.01	5	Plastocyanin-like (AHRD V3.3 *** A0A200PSX2_9MAGN)	25
Solyc02g078640	Yes	2.18169e-09	0.36	0.1	1.848	Protein MOR1 (AHRD V3.3 *** A0A2G3D6B7_CAPCH)	25
Solyc12g095960	No	2.26035e-09	0.66	0.3	1.1375	RNA-binding KH domain protein (AHRD V3.3 *-* A0A2K3P1D4_TRIPR)	25
Solyc01g096450	Yes	2.29152e-09	0.46	0.12	1.9386	Eukaryotic aspartyl protease family protein (AHRD V3.3 *** A0A2U1PLR1_ARTAN)	25
Solyc02g090360	Yes	2.64788e-09	0.38	0.08	2.24793	L-ascorbate oxidase-like protein (AHRD V3.3 *** A0A1U8FPI3_CAPAN)	25
Solyc00g011150	No	2.7822e-09	1.08	0.62	0.800691		25
Solyc12g076350	Yes	2.94517e-09	0.48	0.17	1.4975	Pachytene checkpoint protein 2-like protein (AHRD V3.3 *-* A0A2G2Y8I8_CAPAN)	25
Solyc04g081260	Yes	3.56882e-09	0.35	0.05	2.80735	filament-like plant protein 4 (AHRD V3.3 *** A0A1U7XPP3_NICSY)	25
Solyc01g105700	Yes	3.79298e-09	0.35	0.05	2.80735	Myc-type, basic helix-loop-helix (BHLH) domain-containing protein (AHRD V3.3 *-* A0A2U1NNA1_ARTAN)	25
Solyc09g018370	No	3.85423e-09	0.53	0.21	1.3356	ARM repeat superfamily protein (AHRD V3.3 *** AT5G27970.1)	25
Solyc03g124010	Yes	3.89498e-09	0.36	0.1	1.848	p-loop containing nucleoside triphosphate hydrolases superfamily protein (AHRD V3.3 *** A0A1P8AT95_ARATH)	25
Solyc08g014130	Yes	4.47646e-09	0.4	0.14	1.51457	Isopropylmalate synthase (AHRD V3.3 *** K4CJ46_SOLLC)	25
Solyc03g120910	Yes	5.12149e-09	0.31	0.06	2.36923	Homeobox leucine-zipper protein (AHRD V3.3 *** Q76CL1_ZINVI)	25
Solyc03g058470	Yes	5.40632e-09	0.45	0.15	1.58496	Ypt/Rab-GAP domain of gyp1p superfamily protein (AHRD V3.3 *** A0A2U1MNI3_ARTAN)	25
Solyc07g063830	Yes	5.7783e-09	0.26	0.02	3.70044	bHLH transcription factor142	25
Solyc08g079120	Yes	7.96177e-09	0.27	0	#DIV/0!	NAC domain-containing protein (AHRD V3.3 *** A0A2U1LJ98_ARTAN)	25
Solyc01g089980	Yes	9.06249e-09	0.37	0.07	2.4021	ELMO/CED-12 family protein (AHRD V3.3 *** Q8VZ78_ARATH)	25
Solyc10g078530	Yes	9.86476e-09	0.41	0.11	1.89812	Patatin (AHRD V3.3 *** A0A2G3BI67_CAPCH)	25
Solyc08g066840	Yes	1.1161e-08	0.37	0.08	2.20945	tonoplast intrinsic protein 4.1	25
Solyc07g044780	Yes	1.11688e-08	0.33	0.05	2.72247	Zinc finger protein (AHRD V3.3 *** A0A200QX00_9MAGN)	25
Solyc11g066610	Yes	1.1976e-08	0.36	0.06	2.58496	ATPase complex subunit (AHRD V3.3 *** Q0WRX7_ARATH)	25
Solyc03g118840	Yes	1.21589e-08	0.36	0.08	2.16993	RING/U-box superfamily protein (AHRD V3.3 *** A0A2U1NS86_ARTAN)	25
Solyc06g051800	Yes	1.38167e-08	0.28	0.02	3.80735	expansin 1	25
Solyc04g078810	Yes	1.42897e-08	0.32	0.04	3	Remorin family protein (AHRD V3.3 *** A0A2U1MLE0_ARTAN)	25
Solyc04g050520	Yes	1.47574e-08	0.43	0.15	1.51937	Translational activator GCN1 (AHRD V3.3 *** A0A1J3GIF2_NOCCA)	25
Solyc03g111570	Yes	1.7943e-08	0.45	0.17	1.40439	callose synthase 10 (AHRD V3.3 *** A0A2I4E5T8_9ROSI)	25
Solyc03g117300	Yes	2.11762e-08	0.34	0.07	2.28011	Nodulin-like, Major facilitator superfamily domain protein (AHRD V3.3 *** A0A2U1PCN1_ARTAN)	25
Solyc06g050170	Yes	2.382e-08	0.33	0.06	2.45943	Potassium transporter (AHRD V3.3 *** A0A1Q3B385_CEPFO)	25
Solyc02g065070	Yes	2.81259e-08	0.31	0.04	2.9542	CDPK-related protein kinase (AHRD V3.3 *** A0A2G3D8R0_CAPCH)	25
Solyc12g009620	Yes	2.88403e-08	0.37	0.03	3.62449	Ubiquitin system component Cue protein (AHRD V3.3 *** F4KED5_ARATH)	25
Solyc01g112350	Yes	2.90238e-08	0.41	0.15	1.45066	Brefeldin A-inhibited guanine nucleotide-exchange protein 4 (AHRD V3.3 *** A0A2G2XW39_CAPAN)	25
Solyc04g009560	Yes	3.51008e-08	0.3	0.05	2.58496	Rab-GTPase-TBC domain (AHRD V3.3 *** A0A200R6A4_9MAGN)	25
Solyc05g017893	Yes	3.599e-08	0.43	0.15	1.51937		25
Solyc11g039650	No	4.17971e-08	0.47	0.19	1.30666	Dynamin (AHRD V3.3 *** A0A2U1N3P9_ARTAN)	25
Solyc03g007100	Yes	5.4026e-08	0.35	0.11	1.66985	Cleavage and polyadenylation specificity factor subunit 1 (AHRD V3.3 *** A0A1J3DYG9_NOCCA)	25
Solyc09g010210	Yes	5.69044e-08	0.39	0.08	2.2854	endo-1,4-beta-glucanase precursor (Cel2)	25
Solyc07g042520	Yes	5.94297e-08	0.33	0.04	3.04439	Sucrose synthase (AHRD V3.3 *** K4CEB3_SOLLC)	25
Solyc09g010913	Yes	6.46586e-08	0.42	0.15	1.48543		25
Solyc06g007940	Yes	6.95127e-08	0.22	0.01	4.45943		25
Solyc04g006970	Yes	7.4134e-08	0.3	0.04	2.90689	Phosphoenolpyruvate carboxylase (AHRD V3.3 *** A6YM33_RICCO)	25
Solyc09g059260	Yes	8.25515e-08	0.29	0.06	2.27302	Unknown protein	25
Solyc01g081540	Yes	9.04235e-08	0.32	0.08	2	Myosin-17 (AHRD V3.3 *** A0A2G3ALU8_CAPAN)	25
Solyc07g005420	Yes	1.13665e-07	0.42	0.12	1.80735	Unknown protein	25
Solyc10g078370	Yes	1.21582e-07	0.3	0.03	3.32193	Auxin Efflux Facilitator 9	25
Solyc09g060110	Yes	1.2961e-07	0.29	0.03	3.27302	Protein kinase domain (AHRD V3.3 *** A0A200PPE5_9MAGN)	25
Solyc01g079520	No	1.3049e-07	0.44	0.2	1.1375	DNA mismatch repair protein MutS (AHRD V3.3 *** A0A200R263_9MAGN)	25
Solyc06g005520	Yes	2.04604e-07	0.26	0.02	3.70044	Protein kinase superfamily protein (AHRD V3.3 *** A0A2U1M6Q6_ARTAN)	25
Solyc03g111425	Yes	2.18746e-07	0.31	0.07	2.14684		25
Solyc02g021160	Yes	2.24432e-07	0.34	0.09	1.91754	Unknown protein	25
Solyc01g094640	Yes	2.49044e-07	0.29	0.07	2.05063	DUF3741 domain-containing protein/DUF4378 domain-containing protein (AHRD V3.3 *** A0A1Q3CNJ4_CEPFO)	25
Solyc11g007200	Yes	2.55596e-07	0.32	0.04	3	Heavy metal-associated isoprenylated plant protein 26 (AHRD V3.3 *** A0A2I0X9F5_9ASPA)	25
Solyc08g044400	Yes	2.89205e-07	0.36	0.12	1.58496	SacI homology domain-containing protein / WW domain-containing protein (AHRD V3.3 *** F4J9G0_ARATH)	25
Solyc11g062390	Yes	2.9707e-07	0.4	0.14	1.51457	Stomatal closure-related actin-binding protein 1 (AHRD V3.3 *** A0A1U8EIL0_CAPAN)	25
Solyc08g005540	Yes	3.93773e-07	0.25	0.01	4.64386	Polyamine transporter PUT1 (AHRD V3.3 *** A0A2G2XLF3_CAPBA)	25
Solyc06g036540	Yes	4.02432e-07	0.33	0.1	1.72247	tail fiber (AHRD V3.3 *-* AT5G11280.1)	25
Solyc02g090570	Yes	4.10993e-07	0.35	0.11	1.66985	Transducin/WD40 repeat-like superfamily protein (AHRD V3.3 *** A0A2U1MYP5_ARTAN)	25
Solyc01g056340	Yes	4.24796e-07	0.32	0.08	2	de-etiolated 1	25
Solyc01g009715	Yes	4.25069e-07	0.32	0.03	3.41504		25
Solyc03g053080	Yes	4.66658e-07	0.26	0.05	2.37851	Kinesin (AHRD V3.3 *** A0A200RDE4_9MAGN)	25
Solyc03g034100	Yes	5.04963e-07	0.25	0.01	4.64386	ovate family protein 6	25
Solyc03g114020	Yes	5.24484e-07	0.26	0.04	2.70044	D-ribose-binding periplasmic protein (AHRD V3.3 *** A0A2P5CJ45_PARAD)	25
Solyc03g093480	Yes	6.61823e-07	0.39	0.14	1.47805	ARM repeat superfamily protein (AHRD V3.3 *** AT3G06530.5)	25
Solyc03g026000	Yes	6.89665e-07	0.23	0.02	3.52356	bromodomain-containing protein DDB_G0271118-like (AHRD V3.3 *** XP_021765153.1)	25
Solyc02g069630	Yes	7.21059e-07	0.3	0.06	2.32193	Subtilisin-like protease (AHRD V3.3 *** A0A1J3H877_NOCCA)	25
Solyc01g105020	Yes	7.2912e-07	0.32	0.05	2.67807	Protein phosphatase 2C (PP2C)-like domain (AHRD V3.3 *-* A0A200PXZ2_9MAGN)	25
Solyc01g104950	Yes	7.92878e-07	0.28	0.04	2.80735	LEXYL2	25
Solyc05g013490	Yes	8.58475e-07	0.38	0.15	1.34104	Formin-like protein 3 (AHRD V3.3 *-* A0A142CD24_9LAMI)	25
Solyc07g065900	Yes	8.63451e-07	0.29	0.05	2.53605	Fructose-bisphosphate aldolase (AHRD V3.3 *** A0A200Q3T9_9MAGN)	25
Solyc09g066280	Yes	9.69947e-07	0.31	0.04	2.9542	Transcription factor bHLH155-like protein (AHRD V3.3 *** A0A2K3NNU4_TRIPR)	25
Solyc03g053100	Yes	1.06658e-06	0.35	0.1	1.80735		25
Solyc09g009700	Yes	1.10497e-06	0.35	0.11	1.66985	GDSL esterase/lipase (AHRD V3.3 *** A0A2G2VWT1_CAPBA)	25
Solyc10g086660	Yes	1.34691e-06	0.22	0.01	4.45943	Rop guanine nucleotide exchange factor 7 (AHRD V3.3 *** A0A2G3BIR2_CAPCH)	25
Solyc08g065820	Yes	1.42431e-06	0.26	0.05	2.37851	Transcription factor jumonji (JmjC) domain-containing protein (AHRD V3.3 *-* Q8VYB9_ARATH)	25
Solyc08g075310	Yes	1.54069e-06	0.34	0.13	1.38702	AP-4 complex subunit epsilon (AHRD V3.3 *** A0A2G3C072_CAPCH)	25
Solyc09g018690	Yes	1.78361e-06	0.3	0.08	1.90689	ATP-dependent DNA helicase (AHRD V3.3 *** A0A2G2YTX4_CAPAN)	25
Solyc07g062210	Yes	1.96704e-06	0.26	0.01	4.70044	Protein trichome birefringence-like 43 (AHRD V3.3 *** A0A2G2WER8_CAPBA)	25
Solyc05g016440	Yes	2.11316e-06	0.35	0.12	1.54432	Mediator of RNA polymerase II transcription subunit 23 (AHRD V3.3 *** A0A1J3CXP3_NOCCA)	25
Solyc06g074110	Yes	2.13036e-06	0.24	0.03	3	Transcription factor (AHRD V3.3 *** A0A2G2WMH3_CAPBA)	25
Solyc04g079340	Yes	2.44534e-06	0.21	0.02	3.39232	DUF547 domain-containing protein/Lzipper-MIP1 domain-containing protein (AHRD V3.3 *** A0A1Q3BMV4_CEPFO)	25
Solyc07g056160	Yes	2.56113e-06	0.26	0.01	4.70044	CYP724B2 mRNA for cytochrome P450	25
Solyc02g079760	Yes	2.8324e-06	0.25	0.04	2.64386	Basic helix-loop-helix (BHLH) DNA-binding superfamily protein (AHRD V3.3 *** A0A2U1PMP2_ARTAN)	25
Solyc08g082910	Yes	2.95325e-06	0.31	0.1	1.63227	Dof zinc finger protein (AHRD V3.3 *** A0A068PXR9_TOBAC)	25
Solyc09g005750	Yes	2.9994e-06	0.27	0.05	2.43296	DUF3741 domain-containing protein/DUF4378 domain-containing protein/VARLMGL domain-containing protein (AHRD V3.3 *** A0A1Q3B3Y4_CEPFO)	25
Solyc10g078340	Yes	3.02367e-06	0.28	0.07	2	Stomatal closure-related actin-binding protein 2 (AHRD V3.3 *** A0A1U8EKT6_CAPAN)	25
Solyc06g051190	Yes	3.15782e-06	0.28	0.03	3.22239	RNA-dependent RNA polymerase (AHRD V3.3 *** A0A328DJK0_9ASTE)	25
Solyc08g016050	Yes	3.3783e-06	0.36	0.13	1.46949	Guanine nucleotide exchange factor SPIKE 1 (AHRD V3.3 *** A0A2G3AMT8_CAPAN)	25
Solyc06g082830	Yes	3.40478e-06	0.35	0.14	1.32193	hypothetical protein (AHRD V3.3 *** AT3G07580.1)	25
Solyc12g044410	Yes	3.62297e-06	0.31	0.1	1.63227	Homeobox leucine-zipper protein (AHRD V3.3 *** Q76CL1_ZINVI)	25
Solyc04g045470	Yes	3.8791e-06	0.25	0.06	2.05889	O-fucosyltransferase (AHRD V3.3 *** A0A2P5CW83_PARAD)	25
Solyc07g017430	Yes	3.89497e-06	0.36	0.13	1.46949	Phosphoinositide phosphatase (AHRD V3.3 *** A0A2R6QUK5_ACTCH)	25
Solyc03g122270	Yes	4.00088e-06	0.27	0.08	1.75489	Inter-alpha-trypsin inhibitor heavy chain-like protein (AHRD V3.3 *** Q8L798_ARATH)	25
Solyc06g031690	Yes	4.61588e-06	0.27	0.09	1.58496	Ankyrin repeat family protein (AHRD V3.3 *** A8MR72_ARATH),Pfam:PF13857	25
Solyc05g051870	Yes	4.78451e-06	0.23	0.02	3.52356	Pollen Ole e 1 allergen/extensin (AHRD V3.3 *** A0A200QVY0_9MAGN),Pfam:PF01190	25
Solyc02g014130	Yes	4.8049e-06	0.33	0.12	1.45943	ENHANCER OF AG-4 protein 2-like (AHRD V3.3 *** A0A2I4ED54_9ROSI)	25
Solyc02g084480	No	5.11723e-06	0.44	0.18	1.28951	golgin candidate 6-like isoform X2 (AHRD V3.3 *-* XP_025885295.1)	25
Solyc12g087893	Yes	5.39942e-06	0.19	0.02	3.24793		25
Solyc08g005270	Yes	5.89477e-06	0.39	0.16	1.2854	Poly [ADP-ribose] polymerase (AHRD V3.3 *** A0A2G2W3V7_CAPBA)	25
Solyc02g088940	Yes	6.17795e-06	0.28	0.07	2	CTP synthase (AHRD V3.3 *-* A0A2G3A9D9_CAPAN)	25
Solyc05g056140	Yes	6.2326e-06	0.26	0.05	2.37851	Zinc finger (C3HC4-type RING finger) family protein (AHRD V3.3 *** A0A2U1N0U6_ARTAN)	25
Solyc02g070260	Yes	6.29874e-06	0.43	0.18	1.25634	Outer arm dynein light chain 1 protein (AHRD V3.3 *** A0A2U1P7A2_ARTAN)	25
Solyc07g041660	Yes	6.44313e-06	0.32	0.11	1.54057	DENN domain-containing protein (AHRD V3.3 *** A0A1Q3BXR1_CEPFO)	25
Solyc09g010870	No	6.58932e-06	1.77	1.33	0.412323	Ribonuclease II/R (AHRD V3.3 *** A0A200R1B9_9MAGN)	25
Solyc01g087420	Yes	8.05004e-06	0.27	0.06	2.16993	Zinc finger, FYVE/PHD-type (AHRD V3.3 *** A0A2U1NX02_ARTAN)	25
Solyc01g067640	Yes	8.0599e-06	0.24	0.03	3	Protein kinase domain (AHRD V3.3 *** A0A200Q1N4_9MAGN)	25
Solyc04g025870	Yes	8.69367e-06	0.33	0.12	1.45943	AP-1 complex subunit gamma-1 (AHRD V3.3 *** A0A2G3CGI0_CAPCH)	25
Solyc01g060080	Yes	8.82914e-06	0.37	0.14	1.4021	serine/threonine-protein phosphatase 4 regulatory subunit 3-like (AHRD V3.3 *-* A0A2I4F1X2_9ROSI)	25
Solyc06g016750	Yes	9.40229e-06	0.29	0.09	1.68806	Nuclear factor Y, subunit C10 (AHRD V3.3 *-* A0A1P8AN83_ARATH)	25
Solyc03g051900	Yes	9.43224e-06	0.3	0.1	1.58496	Ribosomal protein S1 (AHRD V3.3 *** A0A200Q7K1_9MAGN)	25
Solyc04g076140	Yes	1.58331e-05	0.2	0.02	3.32193	Rho GTPase-activating protein REN1 (AHRD V3.3 *** A0A2G2X0E2_CAPBA)	25
Solyc02g087440	Yes	1.67279e-05	0.2	0.01	4.32193	DUF761 domain-containing protein (AHRD V3.3 *** A0A1Q3BYY0_CEPFO)	25
Solyc02g021420	Yes	1.79795e-05	0.29	0.1	1.53605	villin-4-like (AHRD V3.3 *** A0A1U7XDQ7_NICSY)	25
Solyc06g065730	Yes	1.82006e-05	0.32	0.12	1.41504	CHD3-type chromatin-remodeling factor PICKLE (AHRD V3.3 *** A0A2G2ZAQ4_CAPAN)	25
Solyc11g064880	Yes	1.89075e-05	0.29	0.09	1.68806	Rho GTPase-activating protein 7 (AHRD V3.3 *** A0A2G2YFL1_CAPAN)	25
Solyc05g005620	No	2.17052e-05	0.43	0.23	0.902703	RNA-binding protein 25-like (AHRD V3.3 *** A0A2K3LLK7_TRIPR)	25
Solyc07g018090	Yes	2.27887e-05	0.27	0.09	1.58496	Protein CLEC16A-like protein (AHRD V3.3 *-* A0A1J3IQ98_NOCCA)	25
Solyc06g076220	Yes	2.29509e-05	0.22	0.04	2.45943	expansin18	25
Solyc01g005120	Yes	2.29964e-05	0.24	0.03	3	Xyloglucan endotransglucosylase/hydrolase (AHRD V3.3 *** A0A2G3AYH1_CAPCH)	25
Solyc10g044740	Yes	2.42701e-05	0.22	0.04	2.45943	Aspartic proteinase-like protein 2 (AHRD V3.3 *** A0A1J6HZG4_NICAT)	25
Solyc07g005310	Yes	2.59018e-05	0.32	0.1	1.67807	Unknown protein	25
Solyc02g089550	Yes	2.65402e-05	0.25	0.05	2.32193	protein NSP-INTERACTING KINASE 1 (AHRD V3.3 *** A0A1U8FR57_CAPAN)	25
Solyc03g046590	Yes	2.74508e-05	0.24	0.06	2	AUGMIN subunit 5 (AHRD V3.3 *** AUG5_ARATH)	25
Solyc11g042990	Yes	3.01962e-05	0.33	0.14	1.23704	Kinase protein (AHRD V3.3 *** A0A2R4QNE4_9POAL)	25
Solyc08g075710	Yes	3.12113e-05	0.24	0.03	3	Polyamine transporter PUT1 (AHRD V3.3 *** A0A2G2XLV8_CAPBA)	25
Solyc05g047460	Yes	3.3767e-05	0.24	0.05	2.26303	Auxin Response Factor 7B	25
Solyc02g071860	Yes	3.40586e-05	0.29	0.07	2.05063	LRR_1 domain-containing protein/Pkinase_Tyr domain-containing protein/Malectin domain-containing protein (AHRD V3.3 *** A0A1Q3CJY9_CEPFO)	25
Solyc06g062380	Yes	3.42271e-05	0.32	0.11	1.54057	acid phosphatase 1-like (AHRD V3.3 *** A0A1U7W9D3_NICSY)	25
Solyc01g103480	Yes	3.47499e-05	0.26	0.08	1.70044	Coatomer subunit delta (AHRD V3.3 *** A0A2G2W8M4_CAPBA)	25
Solyc01g073910	Yes	3.67719e-05	0.2	0.04	2.32193	Homeobox-leucine zipper protein HOX27 (AHRD V3.3 *** A0A2G2XRN9_CAPBA)	25
Solyc03g083440	No	3.76673e-05	0.46	0.22	1.06413	Glutamate synthase (AHRD V3.3 *** A0A2U1PKW7_ARTAN)	25
Solyc04g016480	Yes	3.82131e-05	0.18	0.01	4.16993	SUN-like protein 12	25
Solyc11g006960	Yes	3.90795e-05	0.28	0.1	1.48543	spectrin beta chain%2C brain (AHRD V3.3 *** AT5G22450.3)	25
Solyc02g094540	Yes	4.30114e-05	0.34	0.14	1.28011	nuclear factor kappa-B-binding protein (AHRD V3.3 *-* AT5G13950.4)	25
Solyc02g069640	Yes	4.32266e-05	0.37	0.14	1.4021	Gamma-soluble NSF attachment protein (AHRD V3.3 *** A0A2G3D4B3_CAPCH),Pfam:PF14938	25
Solyc09g011690	Yes	4.45091e-05	0.29	0.09	1.68806	TIP41-like protein (AHRD V3.3 *** Q84JE0_ARATH)	25
Solyc12g098740	Yes	4.68666e-05	0.27	0.11	1.29546	clathrin interactor EPSIN 2-like (AHRD V3.3 *** A0A2I4ETK3_9ROSI)	25
Solyc02g094620	No	4.87906e-05	0.4	0.18	1.152		25
Solyc01g091620	Yes	5.21637e-05	0.24	0.07	1.77761	Shaggy-related protein kinase theta (AHRD V3.3 *** A0A2G2XNW0_CAPBA)	25
Solyc02g085420	No	5.40641e-05	0.5	0.28	0.836501	U1 small nuclear ribonucleoprotein 70 kDa (AHRD V3.3 *-* A0A2G3AAH2_CAPAN)	25
Solyc03g121060	Yes	5.89352e-05	0.23	0.04	2.52356	auxin-regulated IAA26	25
Solyc07g022760	Yes	5.92966e-05	0.37	0.16	1.20945	Pre-mRNA-processing protein 40A (AHRD V3.3 *** A0A2G2XIJ4_CAPBA)	25
Solyc09g018170	Yes	6.24504e-05	0.25	0.06	2.05889	MAP kinase kinase kinase 70	25
Solyc08g082930	Yes	6.24666e-05	0.21	0.03	2.80735		25
Solyc09g082510	Yes	6.57893e-05	0.21	0.04	2.39232	Kinase interacting (KIP1-like) family protein (AHRD V3.3 *** A0A2K3NUK8_TRIPR)	25
Solyc10g079490	Yes	6.8115e-05	0.22	0.03	2.87447	Core-2/I-branching beta-16-N-acetylglucosaminyltransferase family protein (AHRD V3.3 *** B6ST68_MAIZE)	25
Solyc11g066540	Yes	6.92801e-05	0.28	0.1	1.48543	Unknown protein	25
Solyc12g099910	Yes	7.6514e-05	0.37	0.17	1.12199	Protein CHROMATIN REMODELING 5 (AHRD V3.3 *** A0A2G3B5M0_CAPCH)	25
Solyc02g043860	Yes	8.46594e-05	0.27	0.09	1.58496	Insulinase (Peptidase family M16) family protein (AHRD V3.3 *** A0A2U1QK83_ARTAN)	25
Solyc04g050150	Yes	8.69995e-05	0.26	0.09	1.53051	RNA helicase DEAH-box13	25
Solyc06g035940	Yes	9.02383e-05	0.33	0.12	1.45943	Homeobox-leucine zipper protein ROC5 (AHRD V3.3 *** A0A2G2X6G6_CAPBA)	25
Solyc09g008860	Yes	0.000102611	0.2	0.03	2.73697	leucine-rich repeat receptor-like protein kinase PXC1 (AHRD V3.3 *** A0A1S4B9J1_TOBAC)	25
Solyc10g075030	Yes	0.000105759	0.22	0.03	2.87447	B3 domain-containing protein (AHRD V3.3 *** A0A2G3BDR8_CAPCH)	25
Solyc09g007680	Yes	0.000107768	0.3	0.11	1.44746	Zinc finger, RING-CH-type, Zinc finger, RING/FYVE/PHD-type (AHRD V3.3 *** A0A2U1LSH5_ARTAN)	25
Solyc04g076280	Yes	0.000108876	0.23	0.06	1.9386	MADS-box protein SVP (AHRD V3.3 *** A0A2G3CP45_CAPCH)	25
Solyc10g084140	Yes	0.000109665	0.27	0.09	1.58496	Ferrochelatase (AHRD V3.3 *** A0A2G3BRU7_CAPCH)	25
Solyc11g044880	Yes	0.000110043	0.27	0.09	1.58496	Kinesin (AHRD V3.3 *** A0A200RCF1_9MAGN)	25
Solyc01g057900	Yes	0.000110049	0.24	0.09	1.41504	E3 ubiquitin-protein ligase UPL6 (AHRD V3.3 *** A0A2G3DDX0_CAPCH)	25
Solyc12g095790	Yes	0.000119895	0.24	0.06	2	UDP-galactose transporter 2 (AHRD V3.3 *** A0A1U8EY77_CAPAN)	25
Solyc06g065430	Yes	0.000131219	0.22	0.04	2.45943	Cytochrome P450 (AHRD V3.3 *** A0A2U1KTH1_ARTAN)	25
Solyc01g090860	Yes	0.000140306	0.23	0.08	1.52356	Non-canonical poly(A) RNA polymerase PAPD7 (AHRD V3.3 *-* A0A1J3H7W2_NOCCA)	25
Solyc07g008900	Yes	0.000142092	0.29	0.09	1.68806	Subtilisin-like protease-like protein (AHRD V3.3 *** A0A2K3P616_TRIPR)	25
Solyc00g006490	Yes	0.000143571	0.32	0.13	1.29956		25
Solyc07g042910	Yes	0.000146224	0.27	0.11	1.29546	transmembrane protein (AHRD V3.3 *** AT5G58100.2)	25
Solyc11g066000	No	0.000166134	0.16	0	#DIV/0!	cyclin-dependent protein kinase inhibitor SMR3-like (AHRD V3.3 *-* A0A2I4FWF9_9ROSI)	25
Solyc12g027580	Yes	0.000189155	0.35	0.16	1.12928	Exportin-4 (AHRD V3.3 *** A0A1J3GJA6_NOCCA)	25
Solyc11g072600	Yes	0.000197449	0.22	0.06	1.87447	APETALA2d	25
Solyc03g005990	Yes	0.000197534	0.22	0.04	2.45943	BES1/BZR1 (AHRD V3.3 *** A0A2K3PP13_TRIPR)	25
Solyc01g094060	Yes	0.00020004	0.26	0.09	1.53051	BEACH domain-containing protein (AHRD V3.3 *-* A0A2U1L7V5_ARTAN)	25
Solyc04g010070	Yes	0.000206247	0.29	0.12	1.27302	Serine/threonine protein phosphatase 2A regulatory subunit B subunit alpha-like protein (AHRD V3.3 *** A0A2K3NUG4_TRIPR)	25
Solyc01g091460	Yes	0.000219542	0.28	0.1	1.48543	Brefeldin A-inhibited guanine nucleotide-exchange protein 2 (AHRD V3.3 *** A0A2G2XNT6_CAPBA)	25
Solyc06g016760	Yes	0.000228373	0.17	0.03	2.5025	gamma-secretase subunit (AHRD V3.3 *-* AT5G09310.1)	25
Solyc05g052510	Yes	0.00024242	0.33	0.15	1.1375	Clathrin heavy chain (AHRD V3.3 *** A0A2G2WTL3_CAPBA)	25
Solyc01g057850	Yes	0.000261168	0.26	0.09	1.53051	nuclear export mediator factor NEMF-like (AHRD V3.3 *** A0A2I4F1S6_9ROSI),Pfam:PF05833	25
Solyc02g078805	Yes	0.00026196	0.17	0.02	3.08746		25
Solyc11g018690	Yes	0.000266052	0.33	0.09	1.87447	ABC transporter G family member 25 (AHRD V3.3 *** A0A1U8GMW2_CAPAN)	25
Solyc07g005960	No	0.000267525	0.16	0.01	4	Carboxypeptidase (AHRD V3.3 *** A0A1U8F7V7_CAPAN)	25
Solyc08g006420	Yes	0.000272118	0.25	0.09	1.47393	nucleoporin (AHRD V3.3 *** AT4G31570.3)	25
Solyc12g027770	Yes	0.000279135	0.29	0.11	1.39855	Rhodanese-like domain-containing protein chloroplastic-like (AHRD V3.3 *-* A0A2K3PIX2_TRIPR)	25
Solyc07g049720	Yes	0.000295495	0.29	0.12	1.27302	10kDa polypeptide precursor of photosystem 2	25
Solyc08g065890	Yes	0.000334853	0.22	0.07	1.65208	Clathrin interactor EPSIN 1 (AHRD V3.3 *** A0A2G2YWX6_CAPAN)	25
Solyc05g010680	No	0.000356623	0.15	0.01	3.90689	Alpha/beta-Hydrolases superfamily protein (AHRD V3.3 *** F4J5H1_ARATH)	25
Solyc03g093460	Yes	0.000358877	0.17	0.03	2.5025	Protein kinase family protein (AHRD V3.3 *** S8C142_9LAMI)	25
Solyc07g006320	No	0.000364851	0.19	0.01	4.24793	auxin canalization protein (DUF828) (AHRD V3.3 *** AT5G57770.2)	25
Solyc04g026271	Yes	0.000373715	0.2	0.06	1.73697		25
Solyc05g009150	Yes	0.000382825	0.21	0.06	1.80735	Zinc finger protein (AHRD V3.3 *** A0A200QRC0_9MAGN)	25
Solyc06g066030	Yes	0.000383741	0.23	0.08	1.52356	Protein WVD2-like 1 (AHRD V3.3 *** A0A2G3C7U3_CAPCH)	25
Solyc10g081510	No	0.000392506	0.51	0.27	0.917538	ethylene-responsive methionine synthase	25
Solyc06g059760	Yes	0.000394024	0.24	0.08	1.58496	Transcriptional corepressor SEUSS (AHRD V3.3 *** A0A2G2WJJ1_CAPBA)	25
Solyc09g011720	Yes	0.000419038	0.17	0.02	3.08746	DUF3527 domain-containing protein (AHRD V3.3 *** A0A1Q3BBP6_CEPFO)	25
Solyc06g050220	Yes	0.000447428	0.22	0.07	1.65208	Alpha-soluble NSF attachment protein (AHRD V3.3 *-* A0A1U8GWI2_CAPAN)	25
Solyc04g049770	Yes	0.000448613	0.3	0.14	1.09954	Regulator of nonsense transcripts UPF2 (AHRD V3.3 *** A0A2G2VPN6_CAPBA)	25
Solyc02g093190	Yes	0.000453098	0.21	0.05	2.07039	Histone-lysine N-methyltransferase (AHRD V3.3 *-* Q76I95_PETHY)	25
Solyc03g112050	No	0.000455477	0.45	0.27	0.736966	Serine/threonine-protein kinase AFC1 (AHRD V3.3 *** A0A1U8FX08_CAPAN)	25
Solyc02g078780	Yes	0.000456464	0.21	0.05	2.07039	Protein STRUBBELIG-RECEPTOR FAMILY 3 (AHRD V3.3 *** A0A2G3D5W2_CAPCH)	25
Solyc06g053420	Yes	0.000462128	0.17	0.03	2.5025	C2 domain-containing protein/GRAM domain-containing protein (AHRD V3.3 *** A0A1Q3BEV5_CEPFO)	25
Solyc08g076210	Yes	0.000465991	0.19	0.06	1.66297	Secretory carrier-associated membrane protein (AHRD V3.3 *** B7X6S6_TOBAC)	25
Solyc06g053830	Yes	0.000466075	0.16	0.03	2.41504	auxin-regulated IAA7	25
Solyc08g079570	Yes	0.000474094	0.2	0.04	2.32193	Methylsterol monooxygenase 1-2 (AHRD V3.3 *** A0A2G3DBV5_CAPCH)	25
Solyc03g111670	Yes	0.000482266	0.16	0.02	3	Protein kinase (AHRD V3.3 *** D6N3G3_MALDO)	25
Solyc10g084970	Yes	0.000493436	0.18	0.03	2.58496	TIP41-like protein (AHRD V3.3 *-* Q84JE0_ARATH)	25
Solyc11g006520	Yes	0.000511376	0.23	0.07	1.71621	Disease resistance protein (AHRD V3.3 *** A0A2U1NYN9_ARTAN)	25
Solyc08g067000	No	0.000520019	0.15	0.02	2.90689	muscle M-line assembly protein unc-89 (AHRD V3.3 --* XP_006832891.1)	25
Solyc01g110000	Yes	0.00054379	0.18	0.04	2.16993	Beta-galactosidase (AHRD V3.3 *** A0A2G3BW46_CAPCH)	25
Solyc04g017620	Yes	0.000547594	0.24	0.1	1.26303	Phosphatidylinositol 4-phosphate 5-kinase (AHRD V3.3 *-* K4CQN6_SOLLC)	25
Solyc01g086710	Yes	0.000551779	0.21	0.06	1.80735	DNA-directed RNA polymerase subunit beta (AHRD V3.3 *** A0A2G3AK33_CAPAN)	25
Solyc06g009780	No	0.000566306	0.14	0.01	3.80735	Kinesin-4 (AHRD V3.3 *** A0A2G2WGI9_CAPBA)	25
Solyc01g080200	Yes	0.000578764	0.22	0.06	1.87447	mediator of RNA polymerase II transcription subunit 33A-like (AHRD V3.3 *** A0A2I4F330_9ROSI)	25
Solyc05g013570	Yes	0.000585424	0.17	0.02	3.08746	BTB/POZ domain-containing protein (AHRD V3.3 *** A0A2G2VN16_CAPBA)	25
Solyc06g060350	Yes	0.000599304	0.16	0.04	2	Replication factor C subunit 1 (AHRD V3.3 *-* G2XAF7_VERDV)	25
Solyc08g074500	Yes	0.000630241	0.29	0.12	1.27302	SNF2-related (AHRD V3.3 *** A0A200QKM3_9MAGN)	25
Solyc11g069600	Yes	0.000667486	0.17	0.04	2.08746	Zinc finger C3HC4 type (RING finger) protein (AHRD V3.3 *** A0A2K3NPY3_TRIPR)	25
Solyc07g041280	No	0.000715538	0.16	0.02	3	Carbon-nitrogen hydrolase (AHRD V3.3 *** A0A200QEN6_9MAGN)	25
Solyc07g065250	Yes	0.000741175	0.18	0.03	2.58496	MAP kinase kinase kinase 60	25
Solyc10g007300	Yes	0.000742304	0.29	0.13	1.15754	Unknown protein	25
Solyc06g066730	Yes	0.000743247	0.15	0.02	2.90689	Coatomer subunit beta' (AHRD V3.3 *** A0A2U1PZP9_ARTAN)	25
Solyc03g119780	Yes	0.000761272	0.3	0.11	1.44746	Transcription initiation factor TFIID subunit 2 (AHRD V3.3 *** A0A2G3A3D3_CAPAN)	25
Solyc09g097880	Yes	0.000764969	0.19	0.04	2.24793	DNA topoisomerase (AHRD V3.3 *** A0A2G3ATQ7_CAPCH)	25
Solyc10g083520	Yes	0.000791619	0.19	0.06	1.66297	Transcriptional activator (DUF662) (AHRD V3.3 *** Q3EBM1_ARATH)	25
Solyc09g097870	Yes	0.000801274	0.23	0.07	1.71621	bHLH transcription factor 062	25
Solyc12g019860	Yes	0.000835537	0.23	0.09	1.35364	CCR4-NOT transcription complex subunit 3 (AHRD V3.3 *** A0A2G3CUE6_CAPCH)	25
Solyc08g067840	No	0.000835905	0.18	0.01	4.16993	Photosystem II reaction center PsbP family protein (AHRD V3.3 *** A0A0F7GYP2_9ROSI)	25
Solyc02g085810	Yes	0.000858037	0.26	0.12	1.11548	HEAT repeat-containing protein 5B (AHRD V3.3 *** A0A1J3HBB6_NOCCA)	25
Solyc12g038540	Yes	0.000911562	0.27	0.12	1.16993		25
Solyc02g021620	Yes	0.000912645	0.19	0.06	1.66297	Cation-chloride cotransporter 1 (AHRD V3.3 *** A0A1U8GM21_CAPAN)	25
Solyc09g009100	Yes	0.000924526	0.19	0.05	1.926	Heat stress transcription factor A3 (AHRD V3.3 *** Q9LLF2_SOLPE)	25
Solyc07g022830	No	0.000946947	0.17	0.03	2.5025	EXS (AHRD V3.3 *** A0A200R094_9MAGN)	25
Solyc08g014280	Yes	0.000974634	0.19	0.05	1.926	SUN-like protein 21	25
Solyc07g053250	Yes	0.000989119	0.21	0.06	1.80735	F-box protein isoform X1 (AHRD V3.3 *-* XP_025887864.1)	25
Solyc10g074940	Yes	0.00101749	0.24	0.09	1.41504	Phospholipid-transporting ATPase (AHRD V3.3 *** A0A2G2YKN5_CAPAN)	25
Solyc03g031980	No	0.00102722	0.16	0.02	3	Lectin-receptor kinase (AHRD V3.3 *** A0A2U1KV35_ARTAN)	25
Solyc01g080080	Yes	0.00109192	0.18	0.05	1.848	RING/U-box superfamily protein (AHRD V3.3 *** A0A2U1KJJ9_ARTAN)	25
Solyc05g008780	Yes	0.00109563	0.19	0.05	1.926	Calponin-like domain protein (AHRD V3.3 *-* F4HWC3_ARATH)	25
Solyc09g030390	Yes	0.00110786	0.23	0.09	1.35364	Serine/arginine repetitive matrix protein 1 (AHRD V3.3 *-* A0A2G2VYQ2_CAPBA)	25
Solyc04g026380	Yes	0.00119659	0.18	0.05	1.848	AP-1 complex subunit mu-1 (AHRD V3.3 *** A0A2G3CGN9_CAPCH)	25
Solyc03g120970	No	0.00119982	0.14	0.02	2.80735	Non-heme dioxygenase N-terminal domain (AHRD V3.3 *** A0A200RBZ8_9MAGN)	25
Solyc01g103350	Yes	0.00120637	0.16	0.03	2.41504	Cyclin-dependent kinase C-2 (AHRD V3.3 *** A0A2G2Y1M4_CAPAN)	25
Solyc11g040180	Yes	0.00130338	0.28	0.13	1.10692	mRNA capping enzyme family protein (AHRD V3.3 *** A0A2U1MNN8_ARTAN)	25
Solyc11g072530	Yes	0.00131976	0.17	0.05	1.76553	V-type proton ATPase subunit a (AHRD V3.3 *** A0A2G2VP84_CAPBA)	25
Solyc11g033270	Yes	0.00135357	0.22	0.09	1.28951	MAP kinase kinase kinase 82	25
Solyc01g096490	Yes	0.00135402	0.31	0.15	1.04731	E3 ubiquitin-protein ligase KEG (AHRD V3.3 *** A0A2G2W6Y1_CAPBA)	25
Solyc11g042820	No	0.00136096	0.14	0.01	3.80735	Major facilitator superfamily protein (AHRD V3.3 *** A0A2U1PWN6_ARTAN)	25
Solyc08g066200	Yes	0.00136356	0.26	0.11	1.24101	Nuclear poly(A) polymerase 4 (AHRD V3.3 *** A0A2G3BS01_CAPCH)	25
Solyc10g078950	Yes	0.00142307	0.2	0.07	1.51457	carbon catabolite repressor protein 4 homolog 1-like (AHRD V3.3 *** A0A2I4GY99_9ROSI)	25
Solyc12g006990	Yes	0.00144473	0.2	0.06	1.73697	Arf GTPase activating protein (AHRD V3.3 *** A0A200PNF3_9MAGN)	25
Solyc02g084990	Yes	0.00147209	0.18	0.05	1.848	Mannan endo-1,4-beta-mannosidase (AHRD V3.3 *** A0A2K3NB99_TRIPR)	25
Solyc07g018350	Yes	0.00147518	0.24	0.1	1.26303	DNA mismatch repair protein MutS (AHRD V3.3 *** A0A200PNX5_9MAGN)	25
Solyc11g066150	No	0.00151297	0.14	0.01	3.80735	UDP-glucuronic acid decarboxylase (AHRD V3.3 *** G5DXR5_SILLA)	25
Solyc02g077680	No	0.00152006	0.15	0.02	2.90689	Alpha-1,4 glucan phosphorylase (AHRD V3.3 *** A0A2G2XET2_CAPBA)	25
Solyc03g114240	No	0.00154154	0.14	0	#DIV/0!	BURP domain (AHRD V3.3 *** A0A200QH65_9MAGN)	25
Solyc09g055760	Yes	0.00158248	0.2	0.07	1.51457		25
Solyc06g053320	Yes	0.00159858	0.23	0.09	1.35364	RNA-binding protein (AHRD V3.3 *** E5GC87_CUCME)	25
Solyc04g039950	Yes	0.00161269	0.21	0.07	1.58496	Mediator of RNA polymerase II transcription subunit 13 (AHRD V3.3 *** A0A2G2XAM6_CAPBA)	25
Solyc02g076680	Yes	0.00164526	0.19	0.05	1.926	DUF688 domain-containing protein (AHRD V3.3 *** A0A1Q3BIV2_CEPFO)	25
Solyc09g098260	Yes	0.00164759	0.21	0.06	1.80735	Histone-lysine N-methyltransferase (AHRD V3.3 *** A0A0D3H3X4_9ORYZ)	25
Solyc05g016410	Yes	0.0018093	0.33	0.16	1.04439	Casein kinase (AHRD V3.3 *** A2I5G0_BETVU)	25
Solyc12g008590	Yes	0.00182738	0.29	0.15	0.95109	Profilin (AHRD V3.3 *** E0XJL2_GOSHI)	25
Solyc09g075480	No	0.00187818	0.16	0.03	2.41504	Kinesin-4 (AHRD V3.3 *** A0A2G2W0J2_CAPBA)	25
Solyc01g103990	Yes	0.00192584	0.25	0.11	1.18442	T-complex protein 11 (AHRD V3.3 *** A0A2U1QKZ8_ARTAN)	25
Solyc02g080880	Yes	0.00198799	0.24	0.06	2	Aspartic proteinase (AHRD V3.3 *** A0A1U8FF23_CAPAN)	25
Solyc11g069610	Yes	0.00199869	0.18	0.04	2.16993	Helicase protein MOM1 (AHRD V3.3 *-* A0A1J3ISZ3_NOCCA)	25
Solyc10g005490	Yes	0.00202748	0.21	0.08	1.39232	Protein strawberry notch (AHRD V3.3 *** A0A2G3BCB2_CAPCH)	25
Solyc12g043030	No	0.00204542	0.17	0.02	3.08746	Sulfate transporter (AHRD V3.3 *-* A1YKF8_BRASY)	25
Solyc01g099810	No	0.00206642	0.14	0.02	2.80735	Serine/arginine-rich-splicing factor SR34 (AHRD V3.3 *-* A0A0M9UMW1_NICAT)	25
Solyc01g103780	Yes	0.00206712	0.16	0.04	2	TCP transcription factor 11	25
Solyc05g018390	Yes	0.00209165	0.21	0.08	1.39232	Protein VERNALIZATION INSENSITIVE 3 (AHRD V3.3 *** A0A2G3CGH2_CAPCH)	25
Solyc02g087870	Yes	0.00210434	0.17	0.05	1.76553	ABC transporter (AHRD V3.3 *** A0A200QEZ6_9MAGN)	25
Solyc08g066490	No	0.00210545	0.16	0.03	2.41504	Inactive leucine-rich repeat receptor-like protein kinase (AHRD V3.3 *** A0A314L0X6_NICAT)	25
Solyc01g058010	No	0.00212204	0.14	0.02	2.80735	Neutral/alkaline invertase (AHRD V3.3 *** G5DC09_MANES)	25
Solyc07g014590	No	0.00217896	0.14	0.03	2.22239	Isoamylase 1, chloroplastic (AHRD V3.3 *** A0A2G2Z1N4_CAPAN)	25
Solyc03g095410	Yes	0.0021831	0.26	0.13	1	Exocyst complex component SEC10 (AHRD V3.3 *** A0A1U8FT20_CAPAN)	25
Solyc01g103310	Yes	0.00220771	0.15	0.04	1.90689	Zinc finger CCCH domain-containing protein (AHRD V3.3 *-* A0A2K3NPU7_TRIPR)	25
Solyc09g075970	No	0.00224509	0.18	0.02	3.16993	Sec14p-like phosphatidylinositol transfer family protein (AHRD V3.3 *** F4I8Q8_ARATH)	25
Solyc03g063320	Yes	0.00226835	0.18	0.06	1.58496	Metal tolerance protein C2 (AHRD V3.3 *** A0A2G2X5Q6_CAPBA)	25
Solyc02g089950	No	0.00229383	0.15	0.01	3.90689	BTB/POZ domain-containing protein (AHRD V3.3 *** A0A2G3D909_CAPCH)	25
Solyc12g056950	No	0.00233035	0.13	0.01	3.70044	FCS-Like Zinc finger 6 (AHRD V3.3 *** FLZ6_ARATH)	25
Solyc09g091160	Yes	0.00246511	0.18	0.05	1.848	F-box domain (AHRD V3.3 *-* A0A200PVK2_9MAGN)	25
Solyc10g055260	No	0.00248735	0.15	0	#DIV/0!	Auxin transporter-like protein 3 (AHRD V3.3 *** A0A2G2W9H7_CAPBA)	25
Solyc09g016935	No	0.00250718	0.15	0.03	2.32193		25
Solyc04g047750	Yes	0.00253306	0.21	0.08	1.39232	Alpha-taxilin (AHRD V3.3 *** A0A1J3J675_NOCCA)	25
Solyc08g065830	No	0.0025604	0.14	0.02	2.80735	Lysine-specific demethylase JMJ25 (AHRD V3.3 *-* A0A1J3HZ68_NOCCA)	25
Solyc04g010180	Yes	0.00256206	0.19	0.06	1.66297	LOW QUALITY PROTEIN: uncharacterized protein LOC110670528 (AHRD V3.3 --* XP_021688301.1)	25
Solyc02g070877	Yes	0.00258742	0.18	0.04	2.16993		25
Solyc01g008770	Yes	0.00259809	0.2	0.07	1.51457	Rho GTPase-activating protein 7 (AHRD V3.3 *** A0A2G3DEM8_CAPCH)	25
Solyc03g114210	No	0.00260576	0.13	0.01	3.70044	Protein kinase (AHRD V3.3 *** Q9FGB1_ARATH)	25
Solyc08g062650	Yes	0.00274962	0.16	0.04	2	Protein phosphatase 2c (AHRD V3.3 *** F8WL78_CITUN)	25
Solyc02g067275	Yes	0.00279235	0.18	0.05	1.848		25
Solyc07g007680	No	0.00286012	0.14	0.03	2.22239	Calcium-dependent lipid-binding (CaLB domain) family protein (AHRD V3.3 *** A0A2U1MY23_ARTAN)	25
Solyc04g009740	Yes	0.00288878	0.16	0.04	2	Exocyst subunit Exo70 family protein (AHRD V3.3 *** A0A2G3CEA8_CAPCH)	25
Solyc02g069440	No	0.00290124	0.17	0.01	4.08746	LOB domain-containing protein 3 (AHRD V3.3 *** A0A1U8G035_CAPAN)	25
Solyc05g013790	No	0.00290227	0.16	0.03	2.41504		25
Solyc01g102510	Yes	0.00291184	0.17	0.05	1.76553	Transducin/WD40 repeat-like superfamily protein (AHRD V3.3 *** F4KIH8_ARATH)	25
Solyc05g009470	Yes	0.00293198	0.16	0.04	2	Glycoside hydrolase family 31 (AHRD V3.3 *** A0A2U1PBY7_ARTAN)	25
Solyc03g115590	No	0.00293766	0.15	0.03	2.32193	DUF863 domain-containing protein (AHRD V3.3 *-* A0A1Q3C321_CEPFO)	25
Solyc01g090200	Yes	0.00295939	0.23	0.09	1.35364	Glycine-tRNA ligase (AHRD V3.3 *** A0A2U1L4F3_ARTAN)	25
Solyc05g012200	Yes	0.00300859	0.22	0.09	1.28951	Asparagine synthase family protein (AHRD V3.3 *** A0A2U1NH55_ARTAN)	25
Solyc03g005920	Yes	0.00304875	0.18	0.06	1.58496	Protein kinase domain (AHRD V3.3 *** A0A200QV19_9MAGN)	25
Solyc07g032220	Yes	0.00308799	0.28	0.13	1.10692	Phospholipase A2-gamma (AHRD V3.3 *** A0A2G3BYR8_CAPCH)	25
Solyc08g076420	No	0.00312761	0.51	0.35	0.543142	Poly [ADP-ribose] polymerase (AHRD V3.3 *** A0A2U1QD66_ARTAN)	25
Solyc05g013960	No	0.00321713	0.16	0.03	2.41504	Oxysterol-binding protein (AHRD V3.3 *** A0A200RCU6_9MAGN)	25
Solyc08g006890	No	0.00326976	0.55	0.37	0.571906	Tubulin alpha chain (AHRD V3.3 *** A0A1U8GD16_CAPAN)	25
Solyc10g079710	Yes	0.00328454	0.19	0.07	1.44057	Histidine-tRNA ligase (AHRD V3.3 *** A0A1I9LTH3_ARATH)	25
Solyc06g082200	Yes	0.00329353	0.16	0.05	1.67807	Rab3 GTPase-activating protein catalytic subunit (AHRD V3.3 *** A0A200PLR8_9MAGN)	25
Solyc02g092240	No	0.00332823	0.14	0.02	2.80735	D-ribose-binding periplasmic protein (AHRD V3.3 *** AT5G50090.2)	25
Solyc05g012450	Yes	0.00338936	0.16	0.04	2	S-adenosyl-L-methionine-dependent methyltransferases superfamily protein (AHRD V3.3 *-* A0A2U1PA46_ARTAN)	25
Solyc06g010200	Yes	0.00341268	0.23	0.1	1.20163		25
Solyc09g090200	Yes	0.0034724	0.2	0.07	1.51457	Serine/threonine-protein kinase (AHRD V3.3 *** A0A2I0WHR6_9ASPA)	25
Solyc01g066940	No	0.00347635	0.15	0.03	2.32193	Vesicle-associated membrane protein (AHRD V3.3 *** A0A1U8E616_CAPAN)	25
Solyc02g032330	Yes	0.00350551	0.17	0.05	1.76553	3beta-hydroxysteroid-dehydrogenase/decarboxylase isoform 3 (AHRD V3.3 *** HSDD3_ARATH)	25
Solyc06g051790	Yes	0.00353554	0.21	0.09	1.22239	Nucleotidyltransferase family protein (AHRD V3.3 *-* AT2G39740.3)	25
Solyc11g005560	No	0.00365956	0.14	0.01	3.80735	Cellulose synthase (AHRD V3.3 *** K4D4G9_SOLLC)	25
Solyc12g088650	No	0.00366191	0.14	0.02	2.80735	cyclinD3_2	25
Solyc02g014520	Yes	0.00371966	0.16	0.06	1.41504	SET domain-containing protein (AHRD V3.3 *** A0A1Q3AV79_CEPFO)	25
Solyc04g050190	Yes	0.00378024	0.18	0.05	1.848	Heme oxygenase-like, multi-helical, HAD-like domain protein (AHRD V3.3 *** A0A2U1LGJ5_ARTAN)	25
Solyc09g014980	No	0.00390097	0.16	0.03	2.41504	Protein SCAR4 (AHRD V3.3 *** A0A2G3BKZ2_CAPCH)	25
Solyc05g008200	Yes	0.00390476	0.24	0.12	1	1-phosphatidylinositol-3-phosphate 5-kinase FAB1A (AHRD V3.3 *-* A0A2I0WJB6_9ASPA)	25
Solyc09g090270	Yes	0.00395873	0.19	0.07	1.44057	COP1-interacting protein-like protein (AHRD V3.3 *** F4K5Y4_ARATH)	25
Solyc12g049510	No	0.00401005	0.13	0.02	2.70044	GPI-anchored adhesin-like protein (AHRD V3.3 *-* AT3G14172.2)	25
Solyc11g012770	Yes	0.00404729	0.22	0.1	1.1375	Sister chromatid cohesion PDS5-like protein (AHRD V3.3 *** A0A2K3P064_TRIPR)	25
Solyc03g112160	Yes	0.00405782	0.18	0.06	1.58496	Drought induced 19 protein-like (AHRD V3.3 *** A0A200RD12_9MAGN)	25
Solyc06g051810	Yes	0.00406445	0.17	0.07	1.28011	XH/XS domain protein (AHRD V3.3 *** A0A2K3NHW6_TRIPR)	25
Solyc03g114030	No	0.00407092	0.17	0.04	2.08746	PermeaseI-like protein	25
Solyc02g070040	No	0.00411701	0.12	0.01	3.58496	ethylene-responsive nuclear protein / ethylene-regulated nuclear protein (ERT2) (AHRD V3.3 *-* AT4G20880.1)	25
Solyc04g009990	Yes	0.00418056	0.2	0.07	1.51457	Transcription factor jumonji (Jmj) family protein / zinc finger (C5HC2 type) family protein (AHRD V3.3 *** A0A1P8AMS3_ARATH)	25
Solyc03g122040	Yes	0.0041824	0.18	0.05	1.848	COP1-interacting protein-like protein (AHRD V3.3 *-* F4IDB4_ARATH)	25
Solyc02g077560	No	0.00424061	0.17	0.03	2.5025	auxin response factor 3	25
Solyc11g013293	Yes	0.0043121	0.2	0.06	1.73697		25
Solyc01g080240	Yes	0.00431732	0.16	0.06	1.41504	mitogen-activated protein kinase 13	25
Solyc04g071120	No	0.00437224	0.48	0.31	0.630766	Protein kinase domain (AHRD V3.3 *** A0A200RCD5_9MAGN)	25
Solyc07g026670	Yes	0.00441093	0.19	0.06	1.66297	K(+) efflux antiporter 4 (AHRD V3.3 *** A0A2G2Z1E8_CAPAN)	25
Solyc01g073650	Yes	0.00442718	0.23	0.12	0.938599	Serine/threonine-protein phosphatase (AHRD V3.3 *** A0A1U8EGY9_CAPAN)	25
Solyc06g005990	No	0.00443137	0.15	0.04	1.90689	ATP-dependent RNA helicase SKI2 (AHRD V3.3 *** A0A2G3C566_CAPCH)	25
Solyc03g112950	Yes	0.00443563	0.27	0.14	0.947533	Serine/threonine-protein kinase ATM (AHRD V3.3 *** A0A2G3A1I9_CAPAN)	25
Solyc09g008310	Yes	0.00444445	0.19	0.06	1.66297	Phosphoadenosine phosphosulfate (PAPS) reductase family protein (AHRD V3.3 *** Q9LZE4_ARATH)	25
Solyc12g087890	Yes	0.00450676	0.18	0.06	1.58496	transcription factor bHLH143-like (AHRD V3.3 *** A0A2I4FQB9_9ROSI)	25
Solyc10g061940	Yes	0.00459202	0.17	0.06	1.5025	Casein kinase II subunit beta (AHRD V3.3 *** A0A1U8EDM5_CAPAN)	25
Solyc06g048960	No	0.00460736	0.13	0.03	2.11548	Dicer-like 2a	25
Solyc07g043270	Yes	0.0046593	0.25	0.12	1.05889	Protein FAR-RED ELONGATED HYPOCOTYL 3 (AHRD V3.3 *** A0A2G2Z0V7_CAPAN)	25
Solyc02g088690	No	0.0046765	0.18	0.04	2.16993	UDP-glucose 6-dehydrogenase (AHRD V3.3 *** A0A2G2XIY2_CAPBA)	25
Solyc02g081030	Yes	0.00479859	0.26	0.12	1.11548	ERD (Early-responsive to dehydration stress) family protein (AHRD V3.3 *-* A0A2U1NFB6_ARTAN)	25
Solyc04g078870	Yes	0.00480787	0.2	0.08	1.32193	Non-specific serine/threonine protein kinase (AHRD V3.3 *** A0A2G3CPZ1_CAPCH)	25
Solyc04g082320	Yes	0.00480898	0.16	0.05	1.67807	Pentatricopeptide repeat (AHRD V3.3 *** A0A200QNE8_9MAGN)	25
Solyc12g036415	No	0.00482228	0.45	0.3	0.584963		25
Solyc03g083900	No	0.00498141	0.14	0.03	2.22239	monocopper oxidase-like protein SKU5 (AHRD V3.3 *** A0A2I4GW38_9ROSI)	25
Solyc09g010630	No	0.00498391	0.53	0.37	0.518467	HSC2-like	25
Solyc05g015210	Yes	0.00499426	0.2	0.07	1.51457	transforming growth factor-beta receptor-associated protein 1 (AHRD V3.3 *-* A0A2I4GBN0_9ROSI)	25
Solyc05g048850	No	0.00500307	0.16	0.04	2	RNA helicase DEAD18	25
Solyc05g051530	Yes	0.00507764	0.18	0.06	1.58496	ABC transporter G family member 11 (AHRD V3.3 *** A0A2G2ZJ77_CAPAN)	25
Solyc09g083080	Yes	0.00513804	0.23	0.11	1.06413	Nucleolar protein 58 (AHRD V3.3 *** A0A1U8GRC5_CAPAN)	25
Solyc02g030100	No	0.005263	0.16	0.04	2	Vacuolar protein sorting-associated protein 54, chloroplastic (AHRD V3.3 *-* A0A2G3D2K9_CAPCH)	25
Solyc12g014590	No	0.00543724	0.13	0.02	2.70044	Pirin-like protein (AHRD V3.3 *** A0A1U8G1E0_CAPAN)	25
Solyc09g005130	No	0.00547826	0.15	0.04	1.90689	ARM repeat superfamily protein (AHRD V3.3 *** A0A2U1NPP8_ARTAN)	25
Solyc02g032850	No	0.005512	0.18	0.05	1.848	Phytoalexin-deficient 4-1 protein (AHRD V3.3 *** Q2TNK3_SOLTU)	25
Solyc01g028860	No	0.00557218	0.32	0.18	0.830075	Evolutionarily conserved C-terminal region 2 (AHRD V3.3 *** F4JDC2_ARATH)	25
Solyc12g088990	Yes	0.00568915	0.2	0.09	1.152	Exocyst complex component SEC3A (AHRD V3.3 *** A0A2G2VHQ3_CAPBA)	25
Solyc08g029130	Yes	0.0057624	0.24	0.11	1.12553	Chromatin remodeling factor (AHRD V3.3 *** A0A178UZA8_ARATH)	25
Solyc02g062270	Yes	0.00584195	0.25	0.12	1.05889		25
Solyc03g006570	Yes	0.00589412	0.2	0.08	1.32193	SNF2 domain-containing protein / helicase domain-containing protein / zinc finger protein-like protein (AHRD V3.3 *** B3H7J3_ARATH)	25
Solyc11g013330	No	0.00594449	0.14	0.01	3.80735	BPS1-like protein (AHRD V3.3 *** AT1G22030.1)	25
Solyc04g049390	Yes	0.00600595	0.18	0.07	1.36257	Protein kinase superfamily protein (AHRD V3.3 *-* A0A2U1MIH7_ARTAN)	25
Solyc11g005170	No	0.00610929	0.39	0.23	0.76184	RNA-binding protein 39-like (AHRD V3.3 *** A0A2I4GQQ7_9ROSI)	25
Solyc08g076530	No	0.00611612	0.14	0.03	2.22239	binding partner of ACD11 1-like (AHRD V3.3 *** A0A1U8FBL9_CAPAN)	25
Solyc10g083800	Yes	0.00618755	0.18	0.07	1.36257	Acyl-CoA N-acyltransferase with RING/FYVE/PHD-type zinc finger domain-containing protein (AHRD V3.3 *** Q8RWG0_ARATH)	25
Solyc06g068910	No	0.00625966	0.11	0.01	3.45943	Receptor-like kinase 1 (AHRD V3.3 *** A0A061FVY1_THECC)	25
Solyc06g042950	Yes	0.00628603	0.2	0.09	1.152	hypothetical protein (AHRD V3.3 *** AT3G12590.1)	25
Solyc01g008440	No	0.00637831	0.15	0.04	1.90689	Calcium-dependent protein kinase (AHRD V3.3 *** B2KTB2_WHEAT)	25
Solyc02g082000	No	0.00640233	0.44	0.29	0.601451	40S ribosomal protein S15 (AHRD V3.3 *** A0A2G3D6Q0_CAPCH)	25
Solyc07g053350	No	0.00642541	0.22	0.06	1.87447	Protein trichome birefringence-like 40 (AHRD V3.3 *** A0A1U8FLM2_CAPAN)	25
Solyc12g088050	No	0.00645898	0.12	0.01	3.58496	Rhamnogalacturonate lyase (AHRD V3.3 *** A0A200QXQ6_9MAGN)	25
Solyc11g040370	Yes	0.0066209	0.22	0.1	1.1375	RNA-binding KH domain protein (AHRD V3.3 *** A0A2K3P1D4_TRIPR)	25
Solyc11g010200	Yes	0.00678406	0.23	0.09	1.35364	14-3-3 family protein AF079104	25
Solyc11g068670	Yes	0.00694106	0.16	0.05	1.67807	Nicalin (AHRD V3.3 *** A0A2I4G6J6_9ROSI)	25
Solyc11g043130	No	0.00708005	0.17	0.05	1.76553	Phosphatidylinositol 4-kinase alpha 1 (AHRD V3.3 *** A0A2G2VJB2_CAPBA)	25
Solyc12g095780	No	0.00709212	0.13	0.03	2.11548	Hydroxyproline-rich glycoprotein family protein (AHRD V3.3 *** A0A1P8APU6_ARATH)	25
Solyc03g094080	Yes	0.00709537	0.21	0.1	1.07039	Polyadenylate-binding protein 1 (AHRD V3.3 *-* A0A2U1NYE9_ARTAN)	25
Solyc08g006060	Yes	0.00710429	0.2	0.07	1.51457	Protein phosphatase 2C family protein (AHRD V3.3 *** A0A2U1P9P3_ARTAN)	25
Solyc01g087560	No	0.00711686	0.15	0.05	1.58496	Methyltransferase (AHRD V3.3 *** A0A2G2XST8_CAPBA)	25
Solyc01g099300	Yes	0.00716818	0.19	0.07	1.44057	ATPase, histidine kinase, DNA gyrase B-, and HSP90-like domain containing protein, expressed (AHRD V3.3 *** Q33AG5_ORYSJ)	25
Solyc11g062010	No	0.00748948	0.3	0.17	0.819428	Chromatin structure-remodeling complex protein SYD (AHRD V3.3 *** A0A2G2YFV9_CAPAN)	25
Solyc01g057340	Yes	0.00773914	0.16	0.05	1.67807	Unknown protein	25
Solyc03g111410	Yes	0.00793994	0.17	0.06	1.5025	B3 domain-containing protein (AHRD V3.3 *-* A0A1Q3B6Y6_CEPFO)	25
Solyc02g084880	No	0.00801985	0.12	0.02	2.58496	Basic helix-loop-helix (BHLH) DNA-binding superfamily protein (AHRD V3.3 *-* A0A2U1PMP2_ARTAN)	25
Solyc09g092100	No	0.00802597	0.13	0.03	2.11548	Histidine kinase/DNA gyrase B (AHRD V3.3 *** A0A2K3NM59_TRIPR)	25
Solyc01g097500	No	0.00804748	0.17	0.04	2.08746	LSTK-1-like kinase	25
Solyc06g009530	No	0.0081374	0.26	0.15	0.793549	Carbohydrate-binding-like fold (AHRD V3.3 *** A0A061DSB9_THECC)	25
Solyc04g072630	No	0.00819368	0.15	0.04	1.90689	sporulation-specific protein (AHRD V3.3 *** AT1G22060.2)	25
Solyc04g054480	Yes	0.0082068	0.22	0.1	1.1375	U-box domain-containing protein (AHRD V3.3 *** A0A2K3NTR2_TRIPR)	25
Solyc11g069530	Yes	0.00821697	0.2	0.09	1.152	Protein ENHANCED DISEASE RESISTANCE 2-like (AHRD V3.3 *** A0A1J3FC31_NOCCA)	25
Solyc06g071040	Yes	0.00826117	0.21	0.09	1.22239	P-loop containing nucleoside triphosphate hydrolases superfamily protein (AHRD V3.3 *-* AT5G62760.3)	25
Solyc02g069987	No	0.00828431	0.14	0.04	1.80735		25
Solyc04g057880	Yes	0.00830108	0.18	0.08	1.16993	Histone-lysine N-methyltransferase ASHH2 (AHRD V3.3 *** A0A2G2WXU8_CAPBA)	25
[truncated: 24,614 more rows]

## Sheet: Supplementary Table 5
Supplementary Table 5: List of 772 genes specifically expressed in giant cells.
Solyc07g049720
Solyc11g010200
Solyc05g008200
Solyc02g032330
Solyc02g087870
Solyc09g008240
Solyc09g055350
Solyc05g051530
Solyc11g018690
Solyc11g069710
Solyc03g083030
Solyc02g094640
Solyc06g062380
Solyc12g037980
Solyc10g083800
Solyc06g050220
Solyc04g047750
Solyc04g049360
Solyc06g031690
Solyc04g025870
Solyc04g026380
Solyc08g075310
Solyc11g072600
Solyc07g053640
Solyc12g006990
Solyc07g008450
Solyc03g093480
Solyc01g056520
Solyc05g012200
Solyc02g080880
Solyc10g044740
Solyc11g040390
Solyc11g066610
Solyc01g099300
Solyc09g018690
Solyc02g032970
Solyc03g046590
Solyc08g078500
Solyc10g078370
Solyc05g047460
Solyc10g076790
Solyc12g096980
Solyc09g090910
Solyc03g121060
Solyc06g053830
Solyc03g111410
Solyc10g075030
Solyc02g079760
Solyc01g094060
Solyc03g005990
Solyc01g110000
Solyc02g084720
Solyc04g006990
Solyc04g014360
Solyc05g009880
Solyc09g097870
Solyc07g063830
Solyc09g091120
Solyc03g115950
Solyc01g091460
Solyc01g112350
Solyc03g026000
Solyc04g082420
Solyc05g013570
Solyc06g053420
Solyc09g009370
Solyc01g006370
Solyc03g111570
Solyc01g006360
Solyc05g008780
Solyc10g078950
Solyc06g068880
Solyc03g118370
Solyc05g016410
Solyc10g061940
Solyc02g021620
Solyc04g024500
Solyc12g019860
Solyc01g108400
Solyc02g065070
Solyc02g083500
Solyc06g065730
Solyc08g029130
Solyc03g043760
Solyc01g049960
Solyc10g049580
Solyc05g052510
Solyc08g065890
Solyc12g098740
Solyc03g007100
Solyc10g050540
Solyc06g066730
Solyc01g103480
Solyc03g031890
Solyc04g008640
Solyc03g122040
Solyc09g090270
Solyc10g079490
Solyc02g088940
Solyc01g103350
Solyc07g056160
Solyc06g065430
Solyc01g056340
Solyc03g119650
Solyc07g041660
Solyc11g006520
Solyc11g045390
Solyc09g009080
Solyc02g091120
Solyc07g018000
Solyc07g018350
Solyc09g097880
Solyc01g086710
Solyc08g082910
Solyc06g074960
Solyc01g109410
Solyc03g114020
Solyc03g112160
Solyc09g011720
Solyc01g094640
Solyc09g005750
Solyc04g079340
Solyc02g076680
Solyc02g087440
Solyc10g083150
Solyc01g096490
Solyc01g057900
Solyc01g089980
Solyc09g010210
Solyc02g014130
Solyc04g076850
Solyc02g081030
Solyc01g096450
Solyc03g095410
Solyc12g088990
Solyc04g009740
Solyc06g051800
Solyc06g076220
Solyc06g005560
Solyc12g027580
Solyc09g091160
Solyc07g053250
Solyc08g061820
Solyc10g084140
Solyc04g081260
Solyc03g115680
Solyc05g013490
Solyc07g065900
Solyc06g016760
Solyc02g069640
Solyc09g009700
Solyc11g011210
Solyc09g009010
Solyc01g090200
Solyc05g009470
Solyc08g016050
Solyc04g076910
Solyc09g005330
Solyc02g085810
Solyc09g009100
Solyc11g007200
Solyc11g069610
Solyc04g050190
Solyc02g084700
Solyc10g079710
Solyc02g093190
Solyc09g098260
Solyc04g057880
Solyc01g006880
Solyc02g077660
Solyc07g053610
Solyc02g024070
Solyc03g120910
Solyc12g044410
Solyc11g069470
Solyc08g066500
Solyc01g073910
Solyc10g080540
Solyc06g035940
Solyc10g039430
Solyc06g082830
Solyc06g042950
Solyc02g043860
Solyc03g122270
Solyc08g014130
Solyc07g026670
Solyc02g078800
Solyc09g082510
Solyc11g042990
Solyc11g044880
Solyc03g053080
Solyc07g065880
Solyc05g050540
Solyc11g062440
Solyc02g090360
Solyc01g087140
Solyc04g008200
Solyc05g051640
Solyc03g093330
Solyc09g008860
Solyc01g104950
Solyc04g010180
Solyc02g071860
Solyc04g079560
Solyc04g076280
Solyc02g084990
Solyc09g018170
Solyc07g065250
Solyc10g085670
Solyc11g033270
Solyc03g005430
Solyc04g039950
Solyc05g016440
Solyc01g080200
Solyc03g063320
Solyc01g102940
Solyc08g079570
Solyc01g080240
Solyc11g040180
Solyc01g105700
Solyc08g061500
Solyc06g008090
Solyc01g081540
Solyc04g007870
Solyc05g026180
Solyc03g083880
Solyc08g079120
Solyc05g005010
Solyc11g068670
Solyc04g082490
Solyc03g117300
Solyc01g090860
Solyc04g078870
Solyc06g075590
Solyc01g057850
Solyc02g094540
Solyc06g016750
Solyc08g066200
Solyc08g066580
Solyc06g053590
Solyc11g010690
Solyc09g083080
Solyc08g006420
Solyc11g039890
Solyc06g051790
Solyc04g045470
Solyc06g007960
Solyc02g070260
Solyc03g034100
Solyc12g076350
Solyc02g067570
Solyc10g078530
Solyc09g008380
Solyc09g091430
Solyc03g111690
Solyc04g082320
Solyc04g017620
Solyc09g008310
Solyc04g006970
Solyc04g045340
Solyc07g017430
Solyc07g032220
Solyc12g044920
Solyc10g074940
Solyc12g042580
Solyc06g071040
Solyc03g124010
Solyc01g108510
Solyc05g051870
Solyc08g005270
Solyc03g094080
Solyc08g005540
Solyc08g075710
Solyc06g050170
Solyc07g022760
Solyc09g011170
Solyc12g008590
Solyc11g062320
Solyc07g041230
Solyc12g099910
Solyc07g018090
Solyc11g069530
Solyc07g043270
Solyc03g111670
Solyc09g060110
Solyc01g067640
Solyc03g005920
Solyc09g011750
Solyc01g074010
Solyc03g093460
Solyc04g049390
Solyc06g005520
Solyc03g112660
Solyc02g078640
Solyc02g068720
Solyc02g089550
Solyc07g054300
Solyc08g062650
Solyc01g105020
Solyc08g006060
Solyc10g005490
Solyc02g078780
Solyc11g006990
Solyc07g062210
Solyc05g017860
Solyc05g018390
Solyc01g097120
Solyc06g066030
Solyc08g061970
Solyc02g079750
Solyc01g094880
Solyc06g082200
Solyc04g009560
Solyc02g069230
Solyc04g072570
Solyc02g077630
Solyc04g049770
Solyc10g076270
Solyc04g078810
Solyc06g060350
Solyc07g005470
Solyc11g064880
Solyc01g008770
Solyc04g076140
Solyc12g027770
Solyc03g051900
Solyc01g080080
Solyc03g118840
Solyc09g015930
Solyc04g050150
Solyc12g014210
Solyc11g040370
Solyc06g053320
Solyc06g051190
Solyc10g086660
Solyc08g044400
Solyc05g012790
Solyc05g012450
Solyc08g076210
Solyc01g097650
Solyc09g030390
Solyc12g006920
Solyc04g010070
Solyc09g090200
Solyc03g112950
Solyc05g009540
Solyc01g106770
Solyc01g073650
Solyc01g060080
Solyc02g014520
Solyc01g091620
Solyc04g074230
Solyc02g086540
Solyc11g012770
Solyc09g014380
Solyc01g111310
Solyc05g008060
Solyc06g059730
Solyc03g006570
Solyc08g074500
Solyc11g006960
Solyc09g075900
Solyc07g007840
Solyc11g062390
Solyc10g078340
Solyc05g051680
Solyc02g069630
Solyc07g008900
Solyc02g005350
Solyc07g042520
Solyc04g007610
Solyc04g016480
Solyc08g014280
Solyc06g036540
Solyc11g069000
Solyc01g103990
Solyc01g103780
Solyc05g053835
Solyc10g084970
Solyc09g011690
Solyc08g066840
Solyc06g074110
Solyc12g087890
Solyc09g066280
Solyc04g009990
Solyc08g065820
Solyc08g081000
Solyc11g068960
Solyc03g119780
Solyc10g083520
Solyc06g059760
Solyc02g090570
Solyc01g102510
Solyc05g015210
Solyc04g050520
Solyc05g009360
Solyc07g042910
Solyc01g111780
Solyc10g080940
Solyc12g009620
Solyc04g054480
Solyc12g095790
Solyc07g005215
Solyc02g084345
Solyc12g010237
Solyc04g081235
Solyc12g017835
Solyc05g017893
Solyc09g010913
Solyc06g007940
Solyc03g111425
Solyc01g009715
Solyc03g053100
Solyc12g087893
Solyc08g082930
Solyc00g006490
Solyc02g078805
Solyc04g026271
Solyc12g038540
Solyc09g055760
Solyc02g070877
Solyc02g067275
Solyc06g010200
Solyc11g013293
Solyc02g062270
Solyc03g058380
Solyc12g021313
Solyc02g071285
Solyc07g047880
Solyc12g098465
Solyc02g080995
Solyc02g082613
Solyc08g065310
Solyc08g061323
Solyc04g064480
Solyc12g010310
Solyc02g020910
Solyc09g059260
Solyc07g005420
Solyc02g021160
Solyc07g005310
Solyc11g066540
Solyc10g007300
Solyc01g057340
Solyc02g067520
Solyc06g034330
Solyc04g050240
Solyc02g094090
Solyc11g045160
Solyc07g054740
Solyc02g021420
Solyc11g072530
Solyc04g080940
Solyc07g044850
Solyc06g051810
Solyc03g117040
Solyc01g005120
Solyc03g058470
Solyc05g056140
Solyc11g069600
Solyc01g103310
Solyc11g065160
Solyc05g009150
Solyc07g044780
Solyc06g008720
Solyc01g087420
Solyc09g007680
Solyc03g007130
Solyc01g091380
Solyc12g006930
Solyc11g066480
Solyc10g086190
Solyc05g023750
Solyc02g087780
Solyc03g119990
Solyc02g093790
Solyc04g055160
Solyc02g094560
Solyc02g030210
Solyc02g092790
Solyc11g044480
Solyc01g080750
Solyc06g072810
Solyc07g045010
Solyc12g095870
Solyc11g013480
Solyc03g083970
Solyc09g065700
Solyc05g013580
Solyc02g091680
Solyc06g062580
Solyc02g080400
Solyc09g072980
Solyc08g077770
Solyc01g008950
Solyc10g081460
Solyc03g096870
Solyc06g072830
Solyc09g075550
Solyc08g076320
Solyc08g061100
Solyc02g062170
Solyc02g083890
Solyc05g006240
Solyc12g099260
Solyc06g048470
Solyc04g082840
Solyc11g005090
Solyc06g065680
Solyc06g073610
Solyc02g082820
Solyc10g080950
Solyc01g009040
Solyc04g082430
Solyc03g032190
Solyc04g082380
Solyc01g100320
Solyc10g083630
Solyc02g072090
Solyc01g087500
Solyc07g047830
Solyc06g072410
Solyc01g096540
Solyc12g007020
Solyc05g005580
Solyc01g005310
Solyc01g095970
Solyc08g006790
Solyc11g012020
Solyc09g072800
Solyc11g066360
Solyc08g082250
Solyc07g007820
Solyc03g117280
Solyc07g048110
Solyc09g065640
Solyc01g091530
Solyc09g090530
Solyc03g025900
Solyc08g075670
Solyc05g007670
Solyc12g014420
Solyc12g019890
Solyc04g076090
Solyc07g007190
Solyc11g071640
Solyc01g100290
Solyc01g090230
Solyc04g016410
Solyc06g008980
Solyc08g068120
Solyc08g082070
Solyc10g045390
Solyc03g115150
Solyc03g005470
Solyc04g081340
Solyc02g088830
Solyc04g071660
Solyc03g111030
Solyc12g008690
Solyc08g041890
Solyc07g065600
Solyc07g042080
Solyc01g087080
Solyc02g021360
Solyc09g065550
Solyc09g090320
Solyc03g005620
Solyc01g108670
Solyc06g075580
Solyc07g065210
Solyc09g075480
Solyc12g011290
Solyc04g016080
Solyc11g010920
Solyc08g042040
Solyc07g064030
Solyc10g083310
Solyc09g010810
Solyc04g077540
Solyc12g099540
Solyc03g119220
Solyc08g042030
Solyc03g025470
Solyc08g079710
Solyc03g120810
Solyc04g076310
Solyc12g098630
Solyc07g042560
Solyc09g010060
Solyc10g054080
Solyc10g074730
Solyc03g095490
Solyc03g082660
Solyc01g079750
Solyc07g007140
Solyc06g070970
Solyc03g113090
Solyc11g072630
Solyc01g107160
Solyc04g082900
Solyc05g014370
Solyc08g079090
Solyc03g083900
Solyc08g068320
Solyc11g071300
Solyc07g063590
Solyc01g106540
Solyc03g045050
Solyc11g066900
Solyc02g072500
Solyc07g006910
Solyc06g063240
Solyc11g011020
Solyc02g070210
Solyc06g064940
Solyc08g005800
Solyc01g111020
Solyc03g007170
Solyc01g095990
Solyc09g011740
Solyc01g057310
Solyc11g071730
Solyc05g053960
Solyc02g078040
Solyc02g082350
Solyc02g071830
Solyc01g094690
Solyc12g056220
Solyc01g111660
Solyc10g055630
Solyc11g044900
Solyc03g121950
Solyc09g065120
Solyc01g068280
Solyc02g077090
Solyc02g069560
Solyc08g066050
Solyc05g013070
Solyc04g080170
Solyc08g013940
Solyc03g025160
Solyc11g065490
Solyc02g089065
Solyc07g054500
Solyc12g055720
Solyc08g079760
Solyc10g008210
Solyc07g053790
Solyc12g005480
Solyc06g065480
Solyc04g073970
Solyc07g007670
Solyc07g041770
Solyc03g112830
Solyc02g072180
Solyc02g083580
Solyc09g015170
Solyc08g074760
Solyc07g063950
Solyc02g083130
Solyc07g053700
Solyc02g081440
Solyc06g008260
Solyc01g079530
Solyc02g082100
Solyc09g074360
Solyc12g008420
Solyc04g012030
Solyc04g063230
Solyc09g075970
Solyc10g047610
Solyc01g090040
Solyc03g096890
Solyc01g106750
Solyc11g066350
Solyc03g093430
Solyc11g005330
Solyc11g008700
Solyc06g007980
Solyc03g093260
Solyc02g087980
Solyc02g030130
Solyc02g030120
Solyc03g121760
Solyc08g062940
Solyc10g084280
Solyc01g109750
Solyc06g053760
Solyc03g124030
Solyc06g074820
Solyc02g093720
Solyc05g014270
Solyc02g067100
Solyc10g008990
Solyc02g078285
Solyc09g009210
Solyc04g005330
Solyc02g082690
Solyc05g055680
Solyc07g056060
Solyc06g071200
Solyc03g119940
Solyc03g117730
Solyc02g087880
Solyc04g077020
Solyc10g085020
Solyc07g053970
Solyc11g065190
Solyc10g081160
Solyc12g098420
Solyc00g143770
Solyc01g088505
Solyc03g046275
Solyc09g007347
Solyc03g034206
Solyc05g050735
Solyc10g086335
Solyc01g060415
Solyc02g068795
Solyc01g098985
Solyc08g074303
Solyc06g035860
Solyc06g053675
Solyc03g116245
Solyc02g067105
Solyc09g097865
Solyc03g116243
Solyc06g051500
Solyc01g081177
Solyc01g087332
Solyc04g079125
Solyc11g066760
Solyc07g041155
Solyc02g065770
Solyc04g014970
Solyc07g066050
Solyc07g054000
Solyc08g074350
Solyc06g036180
Solyc02g069680
Solyc04g079710
Solyc03g093490
Solyc06g043150
Solyc09g042710
Solyc01g079260
Solyc11g066270
Solyc07g049580
Solyc06g063020
Solyc02g090200
Solyc07g062860
Solyc04g055120
Solyc01g099350
Solyc04g063210
Solyc07g056260
Solyc06g008040
Solyc07g066660
Solyc01g006100
Solyc08g081310
Solyc02g090930
Solyc03g111590
Solyc07g064110
Solyc01g108410
Solyc12g077590
Solyc03g118530
Solyc07g022860
Solyc08g075080
Solyc06g075160
Solyc01g098500
Solyc08g059800
Solyc02g069580
Solyc06g053653

## Sheet: Supplementary Table 6
Supplementary Table 6: List of 9093 differentially expressed genes identified in xylem cells in response to Meloidogyne incognita infection.
Gene ID	baseMean	log2 Fold Change	lfcSE	stat	p value	Adjusted P value	Annotation
Solyc05g008895.1	24.6728	8.05116	1.4295	5.63214	1.77984e-08	2.24384e-07	Bifunctional inhibitor/lipid-transfer protein/seed storage 2S albumin superfamily protein (AHRD V3.3 *** A0A1I9LP30_ARATH)
Solyc02g082040.3	23.2997	7.96109	1.38408	5.75188	8.82566e-09	1.18855e-07	R2R3MYB transcription factor 56
Solyc05g013760.3	16.9264	7.47833	1.70821	4.37788	1.19839e-05	7.77674e-05	Proline-rich receptor-like kinase (AHRD V3.3 *-* A0A1I9LPJ0_ARATH)
Solyc00g174340.2	13.6199	7.15256	1.51473	4.722	2.33531e-06	1.82312e-05
Solyc06g082460.1	13.0603	7.13931	1.39444	5.11985	3.05782e-07	2.94406e-06	ovate family protein 14
Solyc01g104010.2	12.8548	7.06224	1.39629	5.05787	4.23964e-07	3.95659e-06	BPS1-like protein (AHRD V3.3 *** AT1G22030.1)
Solyc06g075480.3	12.4764	7.03157	1.39267	5.049	4.44128e-07	4.12466e-06	Protein NRT1/ PTR FAMILY 2.7 (AHRD V3.3 *** A0A1U8H096_CAPAN)
Solyc08g080070.1	12.0403	7.02574	1.46611	4.7921	1.65048e-06	1.34554e-05	Transmembrane protein, putative (DUF1191) (AHRD V3.3 *** Q8GYJ5_ARATH)
Solyc03g114940.3	12.5011	7.02496	1.39515	5.03528	4.77151e-07	4.39511e-06	Cytochrome P450 (AHRD V3.3 *** A0A200PRH8_9MAGN)
Solyc12g005630.2	12.4849	7.01797	1.45115	4.83616	1.32371e-06	1.10454e-05	Cytochrome b6-f complex iron-sulfur subunit (AHRD V3.3 *** A0A1U8G0H9_CAPAN)
Solyc11g072310.2	12.4355	7.00842	1.42575	4.91561	8.85078e-07	7.67629e-06	gibberellin 20-oxidase-3
Solyc09g009620.1	11.3824	6.94687	1.45913	4.76097	1.92662e-06	1.53985e-05	protein LITTLE ZIPPER 3 (AHRD V3.3 *** XP_010325915.1)
Solyc11g013300.2	11.6871	6.9277	1.50667	4.59803	4.26496e-06	3.13528e-05	Thaumatin-like protein (AHRD V3.3 *** A0A1J3EIZ2_NOCCA)
Solyc08g014490.1	11.4649	6.90314	1.39555	4.94654	7.55429e-07	6.66657e-06	HXXXD-type acyl-transferase family protein (AHRD V3.3 *** F4JBC7_ARATH)
Solyc11g071423.1	11.2757	6.88761	1.39419	4.94022	7.80351e-07	6.86121e-06
Solyc08g074480.1	11.2841	6.87096	1.46201	4.69965	2.60603e-06	2.01557e-05	Bifunctional inhibitor/lipid-transfer protein/seed storage 2S albumin superfamily protein (AHRD V3.3 *** A0A2U1PU47_ARTAN)
Solyc10g086640.2	11.0949	6.84463	1.45158	4.7153	2.41359e-06	1.8804e-05	BEL1-like homeodomain protein 9 (AHRD V3.3 *-* A0A2G2VXF9_CAPBA)
Solyc01g096250.2	10.5605	6.79014	1.66635	4.07487	4.60402e-05	0.000254597	proline-rich receptor-like protein kinase PERK2 (AHRD V3.3 *-* A0A2I4GSB7_9ROSI)
Solyc06g059730.2	55.4488	6.77823	0.860209	7.87975	3.2804e-15	1.0505e-13	SlPIN6
Solyc05g041570.2	10.1821	6.73354	1.6056	4.19377	2.74351e-05	0.000160914	Ankyrin repeat-containing domain, PGG domain, Gag-polypeptide of LTR copia-type (AHRD V3.3 *** A0A2U1LU91_ARTAN)
Solyc03g025790.3	9.82792	6.73286	1.51013	4.45846	8.25487e-06	5.59776e-05	Heavy metal-associated isoprenylated plant protein (AHRD V3.3 *** A0A2R6PM91_ACTCH)
Solyc06g073570.3	9.88573	6.71208	1.39599	4.8081	1.52372e-06	1.25033e-05	Cytochrome P450 (AHRD V3.3 *** A0A2U1Q1Z2_ARTAN)
Solyc02g086385.1	9.2031	6.60943	1.39763	4.72904	2.25588e-06	1.76832e-05
Solyc09g007020.2	9.26091	6.58893	1.53387	4.29563	1.74197e-05	0.000107887	Pathogenesis-related protein 1 (AHRD V3.3 *** Q75QH2_CAPCH)
Solyc09g014350.3	8.89884	6.53643	1.4011	4.6652	3.08314e-06	2.3383e-05	Glycerol-3-phosphate acyltransferase, expressed (AHRD V3.3 *** D8L9N9_WHEAT)
Solyc05g012030.1	8.92354	6.52878	1.40629	4.64256	3.44122e-06	2.58327e-05	protein BIG GRAIN 1-like E (AHRD V3.3 *** A0A2I4H8F0_9ROSI)
Solyc02g083480.3	8.37228	6.51124	1.4631	4.45031	8.5747e-06	5.79208e-05	Peroxidase (AHRD V3.3 *** K4BAL6_SOLLC)
Solyc02g077300.2	8.80845	6.5028	1.43247	4.53959	5.63643e-06	4.00065e-05	Peroxidase (AHRD V3.3 *** K4B8V7_SOLLC)
Solyc11g012200.2	8.2572	6.49466	1.4236	4.56214	5.06345e-06	3.65355e-05	MBOAT (Membrane bound O-acyl transferase) family protein (AHRD V3.3 *** A0A2U1LYZ9_ARTAN)
Solyc06g007940.2	45.4588	6.46914	0.695111	9.30663	1.3195e-20	7.63395e-19
Solyc07g043133.1	8.01862	6.44746	1.48487	4.34209	1.41132e-05	8.99395e-05
Solyc06g007790.1	8.16681	6.44746	1.40106	4.60185	4.18749e-06	3.08188e-05	acidic leucine-rich nuclear phosphoprotein 32 family B protein (AHRD V3.3 *-* AT3G25130.1)
Solyc03g034220.3	8.22462	6.41691	1.55843	4.11756	3.82905e-05	0.000216366	Tomato RuBP carboxylase small subunit
Solyc02g085500.3	7.83785	6.37924	1.40176	4.55087	5.34253e-06	3.82751e-05	ovate
Solyc01g066570.3	7.64867	6.35882	1.40354	4.53056	5.88289e-06	4.1525e-05	FCS-Like Zinc finger 15 (AHRD V3.3 *-* FLZ15_ARATH)
Solyc01g095320.3	7.73118	6.33224	1.63618	3.87014	0.000108772	0.000534645	Bag family molecular chaperone regulator 6-like protein (AHRD V3.3 *** A0A2K3PRI9_TRIPR)
Solyc04g051540.3	41.1563	6.32194	0.606105	10.4304	1.80058e-25	1.51233e-23	WRKY transcription factor 13
Solyc01g097530.2	7.65708	6.30439	1.49369	4.22069	2.43555e-05	0.000145208	Photosystem II protein D1 (AHRD V3.3 *-* A0A2G2YJG5_CAPAN)
Solyc05g055540.2	7.29501	6.30041	1.40709	4.47763	7.54769e-06	5.17317e-05	Major facilitator superfamily (AHRD V3.3 *** A0A2U1MQP6_ARTAN)
Solyc06g048750.3	7.10583	6.27337	1.41346	4.43832	9.0665e-06	6.09633e-05	Unknown protein
Solyc08g005650.3	7.4432	6.25683	1.45043	4.31377	1.60491e-05	0.000100372	Cytochrome P450-1 (AHRD V3.3 *** K4CI56_SOLLC)
Solyc04g014730.3	7.15522	6.24873	1.40444	4.44928	8.61593e-06	5.81788e-05	Fumarylacetoacetase (AHRD V3.3 *** A0A1U8GL68_CAPAN)
Solyc05g052130.3	7.32812	6.24335	1.52349	4.09807	4.16616e-05	0.00023294	Metacaspase-1 (AHRD V3.3 *** A0A2G3CHC8_CAPCH),Pfam:PF00656
Solyc09g082670.3	7.18833	6.22219	1.59497	3.90113	9.57457e-05	0.000479731	Heat shock transcription factor (AHRD V3.3 *-* A0A1Y1I763_KLENI)
Solyc04g026020.3	6.88407	6.1719	1.81759	3.39565	0.000684665	0.00258606	Sieve element occlusion b (AHRD V3.3 *** E2FKJ9_9SOLN)
Solyc02g085678.1	6.85096	6.1541	1.40966	4.36567	1.26733e-05	8.16054e-05
Solyc06g034390.1	6.85096	6.1541	1.40966	4.36567	1.26733e-05	8.16054e-05	Protein EXORDIUM-like 7 (AHRD V3.3 *** A0A2G2X692_CAPBA)
Solyc01g006300.3	6.83467	6.14747	1.58939	3.86782	0.000109811	0.000538922	LECEVI1A
Solyc07g017980.1	6.66178	6.12892	1.40747	4.35455	1.33339e-05	8.53139e-05	protein PELPK1 (AHRD V3.3 --* XP_004242916.1)
Solyc02g086480.1	6.25872	6.09174	1.41805	4.29587	1.74012e-05	0.000107842	LOB domain-containing protein (AHRD V3.3 *** A0A2U1M8Q7_ARTAN)
Solyc02g068877.1	6.57139	6.07323	1.4479	4.19452	2.73456e-05	0.000160536
Solyc08g008660.3	6.45631	6.05715	1.52929	3.96077	7.47098e-05	0.000389092	NAC domain-containing protein, putative (AHRD V3.3 *** A0A061G3T7_THECC)
Solyc08g006710.3	6.43161	6.0462	1.48857	4.06175	4.87057e-05	0.000268021	Unknown protein
Solyc01g111145.1	68.1946	6.04114	0.617917	9.77662	1.41875e-22	9.49967e-21
Solyc08g079230.1	6.35751	6.03251	1.41947	4.24985	2.13917e-05	0.000129554	Bifunctional inhibitor/lipid-transfer protein/seed storage 2S albumin superfamily protein (AHRD V3.3 *** A0A2U1PU47_ARTAN)
Solyc09g075900.3	203.612	6.02118	0.520689	11.5639	6.2809e-31	7.81034e-29	Spermidine synthase (AHRD V3.3 *** F8WLB6_CITUN),Pfam:PF01564
Solyc01g107675.1	5.92976	6.00824	1.41631	4.24219	2.2135e-05	0.000133381
Solyc03g095980.3	5.92976	6.00824	1.41631	4.24219	2.2135e-05	0.000133381	bHLH transcription factor 021
Solyc02g067340.3	5.94604	6.00585	1.69474	3.54382	0.000394379	0.00162172	R2R3MYB transcription factor 96
Solyc11g021060.2	5.95445	5.9923	1.41105	4.2467	2.16941e-05	0.00013106	TOMARPIX proteinase inhibitor
Solyc07g054720.2	6.19303	5.99108	1.42424	4.20652	2.59338e-05	0.000153834	Proteinase inhibitor type-2 (AHRD V3.3 *-* A0A2G3A0T9_CAPAN)
Solyc10g005010.3	5.71588	5.97173	1.44701	4.12695	3.6761e-05	0.00020877	NAC domain-containing protein (AHRD V3.3 *** A0A2K3MP41_TRIPR)
Solyc12g096770.1	6.00385	5.95583	1.41714	4.20272	2.6373e-05	0.00015607	HXXXD-type acyl-transferase family protein (AHRD V3.3 *** F4JBC7_ARATH)
Solyc12g049400.2	5.66648	5.95267	1.52191	3.91131	9.17954e-05	0.000463577	Tify (AHRD V3.3 *** A0A200Q172_9MAGN)
Solyc10g006900.3	6.05325	5.95262	1.45131	4.10155	4.10387e-05	0.000229927	light dependent NADH:protochlorophyllide oxidoreductase 3 s2
Solyc12g009270.1	6.05325	5.95262	1.45131	4.10155	4.10387e-05	0.000229927	Plant invertase/pectin methylesterase inhibitor superfamily protein (AHRD V3.3 *** A0A061GSW0_THECC)
Solyc12g005440.1	5.91347	5.92315	1.49701	3.95664	7.60102e-05	0.000394898	HXXXD-type acyl-transferase family protein (AHRD V3.3 *** F4JBC7_ARATH)
Solyc12g014260.1	5.62549	5.89774	1.41276	4.17463	2.98471e-05	0.00017373	Protein LIGHT-DEPENDENT SHORT HYPOCOTYLS 10 (AHRD V3.3 *** A0A2G3BCH5_CAPCH)
Solyc03g034000.3	5.77368	5.89682	1.57031	3.75519	0.000173212	0.000798893	bHLH transcription factor 020
Solyc09g098060.3	15.8226	5.89319	1.02767	5.73452	9.77867e-09	1.30133e-07	Ankyrin repeat (AHRD V3.3 *-* A0A200PSP7_9MAGN)
Solyc01g097130.3	5.41161	5.88373	1.42413	4.13145	3.60481e-05	0.000205392	Pentatricopeptide repeat-containing protein, mitochondrial (AHRD V3.3 *** A0A1U8DW27_CAPAN)
Solyc04g005920.1	5.41161	5.88373	1.42413	4.13145	3.60481e-05	0.000205392	micronuclear linker histone polyprotein-like protein (AHRD V3.3 *** AT3G25590.1)
Solyc09g014580.3	5.33751	5.86914	1.51492	3.87423	0.000106962	0.000526697	MLP-like protein 43 (AHRD V3.3 *** A0A2U1L1Z2_ARTAN)
Solyc06g068310.1	5.69959	5.86439	1.44534	4.05744	4.96143e-05	0.000272395	Sterile alpha motif (SAM) domain-containing protein (AHRD V3.3 *** Q9M8M0_ARATH)
Solyc01g102520.3	30.5414	5.86153	0.888392	6.5979	4.1701e-11	8.44158e-10	MLO-like protein (AHRD V3.3 *** K4B1I0_SOLLC)
Solyc02g063150.3	5.6092	5.8575	1.60278	3.6546	0.000257587	0.00112724	RuBP carboxylase small subunit
Solyc02g086404.1	5.46101	5.84793	1.41421	4.13513	3.54747e-05	0.000202667
Solyc11g007600.2	5.46101	5.84793	1.41421	4.13513	3.54747e-05	0.000202667	Glucomannan 4-beta-mannosyltransferase 9 (AHRD V3.3 *** A0A1U8EU24_CAPAN)
Solyc04g015540.1	5.22243	5.84157	1.43962	4.05772	4.95543e-05	0.000272144	fission regulator-like protein (AHRD V3.3 *-* AT3G57500.1)
Solyc11g012040.2	5.24713	5.83616	1.42314	4.10091	4.11537e-05	0.000230437	Ubiquitin-specific protease family C19 protein (AHRD V3.3 *** A0A2K3NKS0_TRIPR)
Solyc07g009260.3	15.064	5.83482	1.00095	5.82926	5.56732e-09	7.84505e-08	Defensin-like protein 1 (AHRD V3.3 *** A0A2G3AQC7_CAPCH),Pfam:PF00304
Solyc02g079950.3	5.5598	5.83094	1.48959	3.91447	9.06023e-05	0.000458519	photosystem II oxygen-evolving complex protein 3
Solyc07g048050.2	5.27183	5.8191	1.41606	4.10936	3.96762e-05	0.00022347	Cytochrome b561 and DOMON domain-containing protein (AHRD V3.3 *** A0A1U8H7T2_CAPAN)
Solyc02g082050.3	43.8045	5.81593	0.964018	6.03301	1.60935e-09	2.48341e-08	Disease resistance protein (TIR-NBS-LRR class) (AHRD V3.3 *** A0A2K3PDT8_TRIPR)
Solyc09g091010.3	5.29653	5.79647	1.41615	4.09311	4.25627e-05	0.000237424	transmembrane protein (AHRD V3.3 *** AT3G04310.2)
Solyc11g064840.1	5.03325	5.791	1.46488	3.95323	7.71034e-05	0.000399386	Calcium-dependent lipid-binding domain-containing protein (AHRD V3.3 *** A0A2K3NHM7_TRIPR)
Solyc03g034100.3	42.0738	5.7728	0.52024	11.0964	1.30574e-28	1.35897e-26	ovate family protein 6
Solyc04g056580.3	5.34592	5.77199	1.43984	4.00877	6.10359e-05	0.000325672	Transmembrane protein, putative (DUF2358) (AHRD V3.3 *** Q8L604_ARATH)
Solyc08g021940.2	5.10735	5.76667	1.41687	4.07	4.70141e-05	0.000259758	Calcium-dependent lipid-binding (CaLB domain) family protein (AHRD V3.3 *-* A0A2U1MY23_ARTAN)
Solyc01g091180.3	4.98385	5.76626	1.57176	3.66868	0.00024381	0.00107654	Protein NRT1/ PTR FAMILY 7.3 (AHRD V3.3 *** A0A2G2XNQ7_CAPBA)
Solyc02g036260.3	14.2663	5.7611	1.08211	5.32393	1.01551e-07	1.09561e-06	ERD (Early-responsive to dehydration stress) family protein (AHRD V3.3 *** A0A2U1NFB6_ARTAN)
Solyc04g071137.1	5.13204	5.7434	1.41871	4.04833	5.15833e-05	0.000281434
Solyc10g009380.3	83.7077	5.74045	0.355932	16.1279	1.62364e-58	8.63684e-56	DUF688 domain-containing protein (AHRD V3.3 *** A0A1Q3BEA6_CEPFO)
Solyc10g080920.2	5.11576	5.73648	1.79973	3.18742	0.0014355	0.00483804	Protein RADIALIS-like 2 (AHRD V3.3 *** A0A2G2VVI4_CAPBA)
Solyc11g005730.2	4.91817	5.73423	1.42211	4.03219	5.52585e-05	0.000299291	Histone-lysine N-methyltransferase ATXR5 (AHRD V3.3 *** A0A2G2VFH7_CAPBA)
Solyc12g008980.2	5.20614	5.73282	1.48192	3.86852	0.000109497	0.000537936	Delta,Pfam:PF05834
Solyc06g073580.3	670.314	5.72798	0.379344	15.0997	1.62663e-51	6.62765e-49	1-aminocyclopropane-1-carboxylate oxidase1
Solyc08g080980.3	5.18144	5.72472	1.44907	3.95062	7.79483e-05	0.000402891	Unknown protein
Solyc11g071810.2	5.18144	5.72472	1.44907	3.95062	7.79483e-05	0.000402891	fasciated
Solyc10g080910.1	13.4681	5.71924	0.86756	6.59233	4.32987e-11	8.69618e-10
Solyc09g097810.3	5.09106	5.71779	1.63809	3.49052	0.000482088	0.00192896	SAR8.2 protein (AHRD V3.3 *** Q947G5_CAPAN)
Solyc05g006610.3	13.6988	5.69626	1.03285	5.51511	3.48555e-08	4.14585e-07	CLAVATA3/ESR (CLE)-related protein 25-like (AHRD V3.3 *-* A0A2I4EI69_9ROSI)
Solyc03g006970.1	4.99226	5.67565	1.43517	3.95471	7.66291e-05	0.000397359	serine protease SBT2
Solyc12g009600.2	4.90188	5.65673	1.58812	3.5619	0.000368177	0.00153307	Thylakoid lumenal 16.5 kDa protein, chloroplastic (AHRD V3.3 *** A0A2G2YVM2_CAPAN)
Solyc01g106805.1	13.3204	5.65141	1.00357	5.63132	1.78837e-08	2.25163e-07
Solyc09g059560.2	12.7114	5.64498	0.897397	6.29039	3.16679e-10	5.52818e-09	B3 DNA-binding domain protein (AHRD V3.3 -** AT3G28853.1)
Solyc09g007340.3	4.5645	5.64037	1.43257	3.93724	8.24258e-05	0.000422386	Tudor/PWWP/MBT superfamily protein (AHRD V3.3 *-* Q9LYZ0_ARATH)
Solyc01g065680.2	4.80308	5.63287	1.42629	3.94933	7.83712e-05	0.000404749	Unknown protein
Solyc02g078250.3	4.85248	5.62823	1.47414	3.81798	0.000134547	0.000644787	CASP-like protein (AHRD V3.3 *** A0A218WXP0_PUNGR)
Solyc12g056523.1	4.82778	5.62336	1.44338	3.89596	9.78089e-05	0.00048828
Solyc12g036470.2	4.5892	5.62218	1.42266	3.95189	7.75359e-05	0.000401301	bHLH transcription factor 071
Solyc02g092720.1	4.37532	5.59036	1.45293	3.84764	0.000119259	0.000580534	hypothetical protein (AHRD V3.3 *** AT5G67350.1)
Solyc12g040860.2	12.3167	5.5741	0.864497	6.44779	1.13491e-10	2.11416e-09	glucan endo-1,3-beta-glucosidase 12-like (AHRD V3.3 *** A0A2I4GWJ6_9ROSI)
Solyc05g008890.3	4.6633	5.5704	1.45366	3.83199	0.000127111	0.000613763	Reticulon-like protein (AHRD V3.3 *** A0A1U8FER2_CAPAN)
Solyc08g078680.3	4.57291	5.56398	1.69091	3.29053	0.000999998	0.00356344	Sec14p-like phosphatidylinositol transfer family protein (AHRD V3.3 *** A0A1P8BCX9_ARATH)
Solyc08g068420.3	4.42472	5.56201	1.42367	3.90682	9.35199e-05	0.000469931	L-gulonolactone oxidase (AHRD V3.3 *** A0A1U7V6W8_NICSY)
Solyc09g010840.1	4.42472	5.56201	1.42367	3.90682	9.35199e-05	0.000469931	phantastica
Solyc09g065100.2	4.54821	5.54485	1.57988	3.50966	0.000448678	0.00181193	bHLH transcription factor 150
Solyc01g106310.3	12.4588	5.53715	1.36382	4.06004	4.90638e-05	0.000269682	Unknown protein
Solyc02g069920.3	4.44942	5.53516	1.42578	3.88221	0.000103512	0.000512343	2-succinylbenzoate--CoA ligase, chloroplastic/peroxisomal (AHRD V3.3 *** A0A2G2XDL4_CAPBA)
Solyc06g053380.3	4.44942	5.53516	1.42578	3.88221	0.000103512	0.000512343	Chitinase (AHRD V3.3 *** A0A2U1LR12_ARTAN)
Solyc03g112755.1	4.18614	5.52895	1.48844	3.7146	0.000203524	0.000920521
Solyc05g018410.2	4.23554	5.52386	1.43112	3.85983	0.000113467	0.000554875	3-hydroxyisobutyryl-CoA hydrolase-like protein mitochondrial-like (AHRD V3.3 *** A0A2K3MN72_TRIPR)
Solyc10g005450.2	12.3004	5.51926	0.893095	6.17992	6.4133e-10	1.06425e-08	Equilibrative nucleotide transporter like (AHRD V3.3 *** A0A2R6QTM2_ACTCH)
Solyc03g025670.3	4.26024	5.49893	1.42529	3.8581	0.000114272	0.000558241	PAR1 (AHRD V3.3 *** A0A2U1P9T7_ARTAN)
Solyc03g083160.2	4.04636	5.47536	1.4482	3.78081	0.00015632	0.00073237	structural maintenance of chromosomes flexible hinge domain-containing protein GMI1 isoform X10 (AHRD V3.3 *-* XP_025885714.1)
Solyc03g118310.3	4.04636	5.47536	1.4482	3.78081	0.00015632	0.00073237	bHLH transcription factor 083
Solyc10g085080.2	4.04636	5.47536	1.4482	3.78081	0.00015632	0.00073237	8-amino-7-oxononanoate synthase (AHRD V3.3 *** AT3G09050.1)
Solyc12g096780.2	4.02166	5.47236	1.48461	3.68606	0.000227751	0.00101381	Alcohol dehydrogenase superfamily (AHRD V3.3 *** A0A200R634_9MAGN)
Solyc06g069070.1	11.3377	5.46986	1.11105	4.92315	8.51612e-07	7.41964e-06	Bifunctional inhibitor/lipid-transfer protein/seed storage 2S albumin superfamily protein (AHRD V3.3 *** A0A1I9LP30_ARATH)
Solyc08g082590.3	4.33433	5.46215	1.48257	3.68425	0.000229374	0.00102009	Glutaredoxin (AHRD V3.3 *** A0A2U1KGP9_ARTAN)
Solyc01g111310.3	327.293	5.46089	0.571559	9.55437	1.2434e-21	7.85842e-20	SlLAX2
Solyc08g079790.1	4.07106	5.46072	1.43112	3.8157	0.000135798	0.000650134	Nucleotide-sugar transporter family protein (AHRD V3.3 *** A0A2U1PWK4_ARTAN)
Solyc01g105300.3	4.21925	5.44446	1.68401	3.23303	0.00122486	0.00421643	Metacaspase-1 (AHRD V3.3 *** A0A2G2VS93_CAPBA),Pfam:PF00656
Solyc02g080360.1	3.85718	5.41311	1.48087	3.65535	0.000256826	0.00112468	transcription factor SOX-4 (AHRD V3.3 --* XP_004982548.1)
Solyc08g016720.1	4.12046	5.407	1.43595	3.76544	0.000166258	0.00077109	9-cis-epoxycarotenoid dioxygenase2
Solyc01g107690.3	4.12046	5.407	1.43595	3.76544	0.000166258	0.00077109	Unknown protein
Solyc04g015850.2	4.12046	5.407	1.43595	3.76544	0.000166258	0.00077109	Transmembrane protein (AHRD V3.3 *** Q9M2K7_ARATH)
Solyc01g079790.3	4.16985	5.40657	1.50274	3.59781	0.000320907	0.00136352	ADP-glucose pyrophosphorylase large subunit 3
Solyc09g092290.1	11.1575	5.40212	1.18832	4.546	5.46744e-06	3.90721e-05	Late blight resistance protein (AHRD V3.3 *** B7U1D7_9SOLN)
Solyc10g080540.2	76.9847	5.40198	0.626225	8.62627	6.33855e-18	2.70945e-16	Homeobox-leucine zipper protein HOX27 (AHRD V3.3 *** A0A2G3BH29_CAPCH)
Solyc01g005280.3	3.83248	5.39956	1.54328	3.49877	0.000467416	0.00187574	Sec14p-like phosphatidylinositol transfer family protein (AHRD V3.3 *** A0A1Y1I4L4_KLENI)
Solyc01g017333.1	4.14515	5.39801	1.45945	3.69867	0.000216735	0.000972008
Solyc03g063470.1	4.14515	5.39801	1.45945	3.69867	0.000216735	0.000972008	RNA-dependent RNA polymerase (AHRD V3.3 *-* A0A2Z6JIR4_9VIRU)
Solyc03g083880.3	97.0554	5.37139	0.51161	10.499	8.73099e-26	7.43104e-24	NAC domain-containing protein (AHRD V3.3 *** A0A2U1LJ98_ARTAN)
Solyc12g057130.2	4.03007	5.36945	1.61463	3.32549	0.000882625	0.00320483	FAM91 carboxy-terminus protein (AHRD V3.3 *** AT1G35220.3)
Solyc02g077030.3	11.1346	5.36853	1.08103	4.9661	6.83121e-07	6.09873e-06	Phospholipase A1-II 1 (AHRD V3.3 *** A0A2G2VBM1_CAPBA)
Solyc06g007960.3	32.0338	5.36327	0.506485	10.5892	3.34421e-26	2.88476e-24	O-methyltransferase (AHRD V3.3 *** A0A076NBT0_VACCO)
Solyc12g005430.1	4.00537	5.34977	1.52831	3.50046	0.000464456	0.00186581	HXXXD-type acyl-transferase family protein (AHRD V3.3 *** F4JBC7_ARATH)
Solyc04g077745.1	3.98067	5.33695	1.47434	3.6199	0.000294718	0.001268
Solyc07g056290.2	3.98067	5.33695	1.47434	3.6199	0.000294718	0.001268	Pectin lyase-like superfamily protein (AHRD V3.3 *** A0A2U1KXQ2_ARTAN)
Solyc08g077823.1	3.98067	5.33695	1.47434	3.6199	0.000294718	0.001268
Solyc09g007140.3	3.98067	5.33695	1.47434	3.6199	0.000294718	0.001268	Protein RESTRICTED TEV MOVEMENT 2 (AHRD V3.3 *-* A0A1J3D687_NOCCA)
Solyc04g080490.3	3.74209	5.3234	1.43304	3.71476	0.000203394	0.000920149	Zinc-finger homeodomain protein 6 (AHRD V3.3 *** A0A2G2ZS78_CAPAN)
Solyc11g021100.1	3.74209	5.3234	1.43304	3.71476	0.000203394	0.000920149	NAD(P)H-quinone oxidoreductase, subunit N/subunit 2 (AHRD V3.3 *-* A0A2U1LKJ3_ARTAN)
Solyc12g014620.2	10.0797	5.29322	0.874792	6.05083	1.44102e-09	2.24536e-08
Solyc02g084610.1	3.76679	5.29175	1.43552	3.6863	0.00022754	0.00101335	Leucine-rich repeat receptor-like protein kinase PXL2 (AHRD V3.3 *** A0A1J3GLI2_NOCCA)
Solyc03g033610.1	3.76679	5.29175	1.43552	3.6863	0.00022754	0.00101335	Leucine-rich receptor-like protein kinase family protein (AHRD V3.3 *** A0A061DLN8_THECC)
Solyc11g065610.1	3.76679	5.29175	1.43552	3.6863	0.00022754	0.00101335	Vacuolar ATPase assembly integral membrane protein VMA21 homolog (AHRD V3.3 *-* A0A1U8E863_CAPAN)
Solyc12g095980.2	3.76679	5.29175	1.43552	3.6863	0.00022754	0.00101335	Late embryogenesis abundant (LEA) hydroxyproline-rich glycoprotein family (AHRD V3.3 *** A0A2U1MMJ0_ARTAN)
Solyc07g053600.3	3.52821	5.28528	1.47394	3.58582	0.000336017	0.00141828	receptor-like protein kinase HSL1 (AHRD V3.3 *** A0A1U8HI37_CAPAN)
Solyc06g054260.1	3.81619	5.27483	1.49349	3.53188	0.000412623	0.00168732	photosystem 1 reaction center protein subunit 2
Solyc03g114625.1	3.79149	5.27219	1.45364	3.62688	0.000286871	0.00123869
Solyc12g017360.2	10.2363	5.26519	1.09391	4.81318	1.48546e-06	1.2235e-05	Carbohydrate-binding X8 domain superfamily protein (AHRD V3.3 *-* F4IF51_ARATH)
Solyc05g050550.3	39.9783	5.25272	0.554244	9.47726	2.61048e-21	1.60227e-19	hypothetical protein (AHRD V3.3 *** AT5G53030.1)
Solyc03g098480.1	3.57761	5.24875	1.43522	3.6571	0.000255085	0.00111753	chromosome alignment-maintaining phosphoprotein 1-like isoform X2 (AHRD V3.3 --* XP_017702391.1)
Solyc09g007510.2	3.57761	5.24875	1.43522	3.6571	0.000255085	0.00111753	Lectin receptor kinase-like protein (AHRD V3.3 *** S8CIF7_9LAMI)
Solyc10g007690.3	3.67641	5.23191	1.60531	3.25914	0.00111751	0.00390302	Chlorophyll a-b binding protein, chloroplastic (AHRD V3.3 *** A0A0F7H033_EROTE)
Solyc06g051800.3	48.6909	5.22965	0.482479	10.8391	2.24584e-27	2.09795e-25	expansin 1
Solyc03g093330.3	106.776	5.22956	0.454329	11.5105	1.16795e-30	1.41559e-28	Leucine-rich repeat receptor-like protein kinase (AHRD V3.3 *** A0A2R6PLW3_ACTCH)
Solyc07g006620.3	3.36373	5.21583	1.47092	3.54597	0.000391176	0.00161271	Protein kinase superfamily protein (AHRD V3.3 *** A0A2U1L2N8_ARTAN)
Solyc11g072200.2	127.298	5.21192	0.310679	16.7759	3.66218e-63	2.33769e-60	2-oxoglutarate (2OG) and Fe(II)-dependent oxygenase superfamily protein (AHRD V3.3 *** F4IV21_ARATH)
Solyc01g110360.3	3.65171	5.21147	1.5183	3.43243	0.000598202	0.00230819	Fructose-bisphosphate aldolase (AHRD V3.3 *** Q9SXX5_NICPA)
Solyc03g007890.3	3.65171	5.21147	1.5183	3.43243	0.000598202	0.00230819	class 2 small heat shock protein Le-HSP17.6
Solyc05g047710.3	3.65171	5.21147	1.5183	3.43243	0.000598202	0.00230819	Calcium-dependent lipid-binding (CaLB domain) family protein (AHRD V3.3 *** A0A2U1PBS7_ARTAN)
Solyc07g039290.1	3.65171	5.21147	1.5183	3.43243	0.000598202	0.00230819
Solyc12g057000.1	3.65171	5.21147	1.5183	3.43243	0.000598202	0.00230819	VQ domain-containing protein (AHRD V3.3 *-* A0A1Q3AUB2_CEPFO)
Solyc01g087200.3	3.62701	5.20274	1.46696	3.54662	0.000390213	0.00160908	Disease resistance protein (AHRD V3.3 *** A0A2U1Q201_ARTAN)
Solyc01g108390.3	3.62701	5.20274	1.46696	3.54662	0.000390213	0.00160908	Trypsin/subtilisin inhibitor (AHRD V3.3 *** A0A2G3AU57_CAPCH)
Solyc02g014030.2	3.62701	5.20274	1.46696	3.54662	0.000390213	0.00160908	Serine/threonine/dual specificity protein kinase, catalytic domain-containing protein (AHRD V3.3 *** A0A2U1M6E8_ARTAN)
Solyc11g010740.2	3.62701	5.20274	1.46696	3.54662	0.000390213	0.00160908	Glycosyltransferase (AHRD V3.3 *** A0A2U1PXH3_ARTAN)
Solyc03g113255.1	3.38843	5.20238	1.4442	3.60227	0.000315449	0.00134349
Solyc03g120360.1	3.38843	5.20238	1.4442	3.60227	0.000315449	0.00134349	Phospholipase-like protein (PEARLI 4) family protein (AHRD V3.3 *-* A8MRF0_ARATH)
Solyc01g107210.3	3.41313	5.16983	1.43849	3.59393	0.000325731	0.00137973	transcriptional regulator of RNA polII%2C SAGA%2C subunit (AHRD V3.3 *-* AT4G33890.2)
Solyc10g006850.3	3.41313	5.16983	1.43849	3.59393	0.000325731	0.00137973	Arf GTPase activating protein (AHRD V3.3 *** A0A200RBV9_9MAGN)
Solyc10g008000.1	3.41313	5.16983	1.43849	3.59393	0.000325731	0.00137973	Protein LIGHT-DEPENDENT SHORT HYPOCOTYLS 6 (AHRD V3.3 *** A0A2G3BC27_CAPCH)
Solyc10g084510.1	3.41313	5.16983	1.43849	3.59393	0.000325731	0.00137973	hypothetical protein (AHRD V3.3 *** AT5G02640.1)
Solyc11g065195.1	3.41313	5.16983	1.43849	3.59393	0.000325731	0.00137973
Solyc05g051640.3	129.129	5.15151	0.32332	15.9332	3.7303e-57	1.70084e-54	Leucine-rich repeat receptor-like protein kinase (AHRD V3.3 *** A0A2R6PLW3_ACTCH)
Solyc02g014560.3	3.48723	5.14662	1.55092	3.31843	0.000905242	0.00327639	Calcium uptake protein mitochondrial-like (AHRD V3.3 *** A0A2K3MWX9_TRIPR)
Solyc02g062230.1	3.19925	5.14198	1.46835	3.50186	0.000462018	0.00185641	Small auxin up-regulated RNA32
Solyc03g026100.1	3.19925	5.14198	1.46835	3.50186	0.000462018	0.00185641	tRNA-specific adenosine deaminase TAD3 (AHRD V3.3 *** TAD3_ARATH)
Solyc04g071280.2	3.19925	5.14198	1.46835	3.50186	0.000462018	0.00185641	Pentatricopeptide repeat-containing protein (AHRD V3.3 *** A0A2G2WXC0_CAPBA)
Solyc09g092020.3	3.19925	5.14198	1.46835	3.50186	0.000462018	0.00185641	Calcium-dependent protein kinase (AHRD V3.3 *-* B2KTA0_WHEAT)
Solyc03g112880.1	3.43783	5.13934	1.45002	3.54432	0.000393633	0.00161935	fasciclin-like arabinogalactan protein 4 (AHRD V3.3 *** A0A1U7WCV8_NICSY)
Solyc10g017910.2	3.43783	5.13934	1.45002	3.54432	0.000393633	0.00161935	Photosystem I P700 chlorophyll a apoprotein A2 (AHRD V3.3 *-* A0A1U8QCD9_CAPAN)
Solyc01g108000.3	3.17455	5.136	1.52486	3.36817	0.000756684	0.00281369	Protein kinase domain (AHRD V3.3 *** A0A200QZI9_9MAGN)
Solyc06g070900.3	3.17455	5.136	1.52486	3.36817	0.000756684	0.00281369	TCP transcription factor 17
Solyc12g010980.2	3.17455	5.136	1.52486	3.36817	0.000756684	0.00281369	HXXXD-type acyl-transferase family protein (AHRD V3.3 *** F4JBC7_ARATH)
Solyc05g007300.3	36.4157	5.13272	0.460737	11.1403	7.9893e-29	8.45277e-27	HVA22-like protein (AHRD V3.3 *** A0A1U8EJU9_CAPAN)
Solyc01g095530.2	3.46253	5.13206	1.48463	3.4568	0.000546634	0.00214245	hypothetical protein (AHRD V3.3 *-* AT5G41761.1)
Solyc01g089960.3	3.22395	5.12262	1.44497	3.54513	0.000392419	0.0016154	WRKY transcription factor 12
Solyc04g007410.3	3.22395	5.12262	1.44497	3.54513	0.000392419	0.0016154	transmembrane protein (AHRD V3.3 *-* AT3G45050.4)
Solyc08g006170.1	3.22395	5.12262	1.44497	3.54513	0.000392419	0.0016154	Pentatricopeptide repeat-containing protein (AHRD V3.3 *** A0A2G3ANR7_CAPAN)
Solyc09g005970.1	3.22395	5.12262	1.44497	3.54513	0.000392419	0.0016154	ABC transporter G family member (AHRD V3.3 *** A0A2K3PJ14_TRIPR)
Solyc11g069980.2	3.14985	5.11408	1.63803	3.1221	0.00179568	0.00584122
Solyc09g011270.3	3.34744	5.10978	1.7736	2.88102	0.00396391	0.0112263	Cysteine/histidine-rich C1 domain protein (AHRD V3.3 *** A0A1P8AY95_ARATH)
Solyc02g087040.1	3.24865	5.08654	1.44318	3.52453	0.000424231	0.00172852	RING/U-box superfamily protein (AHRD V3.3 *** A0A2U1N3Q0_ARTAN)
Solyc02g088190.3	3.24865	5.08654	1.44318	3.52453	0.000424231	0.00172852	MYB transcription factor (AHRD V3.3 *-* A0A0U3IU11_MESCR)
Solyc10g084100.2	3.24865	5.08654	1.44318	3.52453	0.000424231	0.00172852	RING/U-box superfamily protein (AHRD V3.3 *** A0A2U1PM96_ARTAN)
Solyc03g111887.1	9.22648	5.08599	1.13032	4.4996	6.80812e-06	4.71862e-05
Solyc01g104710.3	3.32274	5.08013	1.5951	3.18484	0.00144834	0.00486933	thionin-like protein (AHRD V3.3 -** AT1G25275.2)
Solyc05g023775.1	3.32274	5.08013	1.5951	3.18484	0.00144834	0.00486933
Solyc02g090220.3	3.12515	5.07147	2.17529	2.3314	0.0197323	0.0429157	Dof zinc finger protein PBF (AHRD V3.3 *** A0A2G3D8X0_CAPCH)
Solyc05g018170.1	3.03477	5.06305	1.46639	3.45272	0.000554954	0.00216753	Unknown protein
Solyc07g007015.1	3.03477	5.06305	1.46639	3.45272	0.000554954	0.00216753
Solyc10g011750.3	3.03477	5.06305	1.46639	3.45272	0.000554954	0.00216753	Late embryogenesis abundant hydroxyproline-rich glycoprotein family protein (AHRD V3.3 *** Q5XV90_ARATH)
Solyc11g056250.1	3.03477	5.06305	1.46639	3.45272	0.000554954	0.00216753
Solyc03g025380.3	3.29805	5.06003	1.50819	3.35503	0.000793567	0.0029264	Peroxidase (AHRD V3.3 *** K4BF11_SOLLC)
Solyc01g107430.2	3.27335	5.05948	1.46142	3.46203	0.000536114	0.00210844	Zinc finger protein (AHRD V3.3 *** A0A200QZQ7_9MAGN)
Solyc02g086890.3	3.27335	5.05948	1.46142	3.46203	0.000536114	0.00210844	Calcium homeostasis regulator CHoR1 (AHRD V3.3 *** Q5QTN8_SOLTU)
Solyc03g083770.1	3.27335	5.05948	1.46142	3.46203	0.000536114	0.00210844	Plant invertase/pectin methylesterase inhibitor superfamily protein, putative (AHRD V3.3 *** A0A061G4U8_THECC)
Solyc03g095200.1	3.27335	5.05948	1.46142	3.46203	0.000536114	0.00210844	Pentatricopeptide repeat (AHRD V3.3 *** A0A200Q2K1_9MAGN)
Solyc06g035520.3	3.27335	5.05948	1.46142	3.46203	0.000536114	0.00210844	Alpha/beta-hydrolases superfamily protein (AHRD V3.3 *** A0A2U1LX98_ARTAN)
Solyc02g067360.3	3.05947	5.03728	1.44679	3.48169	0.000498262	0.00198002	Protease Do-like 8, chloroplastic (AHRD V3.3 *** A0A2G3A5X1_CAPAN)
Solyc04g078250.3	3.05947	5.03728	1.44679	3.48169	0.000498262	0.00198002	metal transporter Nramp2
Solyc12g035170.2	3.05947	5.03728	1.44679	3.48169	0.000498262	0.00198002	Pentatricopeptide repeat (AHRD V3.3 *** A0A200QSD1_9MAGN)
Solyc06g005560.3	171.767	5.02787	0.261934	19.1952	4.0619e-82	5.28435e-79	expansin9
Solyc05g007680.1	3.15826	5.01212	1.65884	3.02146	0.00251563	0.00771529	Arabinanase/levansucrase/invertase (AHRD V3.3 *** AT1G26761.1)
Solyc06g062730.2	3.15826	5.01212	1.65884	3.02146	0.00251563	0.00771529	RNA-binding (RRM/RBD/RNP motifs) family protein (AHRD V3.3 *-* F4I906_ARATH)
Solyc01g008230.3	3.08417	4.99886	1.4498	3.44797	0.000564812	0.00220064	TCP transcription factor 15
Solyc04g016170.2	3.08417	4.99886	1.4498	3.44797	0.000564812	0.00220064
Solyc06g005755.1	3.08417	4.99886	1.4498	3.44797	0.000564812	0.00220064
Solyc12g008520.2	3.08417	4.99886	1.4498	3.44797	0.000564812	0.00220064	SUN-like protein 32
Solyc01g008620.3	8.68364	4.99291	1.09365	4.56534	4.98679e-06	3.60366e-05	Glucan endo-1,3-beta-glucosidase (AHRD V3.3 *** A0A1U8FGD7_CAPAN)
Solyc02g065780.1	3.13356	4.98644	1.53999	3.23797	0.00120382	0.00415222	Protein RALF-like 27 (AHRD V3.3 *** A0A2G3D352_CAPCH)
Solyc10g055260.2	8.23906	4.98552	1.06468	4.68265	2.83193e-06	2.17012e-05	Auxin transporter-like protein 3 (AHRD V3.3 *** A0A2G2W9H7_CAPBA)
Solyc01g096800.3	2.84559	4.98143	1.51589	3.28614	0.00101572	0.00361273	SWI4 1 Peter Pan-like protein suppressor (AHRD V1 **-- D0MSA0_PHYIN)
Solyc08g067000.3	41.0753	4.9805	0.452564	11.0051	3.61227e-28	3.62173e-26	muscle M-line assembly protein unc-89 (AHRD V3.3 --* XP_006832891.1)
Solyc06g036460.3	2.87029	4.97829	1.46521	3.39766	0.000679646	0.00256761	membrane-associated kinase regulator (AHRD V3.3 *-* AT5G52900.1)
Solyc05g051310.1	3.10887	4.97758	1.47707	3.36991	0.000751934	0.00280186	Ethylene-responsive transcription factor 5 (AHRD V3.3 *-* ERF5_NICSY)
Solyc07g042490.1	3.10887	4.97758	1.47707	3.36991	0.000751934	0.00280186	Auxin responsive SAUR protein (AHRD V3.3 *** A0A2U1PXP1_ARTAN)
Solyc12g036915.1	3.10887	4.97758	1.47707	3.36991	0.000751934	0.00280186
Solyc06g009783.1	16.154	4.97621	0.67636	7.35735	1.87603e-13	4.94849e-12
Solyc02g086402.1	8.48605	4.975	0.879084	5.6593	1.5199e-08	1.95605e-07
Solyc08g013970.2	8.32817	4.95906	1.15452	4.29533	1.74432e-05	0.000107963	Disease resistance protein (CC-NBS-LRR class) family (AHRD V3.3 *** A0A1P8AW79_ARATH)
Solyc02g032820.3	2.89499	4.94587	1.44992	3.41112	0.000646956	0.00246355	Calcium-dependent protein kinase (AHRD V3.3 *** Q8RW36_SOLLC)
Solyc02g065160.2	2.89499	4.94587	1.44992	3.41112	0.000646956	0.00246355	SWIB/MDM2 domain (AHRD V3.3 *-* A0A200QJ19_9MAGN)
Solyc04g008830.1	2.89499	4.94587	1.44992	3.41112	0.000646956	0.00246355	Leucine-rich repeat receptor-like protein kinase (AHRD V3.3 *** A0A2R6PGF8_ACTCH)
Solyc05g056330.3	2.89499	4.94587	1.44992	3.41112	0.000646956	0.00246355
Solyc11g062040.1	2.89499	4.94587	1.44992	3.41112	0.000646956	0.00246355	Protein Ycf2 (AHRD V3.3 *-* A0A2G2XBW1_CAPBA)
Solyc11g071200.2	2.89499	4.94587	1.44992	3.41112	0.000646956	0.00246355	Unknown protein
Solyc12g010900.1	2.89499	4.94587	1.44992	3.41112	0.000646956	0.00246355	F-box protein MAX2 (AHRD V3.3 *** A0A2G2X2R2_CAPBA)
Solyc08g075880.3	8.40407	4.94557	1.63307	3.02839	0.00245858	0.0075585	Heavy metal-associated isoprenylated plant protein (AHRD V3.3 *** A0A2R6PHP1_ACTCH)
Solyc05g013870.3	48.7821	4.93429	0.832186	5.92931	3.04216e-09	4.47445e-08	Sieve element occlusion b (AHRD V3.3 *** E2FKJ9_9SOLN)
Solyc12g088220.2	40.8577	4.92354	0.443997	11.0891	1.41663e-28	1.4664e-26	SlBCAT1
Solyc10g078600.2	24.5194	4.92204	0.851473	5.78062	7.44247e-09	1.02141e-07	Jacalin-related lectin 3 (AHRD V3.3 *** A0A2G2Y0W6_CAPAN)
Solyc03g120510.1	2.96908	4.91104	1.58401	3.10038	0.00193273	0.00622151	Pentatricopeptide repeat-containing protein at3g46870-like protein (AHRD V3.3 *** A0A2K3P313_TRIPR)
Solyc08g013670.3	2.96908	4.91104	1.58401	3.10038	0.00193273	0.00622151	Photosystem I reaction center subunit N, chloroplastic (AHRD V3.3 *** A0A1U8EZE3_CAPAN)
Solyc09g015000.3	2.96908	4.91104	1.58401	3.10038	0.00193273	0.00622151	Class I heat shock protein (AHRD V3.3 *** A0A2K3KSJ8_TRIPR)
Solyc12g049320.2	2.96908	4.91104	1.58401	3.10038	0.00193273	0.00622151	Nodulation-signaling pathway 1 protein (AHRD V3.3 *** A0A2G2VHE0_CAPBA)
Solyc12g098580.1	2.96908	4.91104	1.58401	3.10038	0.00193273	0.00622151	Glycosyltransferase (AHRD V3.3 *** A0A2Z4BSF1_9APIA)
Solyc01g015040.1	2.91968	4.90691	1.45911	3.36295	0.000771144	0.00285635
Solyc01g105545.1	2.91968	4.90691	1.45911	3.36295	0.000771144	0.00285635
Solyc03g098260.2	2.91968	4.90691	1.45911	3.36295	0.000771144	0.00285635
Solyc03g115845.1	2.91968	4.90691	1.45911	3.36295	0.000771144	0.00285635
Solyc04g009220.1	2.91968	4.90691	1.45911	3.36295	0.000771144	0.00285635	Pentatricopeptide repeat (AHRD V3.3 *** A0A200QIY5_9MAGN)
Solyc10g085075.1	2.91968	4.90691	1.45911	3.36295	0.000771144	0.00285635
Solyc01g108330.2	2.68111	4.89645	1.5118	3.23883	0.00120022	0.00414279	transmembrane protein (AHRD V3.3 *-* AT2G26520.1)
Solyc02g093500.3	2.68111	4.89645	1.5118	3.23883	0.00120022	0.00414279	Gdsl esterase/lipase (AHRD V3.3 *** A0A2P4LYH6_QUESU)
Solyc03g019830.3	2.68111	4.89645	1.5118	3.23883	0.00120022	0.00414279	Receptor kinase (AHRD V3.3 *** B6SWV2_MAIZE)
Solyc09g072790.3	2.68111	4.89645	1.5118	3.23883	0.00120022	0.00414279	RNA-binding (RRM/RBD/RNP motifs) family protein (AHRD V3.3 *-* F4K4W6_ARATH)
Solyc10g008520.3	2.68111	4.89645	1.5118	3.23883	0.00120022	0.00414279	Auxin-responsive GH3 family protein (AHRD V3.3 *** A0A2U1MRW5_ARTAN)
Solyc02g014470.3	2.94438	4.89385	1.49872	3.26536	0.00109324	0.00383437	Phospholipase A1-II 1 (AHRD V3.3 *** A0A1U8EZV6_CAPAN)
Solyc03g026040.3	2.94438	4.89385	1.49872	3.26536	0.00109324	0.00383437	Leucine-rich repeat receptor protein kinase (AHRD V3.3 *** A0A2R6RQU4_ACTCH)
Solyc02g085745.1	23.7771	4.8933	0.696956	7.02095	2.20358e-12	5.16506e-11
Solyc02g080790.3	8.14079	4.8931	1.05891	4.62088	3.82108e-06	2.84059e-05	Deoxyhypusine synthase
Solyc03g044740.3	2.70581	4.88684	1.46503	3.33565	0.000851001	0.00310472	Methyl esterase 1 (AHRD V3.3 *** A0A2U1LMY0_ARTAN)
Solyc06g054317.1	2.70581	4.88684	1.46503	3.33565	0.000851001	0.00310472
Solyc06g075330.2	2.70581	4.88684	1.46503	3.33565	0.000851001	0.00310472	LOB domain-containing protein 1 (AHRD V3.3 *** A0A2G2WK78_CAPBA)
Solyc08g028700.2	2.70581	4.88684	1.46503	3.33565	0.000851001	0.00310472	Unknown protein
Solyc10g080045.1	2.70581	4.88684	1.46503	3.33565	0.000851001	0.00310472
Solyc03g121970.1	15.1918	4.88301	0.651572	7.4942	6.67016e-14	1.86201e-12	protein BIG GRAIN 1-like A (AHRD V3.3 *** A0A2I4FTX4_9ROSI)
Solyc02g071675.1	2.65641	4.87663	1.62365	3.00349	0.00266899	0.00811161
Solyc01g106800.3	38.9465	4.87138	0.609421	7.99345	1.31212e-15	4.38518e-14	amino acid transporter 1
Solyc03g111690.3	246.499	4.86288	0.164796	29.5084	2.24485e-191	2.14945e-187	Pectate lyase (AHRD V3.3 *** A0A2G2ZW27_CAPAN)
Solyc07g007760.3	287.243	4.85649	0.630702	7.70013	1.35923e-14	4.07983e-13
Solyc00g050130.1	2.7305	4.84792	1.45478	3.33241	0.000860962	0.00313449
Solyc03g115580.3	2.7305	4.84792	1.45478	3.33241	0.000860962	0.00313449	DNA excision repair protein ERCC-1 (AHRD V3.3 *** A0A2G3A240_CAPAN)
Solyc09g042250.1	2.7305	4.84792	1.45478	3.33241	0.000860962	0.00313449	Pentatricopeptide repeat (AHRD V3.3 *** A0A200R3P0_9MAGN)
Solyc11g013060.1	2.7305	4.84792	1.45478	3.33241	0.000860962	0.00313449	ALBINO3-like protein 2, chloroplastic (AHRD V3.3 *-* A0A1U8G0A5_CAPAN)
Solyc11g042525.1	2.7305	4.84792	1.45478	3.33241	0.000860962	0.00313449
Solyc12g019700.1	2.7305	4.84792	1.45478	3.33241	0.000860962	0.00313449	Unknown protein
Solyc02g069460.3	2.8046	4.83386	1.64861	2.93208	0.00336698	0.00981395	Photosystem I reaction center subunit III, chloroplastic (AHRD V3.3 *** A0A1U8FJA0_CAPAN)
Solyc02g091020.2	2.8046	4.83386	1.64861	2.93208	0.00336698	0.00981395	Nuclear pore complex protein NUP98A (AHRD V3.3 *-* A0A2G3AGI2_CAPAN)
Solyc06g075170.1	2.8046	4.83386	1.64861	2.93208	0.00336698	0.00981395	Senescence regulator S40 (AHRD V3.3 *** A0A200QID2_9MAGN)
Solyc07g066150.1	2.8046	4.83386	1.64861	2.93208	0.00336698	0.00981395	Photosystem I reaction center subunit V, chloroplastic (AHRD V3.3 *** A0A1U8HDK9_CAPAN)
Solyc09g092605.1	2.8046	4.83386	1.64861	2.93208	0.00336698	0.00981395
Solyc12g008460.2	103.465	4.81323	0.251943	19.1044	2.31944e-81	2.77608e-78	Senescence/dehydration-associated protein-related protein (AHRD V3.3 *** A0A2U1Q0R2_ARTAN)
Solyc01g106400.3	2.7552	4.81102	1.47233	3.26763	0.00108453	0.00381497	Peptide-methionine (R)-S-oxide reductase (AHRD V3.3 *** A0A2G2W8Z3_CAPBA)
Solyc03g020100.2	2.7552	4.81102	1.47233	3.26763	0.00108453	0.00381497	ycf2 (chloroplast) (AHRD V3.3 --* YP_009354355.1)
Solyc03g026210.3	2.7552	4.81102	1.47233	3.26763	0.00108453	0.00381497	Dihydrodipicolinate reductase-like protein (AHRD V3.3 *** A0A0F7GZT6_9ROSI)
Solyc03g095850.1	2.7552	4.81102	1.47233	3.26763	0.00108453	0.00381497	Peptide-N4-(N-acetyl-beta-glucosaminyl)asparagine amidase A (AHRD V3.3 *** A0A200PX65_9MAGN)
Solyc04g009020.3	2.7552	4.81102	1.47233	3.26763	0.00108453	0.00381497	High chlorophyll fluorescent 107 (AHRD V3.3 *** F4J3Z3_ARATH)
Solyc06g050160.3	2.7552	4.81102	1.47233	3.26763	0.00108453	0.00381497	Homeobox-leucine zipper protein HDG1 (AHRD V3.3 *** A0A2I0VKD9_9ASPA)
Solyc07g055490.3	2.7552	4.81102	1.47233	3.26763	0.00108453	0.00381497	Cytochrome (AHRD V3.3 *** A0A2G2Z466_CAPAN)
Solyc08g082210.3	2.7552	4.81102	1.47233	3.26763	0.00108453	0.00381497	Ethylene-responsive transcription factor (AHRD V3.3 *** A0A2G3ADG6_CAPAN)
Solyc10g074540.1	2.7552	4.81102	1.47233	3.26763	0.00108453	0.00381497	Protein EXORDIUM-like 3 (AHRD V3.3 *** A0A1U8DVK9_CAPAN)
Solyc10g078890.2	2.7552	4.81102	1.47233	3.26763	0.00108453	0.00381497	Peroxidase (AHRD V3.3 *** K4D2D0_SOLLC)
Solyc12g008610.2	2.7552	4.81102	1.47233	3.26763	0.00108453	0.00381497	Unknown protein
Solyc12g015910.1	2.7552	4.81102	1.47233	3.26763	0.00108453	0.00381497	SufE-like protein chloroplastic-like (AHRD V3.3 *** A0A2K3NJS0_TRIPR)
Solyc12g044900.2	2.7552	4.81102	1.47233	3.26763	0.00108453	0.00381497	Protein ROOT HAIR DEFECTIVE 3 homolog (AHRD V3.3 *** A0A2G2Y8R1_CAPAN)
Solyc01g047597.1	2.7799	4.80829	1.52899	3.14475	0.00166228	0.00546687
Solyc02g024010.1	2.7799	4.80829	1.52899	3.14475	0.00166228	0.00546687	transmembrane protein (AHRD V3.3 *** AT4G21740.1)
Solyc03g026330.3	2.7799	4.80829	1.52899	3.14475	0.00166228	0.00546687	ATP-dependent Clp protease ATP-binding subunit (AHRD V3.3 *-* AT5G62140.1)
Solyc03g096850.3	2.7799	4.80829	1.52899	3.14475	0.00166228	0.00546687	Rubredoxin family protein (AHRD V3.3 *** Q9FFJ2_ARATH)
Solyc06g072360.3	2.7799	4.80829	1.52899	3.14475	0.00166228	0.00546687	Zinc finger protein (AHRD V3.3 *** A0A200QDS5_9MAGN)
Solyc07g008010.3	2.7799	4.80829	1.52899	3.14475	0.00166228	0.00546687	R2R3MYB transcription factor 82
Solyc08g076220.3	2.7799	4.80829	1.52899	3.14475	0.00166228	0.00546687	Phosphoribulokinase (AHRD V3.3 *** A0A1U8GUA7_CAPAN)
Solyc12g062550.1	2.7799	4.80829	1.52899	3.14475	0.00166228	0.00546687	Ribulose bisphosphate carboxylase large chain (AHRD V3.3 *-* A0A0F6Y5L2_9ASTR)
Solyc03g120775.1	2.51662	4.80518	1.50819	3.18606	0.00144225	0.00485348
Solyc04g014550.3	2.51662	4.80518	1.50819	3.18606	0.00144225	0.00485348	TPX2 (Targeting protein for Xklp2) protein family (AHRD V3.3 *** F4K773_ARATH)
Solyc04g071010.3	2.51662	4.80518	1.50819	3.18606	0.00144225	0.00485348	Mitochondrial substrate carrier family protein (AHRD V3.3 *-* A0A1Y1IIA1_KLENI)
Solyc11g012240.1	2.51662	4.80518	1.50819	3.18606	0.00144225	0.00485348	MBOAT (Membrane bound O-acyl transferase) family protein (AHRD V3.3 *** A0A2U1LYZ9_ARTAN)
Solyc10g007960.1	2.54132	4.7877	1.46613	3.26553	0.0010926	0.0038335	cytochrome p450
Solyc02g084037.1	2.54132	4.7877	1.46613	3.26553	0.0010926	0.0038335
Solyc04g008230.3	2.54132	4.7877	1.46613	3.26553	0.0010926	0.0038335	Pectin lyase-like superfamily protein (AHRD V3.3 *** A0A2U1PE89_ARTAN)
Solyc05g009480.1	2.54132	4.7877	1.46613	3.26553	0.0010926	0.0038335	Unknown protein
Solyc06g074000.1	2.54132	4.7877	1.46613	3.26553	0.0010926	0.0038335	Eukaryotic aspartyl protease family protein, putative (AHRD V3.3 *** A0A061GZN2_THECC)
Solyc10g047540.2	2.54132	4.7877	1.46613	3.26553	0.0010926	0.0038335	basic helix loop helix (bHLH) DNA-binding superfamily protein (AHRD V3.3 *-* AT4G38062.1)
Solyc11g069420.1	2.54132	4.7877	1.46613	3.26553	0.0010926	0.0038335	transmembrane protein (AHRD V3.3 *** AT2G28410.1)
Solyc12g011020.2	2.54132	4.7877	1.46613	3.26553	0.0010926	0.0038335	Haloacid dehalogenase (HAD) superfamily protein (AHRD V3.3 *** A0A2U1ND25_ARTAN)
Solyc01g067290.2	2.49193	4.78757	1.61861	2.95782	0.00309819	0.00913617	Divinyl chlorophyllide a 8-vinyl-reductase, chloroplastic (AHRD V3.3 *** A0A2G2XQY6_CAPBA)
Solyc06g071840.2	6.9214	4.75904	0.992969	4.79274	1.64521e-06	1.34181e-05	Pectate lyase (AHRD V3.3 *** A0A2G2ZW27_CAPAN)
Solyc09g092260.3	29.288	4.75091	0.758779	6.26126	3.81882e-10	6.60022e-09	Chaperone protein DnaJ (AHRD V3.3 *** A0A2G3AV72_CAPCH)
Solyc01g006320.3	2.56602	4.74308	1.46201	3.24422	0.00117774	0.00407473	Late embryogenesis abundant (LEA) hydroxyproline-rich glycoprotein family (AHRD V3.3 *** Q9LJT9_ARATH)
Solyc01g103290.3	2.56602	4.74308	1.46201	3.24422	0.00117774	0.00407473
Solyc02g065530.3	2.56602	4.74308	1.46201	3.24422	0.00117774	0.00407473	Hexosyltransferase (AHRD V3.3 *** A0A2G2XBK6_CAPBA)
Solyc02g070870.3	2.56602	4.74308	1.46201	3.24422	0.00117774	0.00407473	mitochondrial inner membrane protease subunit 1-like (AHRD V3.3 *** A0A2I4HRQ8_9ROSI)
Solyc04g050930.3	2.56602	4.74308	1.46201	3.24422	0.00117774	0.00407473	violaxanthin de-epoxidase
Solyc05g012600.3	2.56602	4.74308	1.46201	3.24422	0.00117774	0.00407473	hypothetical protein (AHRD V3.3 *** AT2G03420.1)
Solyc06g062795.1	2.56602	4.74308	1.46201	3.24422	0.00117774	0.00407473
Solyc06g062887.1	2.56602	4.74308	1.46201	3.24422	0.00117774	0.00407473
Solyc06g066820.3	2.56602	4.74308	1.46201	3.24422	0.00117774	0.00407473	Le3OH-13b-hydroxylase
Solyc07g062480.1	2.56602	4.74308	1.46201	3.24422	0.00117774	0.00407473	Epidermis-specific secreted glycoprotein EP1 (AHRD V3.3 *** A0A2G2Z4V8_CAPAN)
Solyc10g075100.2	2.56602	4.74308	1.46201	3.24422	0.00117774	0.00407473	Non-specific lipid-transfer protein (AHRD V3.3 *** Q4A1N1_SOLLC)
Solyc10g076900.2	2.56602	4.74308	1.46201	3.24422	0.00117774	0.00407473	Calcium-dependent protein kinase (AHRD V3.3 *** B8QUH1_GOSHI)
Solyc06g065870.3	13.5879	4.72355	0.710604	6.64723	2.98658e-11	6.12346e-10	envelope glycoprotein B (AHRD V3.3 *** AT1G80540.1)
Solyc01g107120.3	2.61542	4.72071	1.57226	3.0025	0.00267773	0.00813299	BnaC03g41030D protein (AHRD V3.3 *-* A0A078GC68_BRANA)
Solyc06g051130.1	2.61542	4.72071	1.57226	3.0025	0.00267773	0.00813299	HXXXD-type acyl-transferase family protein (AHRD V3.3 *** Q9XEF2_ARATH)
Solyc01g079930.2	2.59072	4.71165	1.49133	3.15935	0.0015812	0.00524601	Eukaryotic aspartyl protease family protein (AHRD V3.3 *** A0A2U1KXX4_ARTAN)
Solyc01g107050.3	2.59072	4.71165	1.49133	3.15935	0.0015812	0.00524601	HXXXD-type acyl-transferase family protein (AHRD V3.3 *** A0A2K3MRI0_TRIPR)
Solyc01g109040.3	2.59072	4.71165	1.49133	3.15935	0.0015812	0.00524601	Cytochrome b6-f complex subunit 7 (AHRD V3.3 *** A0A1U8DXD4_CAPAN)
Solyc02g021430.1	2.59072	4.71165	1.49133	3.15935	0.0015812	0.00524601	Mitochondrial transcription termination factor family protein (AHRD V3.3 *** O64685_ARATH)
Solyc04g039840.1	2.59072	4.71165	1.49133	3.15935	0.0015812	0.00524601	Ribulose bisphosphate carboxylase large chain (AHRD V3.3 *-* RBL_HYDFO)
Solyc05g044630.3	2.59072	4.71165	1.49133	3.15935	0.0015812	0.00524601	NifU-like protein 3, chloroplastic (AHRD V3.3 *** A0A2G3BJZ5_CAPCH)
Solyc08g014390.1	2.59072	4.71165	1.49133	3.15935	0.0015812	0.00524601	DNA-directed RNA polymerase subunit beta' (AHRD V3.3 *-* F6GPY9_NELNU)
Solyc12g019220.2	2.59072	4.71165	1.49133	3.15935	0.0015812	0.00524601	Pectin lyase-like superfamily protein (AHRD V3.3 *** A0A1I9LP65_ARATH)
Solyc12g100150.2	2.59072	4.71165	1.49133	3.15935	0.0015812	0.00524601	LOB domain-containing protein 4 (AHRD V3.3 *** A0A2G2YBE6_CAPAN)
Solyc01g087336.1	2.35214	4.70649	1.50532	3.12656	0.00176863	0.00576694
Solyc07g008530.1	2.35214	4.70649	1.50532	3.12656	0.00176863	0.00576694	Tyrosine--tRNA ligase (AHRD V3.3 *** A0A1U8H9E5_CAPAN)
Solyc08g075000.3	2.35214	4.70649	1.50532	3.12656	0.00176863	0.00576694
Solyc08g015770.3	2.32744	4.69234	1.61353	2.90813	0.00363598	0.0104863	E3 ubiquitin-protein ligase CCNB1IP1-like protein (AHRD V3.3 *** A0A1U8ESB9_CAPAN)
Solyc11g069890.2	2.32744	4.69234	1.61353	2.90813	0.00363598	0.0104863	BEL1-like homeodomain protein 8 (AHRD V3.3 *** A0A2G2YHP0_CAPAN)
Solyc09g011380.3	20.5298	4.69091	0.513566	9.13398	6.60232e-20	3.44508e-18	BEL1-like homeodomain protein 9 (AHRD V3.3 *** A0A2G2VXF9_CAPBA)
Solyc02g087665.1	2.37684	4.6798	1.46889	3.18594	0.00144286	0.00485348
Solyc05g015866.1	2.37684	4.6798	1.46889	3.18594	0.00144286	0.00485348
Solyc05g056070.3	2.37684	4.6798	1.46889	3.18594	0.00144286	0.00485348
Solyc11g072250.2	2.37684	4.6798	1.46889	3.18594	0.00144286	0.00485348	hypothetical protein (AHRD V3.3 *-* AT1G21560.6)
Solyc07g053010.2	7.00391	4.67109	0.956928	4.88134	1.05366e-06	8.97581e-06	Disease resistance protein (AHRD V3.3 *** A0A200QY03_9MAGN)
Solyc08g068140.3	6.95451	4.66321	0.9055	5.14987	2.6067e-07	2.55206e-06	BURP domain-containing protein 3 (AHRD V3.3 *-* A0A2G3BT77_CAPCH)
Solyc09g008860.3	79.1921	4.63513	0.262979	17.6255	1.56978e-69	1.30701e-66	leucine-rich repeat receptor-like protein kinase PXC1 (AHRD V3.3 *** A0A1S4B9J1_TOBAC)
Solyc00g231780.2	2.40154	4.63112	1.47268	3.14469	0.00166261	0.00546687
Solyc02g072170.3	2.40154	4.63112	1.47268	3.14469	0.00166261	0.00546687	hypothetical protein (AHRD V3.3 --* AT4G15140.1)
Solyc10g007510.2	2.40154	4.63112	1.47268	3.14469	0.00166261	0.00546687	Carbohydrate-binding X8 domain superfamily protein (AHRD V3.3 *** F4IA92_ARATH)
Solyc12g017970.1	2.40154	4.63112	1.47268	3.14469	0.00166261	0.00546687	GPI-anchored adhesin-like protein (AHRD V3.3 *** AT2G43990.1)
Solyc12g044450.2	2.40154	4.63112	1.47268	3.14469	0.00166261	0.00546687	Protein trichome birefringence-like 42 (AHRD V3.3 *** A0A2G2VRF9_CAPBA)
Solyc12g056525.1	2.40154	4.63112	1.47268	3.14469	0.00166261	0.00546687
Solyc00g178340.2	2.45094	4.63108	1.63739	2.82833	0.00467922	0.0128783
Solyc01g111230.3	2.45094	4.63108	1.63739	2.82833	0.00467922	0.0128783	Dirigent protein (AHRD V3.3 *** K4B3Y5_SOLLC)
Solyc02g061770.3	2.45094	4.63108	1.63739	2.82833	0.00467922	0.0128783	chitinase 2
Solyc05g052100.3	2.45094	4.63108	1.63739	2.82833	0.00467922	0.0128783	Glutamate dehydrogenase (AHRD V3.3 *** A0A1U8GQ51_CAPAN)
Solyc06g073990.2	2.45094	4.63108	1.63739	2.82833	0.00467922	0.0128783	hypothetical protein (AHRD V3.3 *** AT5G06270.2)
Solyc04g006990.3	205.371	4.62411	0.425782	10.8603	1.78192e-27	1.6893e-25	bHLH transcription factor 029
Solyc01g017470.2	2.42624	4.60929	1.5191	3.03422	0.00241157	0.00745104	DNA-directed RNA polymerase subunit beta' (AHRD V3.3 *-* A0A1U8QCC2_CAPAN)
Solyc02g021290.1	2.42624	4.60929	1.5191	3.03422	0.00241157	0.00745104	Photosystem II protein D1 (AHRD V3.3 *-* A0A2G2W5D4_CAPBA)
Solyc03g006410.3	2.42624	4.60929	1.5191	3.03422	0.00241157	0.00745104	PDDEXK-like protein (AHRD V3.3 *** A0A2U1QIN2_ARTAN)
Solyc07g039635.1	2.42624	4.60929	1.5191	3.03422	0.00241157	0.00745104
Solyc08g007130.3	2.42624	4.60929	1.5191	3.03422	0.00241157	0.00745104	Beta-amylase (AHRD V3.3 *** A0A2G3DCL2_CAPCH)
Solyc11g013150.1	2.42624	4.60929	1.5191	3.03422	0.00241157	0.00745104	Nodulation-signaling pathway 2 protein (AHRD V3.3 *** A0A2G3CLP6_CAPCH)
Solyc03g061590.3	2.18766	4.59893	1.50353	3.05876	0.00222258	0.00696831	cell division cycle protein 27 homolog B-like (AHRD V3.3 *-* A0A1S4BWC4_TOBAC)
Solyc04g072210.3	2.18766	4.59893	1.50353	3.05876	0.00222258	0.00696831	plectin-like protein (AHRD V3.3 *** AT5G01570.3)
Solyc06g071030.3	2.18766	4.59893	1.50353	3.05876	0.00222258	0.00696831	isochorismate synthase
Solyc07g021620.1	2.18766	4.59893	1.50353	3.05876	0.00222258	0.00696831	Pentatricopeptide repeat (AHRD V3.3 *** A0A200QLP1_9MAGN)
Solyc08g079030.3	2.18766	4.59893	1.50353	3.05876	0.00222258	0.00696831	hypothetical protein (DUF863) (AHRD V3.3 *-* AT1G62530.2)
Solyc09g057637.1	2.18766	4.59893	1.50353	3.05876	0.00222258	0.00696831
Solyc10g076820.2	2.18766	4.59893	1.50353	3.05876	0.00222258	0.00696831	Transcription factor DIVARICATA (AHRD V3.3 *** A0A2G3BF07_CAPCH)
Solyc11g022400.1	2.18766	4.59893	1.50353	3.05876	0.00222258	0.00696831	C2 calcium/lipid-binding plant phosphoribosyltransferase family protein (AHRD V3.3 *** A0A061FS12_THECC)
Solyc12g049470.2	2.18766	4.59893	1.50353	3.05876	0.00222258	0.00696831	Actin-related protein 8 (AHRD V3.3 *-* A0A2G2Z628_CAPAN)
Solyc05g051870.3	50.9217	4.59467	0.358775	12.8066	1.50671e-37	2.91449e-35	Pollen Ole e 1 allergen/extensin (AHRD V3.3 *** A0A200QVY0_9MAGN),Pfam:PF01190
Solyc01g087095.1	2.16296	4.58996	1.6085	2.85357	0.00432312	0.0120471	Telomerase reverse transcriptase (AHRD V3.3 *** A0A2G2XQD1_CAPBA)
Solyc02g067320.2	2.16296	4.58996	1.6085	2.85357	0.00432312	0.0120471	Zinc-finger homeodomain protein 10 (AHRD V3.3 *** A0A2G3D3J7_CAPCH)
Solyc02g086625.1	2.16296	4.58996	1.6085	2.85357	0.00432312	0.0120471
Solyc02g088117.1	2.16296	4.58996	1.6085	2.85357	0.00432312	0.0120471
Solyc03g116975.1	2.16296	4.58996	1.6085	2.85357	0.00432312	0.0120471
Solyc04g009450.1	2.16296	4.58996	1.6085	2.85357	0.00432312	0.0120471	Ethylene-responsive transcription factor (AHRD V3.3 *** A0A2G3CEN0_CAPCH)
Solyc02g088100.3	13.1625	4.58678	0.713827	6.42563	1.31328e-10	2.42989e-09	expansin precursor 5
Solyc06g009190.3	19.5495	4.58371	0.567727	8.07379	6.8148e-16	2.35992e-14	Pectinesterase (AHRD V3.3 *** A0A2G3C3P4_CAPCH)
Solyc04g007790.3	37.4011	4.57171	0.565728	8.0811	6.41841e-16	2.22668e-14	Sn-1 protein (AHRD V3.3 *** Q42393_CAPAN)
Solyc01g094990.2	2.21236	4.56196	1.47387	3.09522	0.00196669	0.00630499	DUF604 domain-containing protein (AHRD V3.3 *** A0A1Q3C751_CEPFO)
Solyc03g113710.3	2.21236	4.56196	1.47387	3.09522	0.00196669	0.00630499	Formin-like protein (AHRD V3.3 *** A0A2G3AWB8_CAPCH)
Solyc03g118940.3	2.21236	4.56196	1.47387	3.09522	0.00196669	0.00630499	Glycosyltransferase (AHRD V3.3 *** Q5QPZ0_MAIZE)
Solyc05g012350.3	2.21236	4.56196	1.47387	3.09522	0.00196669	0.00630499	Alpha/beta-Hydrolases superfamily protein (AHRD V3.3 *** Q6NL07_ARATH)
Solyc05g053200.2	2.21236	4.56196	1.47387	3.09522	0.00196669	0.00630499	PB1 domain-containing protein (AHRD V3.3 *** A0A2U1N5Q9_ARTAN)
Solyc12g008380.1	2.21236	4.56196	1.47387	3.09522	0.00196669	0.00630499	Avr9/Cf-9 rapidly elicited protein (AHRD V3.3 *** Q9ZU12_ARATH)
Solyc02g084345.1	37.473	4.54952	0.554966	8.19784	2.44741e-16	8.96135e-15
Solyc05g050710.3	2.28646	4.54055	1.75078	2.59344	0.00950206	0.0233078	Lecithin-cholesterol acyltransferase-like 1 (AHRD V3.3 *** A0A2G2WT15_CAPBA)
Solyc01g007130.3	37.7602	4.53817	0.440272	10.3077	6.5071e-25	5.25785e-23	Receptor protein kinase (AHRD V3.3 *** A0A2R6R7M6_ACTCH)
Solyc03g059390.3	6.23089	4.52247	1.22197	3.70095	0.000214794	0.000965337	Tetraspanin-2 (AHRD V3.3 *** A0A2G3CFQ3_CAPCH)
Solyc01g088750.3	2.23706	4.51216	1.48858	3.03118	0.00243601	0.00749994	Pentatricopeptide repeat-containing protein (AHRD V3.3 *** A0A2G2XT23_CAPBA)
Solyc01g098240.2	2.23706	4.51216	1.48858	3.03118	0.00243601	0.00749994	FRIGIDA-like protein (AHRD V3.3 *** A0A2G3BU64_CAPCH)
Solyc02g043950.1	2.23706	4.51216	1.48858	3.03118	0.00243601	0.00749994	Unknown protein
Solyc03g097400.1	2.23706	4.51216	1.48858	3.03118	0.00243601	0.00749994	Mitotic-spindle organizing protein 1 (AHRD V3.3 *** A0A2G2VB30_CAPBA)
Solyc03g113480.1	2.23706	4.51216	1.48858	3.03118	0.00243601	0.00749994	extensin-like protein (AHRD V3.3 *** AT1G77400.1)
Solyc04g039800.2	2.23706	4.51216	1.48858	3.03118	0.00243601	0.00749994	NAD(P)H-quinone oxidoreductase subunit 2, chloroplastic (AHRD V3.3 *-* A0A2P1N7K1_9LAMI)
Solyc08g075350.2	2.23706	4.51216	1.48858	3.03118	0.00243601	0.00749994	Pentatricopeptide repeat-containing protein (AHRD V3.3 *** A0A2U1QLL0_ARTAN)
Solyc09g031875.1	2.23706	4.51216	1.48858	3.03118	0.00243601	0.00749994
Solyc10g047400.1	2.23706	4.51216	1.48858	3.03118	0.00243601	0.00749994	NAD(P)H-quinone oxidoreductase subunit H, chloroplastic (AHRD V3.3 *-* A0A1U8QCJ3_CAPAN)
Solyc11g006060.1	2.23706	4.51216	1.48858	3.03118	0.00243601	0.00749994	Rubisco accumulation factor 1, chloroplastic (AHRD V3.3 *** A0A2G2VFE2_CAPBA)
Solyc11g006220.2	2.23706	4.51216	1.48858	3.03118	0.00243601	0.00749994	Myosin family protein (AHRD V3.3 *** A0A2U1N6F7_ARTAN)
Solyc12g042770.2	2.23706	4.51216	1.48858	3.03118	0.00243601	0.00749994	Post-illumination chlorophyll fluorescence increase (AHRD V3.3 *** A0A2U1NCC2_ARTAN)
Solyc12g099170.2	2.23706	4.51216	1.48858	3.03118	0.00243601	0.00749994	F-box protein (AHRD V3.3 *** A0A2G2YB47_CAPAN)
Solyc01g073840.1	2.26176	4.50422	1.56059	2.88624	0.0038988	0.0110643	Cysteine/Histidine-rich C1 domain family protein (AHRD V3.3 *** Q9SL28_ARATH)
Solyc01g087990.3	2.26176	4.50422	1.56059	2.88624	0.0038988	0.0110643	MADS-box transcription factor (AHRD V3.3 *** Q75V01_9ASPA)
Solyc04g005770.2	2.26176	4.50422	1.56059	2.88624	0.0038988	0.0110643	Pentatricopeptide repeat-containing protein (AHRD V3.3 *** A0A2G2ZHE2_CAPAN)
Solyc04g051103.1	2.26176	4.50422	1.56059	2.88624	0.0038988	0.0110643
Solyc09g082080.1	2.26176	4.50422	1.56059	2.88624	0.0038988	0.0110643	ovate family protein 19
Solyc09g091810.1	2.26176	4.50422	1.56059	2.88624	0.0038988	0.0110643	Unknown protein
Solyc01g009230.3	2.02318	4.48072	1.50326	2.98066	0.00287629	0.00859699	sitiens
Solyc01g087050.3	2.02318	4.48072	1.50326	2.98066	0.00287629	0.00859699	Zinc finger protein (AHRD V3.3 *** A0A200QA40_9MAGN)
Solyc01g088630.2	2.02318	4.48072	1.50326	2.98066	0.00287629	0.00859699	RING/U-box superfamily protein (AHRD V3.3 *-* A0A2U1N3Q0_ARTAN)
Solyc04g011940.2	2.02318	4.48072	1.50326	2.98066	0.00287629	0.00859699	Cytochrome P450 (AHRD V3.3 *** A0A2U1MQD4_ARTAN)
Solyc04g082755.1	2.02318	4.48072	1.50326	2.98066	0.00287629	0.00859699
Solyc06g051950.3	2.02318	4.48072	1.50326	2.98066	0.00287629	0.00859699	Nuclear migration protein nudC (AHRD V3.3 *** A0A2G2Z984_CAPAN)
Solyc07g006990.2	2.02318	4.48072	1.50326	2.98066	0.00287629	0.00859699	Pentatricopeptide repeat-containing protein (AHRD V3.3 *** A0A2I0V6S7_9ASPA)
Solyc07g039195.1	2.02318	4.48072	1.50326	2.98066	0.00287629	0.00859699
Solyc11g007710.2	2.02318	4.48072	1.50326	2.98066	0.00287629	0.00859699	BnaA03g01310D protein (AHRD V3.3 *** A0A078FA35_BRANA)
Solyc12g013525.1	2.02318	4.48072	1.50326	2.98066	0.00287629	0.00859699
Solyc12g098510.1	2.02318	4.48072	1.50326	2.98066	0.00287629	0.00859699	Rapid ALkalinization Factor (AHRD V3.3 *-* A0A2U1NZS8_ARTAN)
Solyc04g063300.2	1.99848	4.47914	1.60369	2.79302	0.00522183	0.014128	Pentatricopeptide repeat-containing protein (AHRD V3.3 *** A0A1U8GNF2_CAPAN)
Solyc07g026607.1	1.99848	4.47914	1.60369	2.79302	0.00522183	0.014128
Solyc08g068925.1	1.99848	4.47914	1.60369	2.79302	0.00522183	0.014128
Solyc09g008640.1	1.99848	4.47914	1.60369	2.79302	0.00522183	0.014128	Protein kinase domain (AHRD V3.3 *** A0A200R5B8_9MAGN)
Solyc10g084250.1	1.99848	4.47914	1.60369	2.79302	0.00522183	0.014128	Lectin receptor kinase-like protein (AHRD V3.3 *** S8CIF7_9LAMI)
Solyc12g015800.2	1.99848	4.47914	1.60369	2.79302	0.00522183	0.014128	RING/U-box superfamily protein (AHRD V3.3 *** Q8LES9_ARATH)
Solyc12g094400.2	1.99848	4.47914	1.60369	2.79302	0.00522183	0.014128	Major facilitator superfamily (AHRD V3.3 *** A0A2U1P5G0_ARTAN)
Solyc04g008480.2	11.4497	4.46801	0.67566	6.61281	3.77097e-11	7.66603e-10	Homeodomain-like protein (AHRD V3.3 *** A0A2U1MEU4_ARTAN)
Solyc07g065880.3	271.276	4.46519	0.346971	12.8691	6.7215e-38	1.31344e-35	Kinesin KP1 (AHRD V3.3 *** A0A2G2WFS9_CAPBA)
Solyc02g087440.3	35.8462	4.459	0.671818	6.63721	3.19666e-11	6.54018e-10	DUF761 domain-containing protein (AHRD V3.3 *** A0A1Q3BYY0_CEPFO)
Solyc04g014360.3	151.594	4.4391	0.384278	11.5518	7.22835e-31	8.87327e-29	bHLH transcription factor 032
Solyc03g063030.3	2.04788	4.43293	1.48197	2.99124	0.0027785	0.00837902	Amino acid transporter (AHRD V3.3 *** A0A200R5Q3_9MAGN)
Solyc05g010240.3	2.04788	4.43293	1.48197	2.99124	0.0027785	0.00837902	Chaperonin-60 beta4 (AHRD V3.3 *** A0A0F7J500_9ROSI)
Solyc05g012020.3	2.04788	4.43293	1.48197	2.99124	0.0027785	0.00837902	ripening inhibitor
Solyc06g069170.3	2.04788	4.43293	1.48197	2.99124	0.0027785	0.00837902	AT-rich interactive domain protein (AHRD V3.3 *** AT1G73885.1)
Solyc07g053210.3	2.04788	4.43293	1.48197	2.99124	0.0027785	0.00837902	DNA repair metallo-beta-lactamase (AHRD V3.3 *** A0A200QRW4_9MAGN)
Solyc07g063600.3	2.04788	4.43293	1.48197	2.99124	0.0027785	0.00837902	Chlorophyll a-b binding protein, chloroplastic (AHRD V3.3 *** A0A2G3C388_CAPCH)
Solyc08g069100.1	2.04788	4.43293	1.48197	2.99124	0.0027785	0.00837902	Exocyst subunit Exo70 family protein (AHRD V3.3 *** A0A1U8FG97_CAPAN)
Solyc10g039390.1	2.04788	4.43293	1.48197	2.99124	0.0027785	0.00837902	heavy metal-associated isoprenylated plant protein 3 (AHRD V3.3 *** A0A1S3YFF0_TOBAC)
Solyc11g040060.2	2.04788	4.43293	1.48197	2.99124	0.0027785	0.00837902	Pentatricopeptide repeat-containing protein (AHRD V3.3 *** A0A2G3CEG3_CAPCH)
Solyc12g017380.2	2.04788	4.43293	1.48197	2.99124	0.0027785	0.00837902	Organic cation/carnitine transporter 2 (AHRD V3.3 *** A0A2G3BN50_CAPCH)
Solyc09g009010.3	73.1214	4.43021	0.435769	10.1664	2.80026e-24	2.17105e-22	Glucomannan 4-beta-mannosyltransferase 2 (AHRD V3.3 *** A0A2G2YPQ3_CAPAN)
Solyc12g098390.2	23.2577	4.42673	0.930239	4.7587	1.94845e-06	1.55599e-05	Ankyrin repeat-containing protein (AHRD V3.3 *** A0A2K3NL40_TRIPR)
Solyc09g008380.3	212.913	4.42612	0.230597	19.1942	4.13918e-82	5.28435e-79	Pectate lyase (AHRD V3.3 *** A0A2G2VX49_CAPBA)
Solyc10g045750.1	5.91822	4.42056	0.909811	4.85876	1.18121e-06	9.96921e-06	NADH-ubiquinone oxidoreductase chain 4 (AHRD V3.3 *-* A0A2P2CLG4_ARATH)
Solyc05g007890.3	28.2602	4.41919	0.410723	10.7595	5.34315e-27	4.89576e-25	Myb family transcription factor APL (AHRD V3.3 *** A0A2G2VLB7_CAPBA)
Solyc02g093580.3	16.8287	4.41671	0.549597	8.03628	9.2609e-16	3.13333e-14	Tomato 9612 mRNA
Solyc04g007760.3	188.092	4.41187	0.472484	9.3376	9.85398e-21	5.78846e-19	Sn-1 protein (AHRD V3.3 *** Q42393_CAPAN)
Solyc04g081390.3	11.3514	4.41045	0.922949	4.77865	1.76473e-06	1.42834e-05	WEB family protein (AHRD V3.3 *** A0A2I0VRX2_9ASPA)
Solyc03g114800.1	5.46576	4.40929	0.925313	4.76519	1.88679e-06	1.5137e-05	Sulfotransferase (AHRD V3.3 *** A0A2G3CYQ4_CAPCH)
Solyc01g050020.2	2.09728	4.39662	1.62551	2.70476	0.00683534	0.0175771
Solyc01g102950.3	2.09728	4.39662	1.62551	2.70476	0.00683534	0.0175771	Lycopene beta/epsilon cyclase protein (AHRD V3.3 *** A0A2U1QDC2_ARTAN)
Solyc02g071100.3	2.09728	4.39662	1.62551	2.70476	0.00683534	0.0175771	Purine permease (AHRD V3.3 *** A0A2U1LZ22_ARTAN),Pfam:PF16913
Solyc05g007090.3	2.09728	4.39662	1.62551	2.70476	0.00683534	0.0175771	Zinc knuckle (CCHC-type) family protein (AHRD V3.3 *** A0A1P8BB42_ARATH)
Solyc10g017990.2	2.09728	4.39662	1.62551	2.70476	0.00683534	0.0175771	Cytokinin oxidase/dehydrogenase 2 (AHRD V3.3 *-* C0LPA7_SOLTU)
Solyc10g047470.1	2.09728	4.39662	1.62551	2.70476	0.00683534	0.0175771
Solyc01g098150.3	2.07258	4.38674	1.51284	2.89967	0.00373552	0.0107249	Pentatricopeptide repeat-containing protein (AHRD V3.3 *** A0A2G2YZ45_CAPAN)
Solyc02g085440.3	2.07258	4.38674	1.51284	2.89967	0.00373552	0.0107249	Ribosome biogenesis protein BMS1-like protein (AHRD V3.3 *-* A0A2G2W7A2_CAPBA)
Solyc05g014060.1	2.07258	4.38674	1.51284	2.89967	0.00373552	0.0107249
Solyc07g052370.3	2.07258	4.38674	1.51284	2.89967	0.00373552	0.0107249	Cytochrome 71D7 (AHRD V3.3 *** A0A2G2WD66_CAPBA)
Solyc07g062840.3	2.07258	4.38674	1.51284	2.89967	0.00373552	0.0107249	goblet
Solyc10g084530.1	2.07258	4.38674	1.51284	2.89967	0.00373552	0.0107249	Lung seven transmembrane receptor family protein (AHRD V3.3 *-* A0A2U1P555_ARTAN)
Solyc12g062560.1	2.07258	4.38674	1.51284	2.89967	0.00373552	0.0107249	Ribulose bisphosphate carboxylase large chain (AHRD V3.3 *-* A0A0U2U836_OENEH)
Solyc11g008080.2	27.38	4.3849	0.469704	9.33545	1.00559e-20	5.88902e-19	Enabled-like protein (DUF1635) (AHRD V3.3 *** F4KBD8_ARATH)
Solyc05g013850.2	117.214	4.37635	0.78799	5.55381	2.79503e-08	3.38765e-07	Sieve element occlusion b (AHRD V3.3 *** E2FKJ9_9SOLN)
Solyc08g078020.1	5.77844	4.37442	0.945918	4.62452	3.75463e-06	2.79771e-05	Methionine rich arabinogalactan (AHRD V3.3 *-* Q52QJ6_SOLLC)
Solyc12g097000.2	5.77844	4.37442	0.945918	4.62452	3.75463e-06	2.79771e-05	Disease resistance protein (TIR-NBS-LRR class) family (AHRD V3.3 *-* A0A2U1MRL7_ARTAN)
Solyc02g031740.3	55.9605	4.37397	0.777062	5.62885	1.81411e-08	2.27955e-07	Phloem protein 2-like (AHRD V3.3 *** A0A200QPN3_9MAGN)
Solyc07g053640.1	77.9297	4.37266	0.251634	17.377	1.23139e-67	8.73376e-65	Arabinogalactan-protein (AHRD V3.3 *-* Q41256_NICAL)
Solyc10g083340.2	5.73925	4.36435	1.3019	3.35231	0.000801415	0.00295136	Myb family transcription factor APL (AHRD V3.3 *** A0A2G2YMX5_CAPAN)
Solyc10g075020.2	5.27658	4.36218	0.954604	4.56962	4.88608e-06	3.53622e-05	Elongation factor P (AHRD V3.3 *** A0A2G2YL80_CAPAN)
Solyc03g005960.3	124.685	4.35866	0.295506	14.7498	3.086e-49	1.03679e-46	protein kinase LESK1
Solyc03g115180.2	1.834	4.35822	1.59937	2.72497	0.00643083	0.0167051	RING/FYVE/PHD zinc finger superfamily protein (AHRD V3.3 *-* F4KE59_ARATH)
Solyc10g084380.1	1.834	4.35822	1.59937	2.72497	0.00643083	0.0167051	WRKY transcription factor 44
Solyc01g109270.3	10.5779	4.35305	0.703765	6.18538	6.19547e-10	1.03078e-08	electron transporter%2C putative (Protein of unknown function%2C DUF547) (AHRD V3.3 *** AT5G66600.9)
Solyc01g068510.1	1.8587	4.34962	1.50514	2.88984	0.00385435	0.0109707	protein PELPK1-like (AHRD V3.3 *** XP_025884731.1)
Solyc01g086895.1	1.8587	4.34962	1.50514	2.88984	0.00385435	0.0109707
Solyc03g082430.1	1.8587	4.34962	1.50514	2.88984	0.00385435	0.0109707	Growth-regulating factor 5 (AHRD V3.3 *** A0A2G3A035_CAPAN)
Solyc03g097390.3	1.8587	4.34962	1.50514	2.88984	0.00385435	0.0109707	Acyl-[acyl-carrier-protein] hydrolase (AHRD V3.3 *** A0A2G2VB33_CAPBA)
Solyc04g008455.1	1.8587	4.34962	1.50514	2.88984	0.00385435	0.0109707
Solyc04g054800.3	1.8587	4.34962	1.50514	2.88984	0.00385435	0.0109707	UPSTREAM OF FLC protein (DUF966) (AHRD V3.3 *** A0A1P8BC74_ARATH)
Solyc04g076370.3	1.8587	4.34962	1.50514	2.88984	0.00385435	0.0109707	Pentatricopeptide repeat-containing protein, mitochondrial (AHRD V3.3 *** A0A2G2X056_CAPBA)
Solyc04g078440.3	1.8587	4.34962	1.50514	2.88984	0.00385435	0.0109707	Carbohydrate esterase, putative (DUF303) (AHRD V3.3 *** Q0WNN6_ARATH)
Solyc04g082745.1	1.8587	4.34962	1.50514	2.88984	0.00385435	0.0109707	Unknown protein
Solyc05g008590.3	1.8587	4.34962	1.50514	2.88984	0.00385435	0.0109707	Unknown protein
Solyc06g061100.3	1.8587	4.34962	1.50514	2.88984	0.00385435	0.0109707	Aluminum activated malate transporter family protein (AHRD V3.3 *** A0A2U1LIJ8_ARTAN)
Solyc06g073650.1	1.8587	4.34962	1.50514	2.88984	0.00385435	0.0109707	F-box/WD-40 repeat-containing protein (AHRD V3.3 *** A0A2G2YGR9_CAPAN)
Solyc08g014350.1	1.8587	4.34962	1.50514	2.88984	0.00385435	0.0109707	transmembrane protein (AHRD V3.3 *** AT5G16250.1)
Solyc08g048290.3	1.8587	4.34962	1.50514	2.88984	0.00385435	0.0109707	inositol transporter 2
Solyc09g005430.2	1.8587	4.34962	1.50514	2.88984	0.00385435	0.0109707	skin secretory protein xP2-like (AHRD V3.3 *** XP_019071199.1)
Solyc09g057950.3	1.8587	4.34962	1.50514	2.88984	0.00385435	0.0109707	Asparagine--tRNA ligase, cytoplasmic 2 (AHRD V3.3 *** A0A1U8ED08_CAPAN)
Solyc10g006210.2	1.8587	4.34962	1.50514	2.88984	0.00385435	0.0109707	Ribonuclease 3-like protein 2 (AHRD V3.3 *-* A0A2G3BC36_CAPCH)
Solyc11g073100.2	1.8587	4.34962	1.50514	2.88984	0.00385435	0.0109707	protein ALP1-like (AHRD V3.3 --* XP_024968707.1)
Solyc12g056390.2	1.8587	4.34962	1.50514	2.88984	0.00385435	0.0109707	Thaumatin-like protein (AHRD V3.3 *** Q5DJS5_TOBAC)
Solyc07g052910.3	5.68986	4.34015	1.06523	4.07436	4.61409e-05	0.00025508	Transmembrane protein, putative (DUF1218) (AHRD V3.3 *** A0A1P8B4W6_ARATH)
Solyc05g053170.3	141.477	4.33475	0.307484	14.0975	3.93651e-45	1.14218e-42	Chalcone synthase (AHRD V3.3 *** A0A2G2ZJX1_CAPAN)
Solyc05g007580.1	5.61396	4.33008	0.960171	4.5097	6.49201e-06	4.52409e-05	Zinc-finger homeodomain protein 11 (AHRD V3.3 *** A0A2G2VLP7_CAPBA)
Solyc06g008620.1	5.61396	4.33008	0.960171	4.5097	6.49201e-06	4.52409e-05	TolB protein-related protein (AHRD V3.3 *** A0A2U1LVX5_ARTAN)
Solyc10g006230.3	5.66516	4.32946	1.00455	4.30984	1.63372e-05	0.000101941	Chlorophyll a-b binding protein, chloroplastic (AHRD V3.3 *** A0A2G3BCB0_CAPCH)
Solyc03g093390.3	65.1804	4.32811	0.363909	11.8934	1.28075e-32	1.85806e-30	beta expansin precursor 2
Solyc08g079285.1	5.64046	4.32139	0.958683	4.50763	6.55543e-06	4.56164e-05
Solyc03g083560.1	15.8894	4.31717	0.522573	8.26137	1.44007e-16	5.35483e-15	Protein EXORDIUM-like 7 (AHRD V3.3 *** A0A2G2X692_CAPBA)
Solyc11g066700.2	5.37538	4.30158	0.900269	4.77811	1.76953e-06	1.43163e-05	GDSL esterase/lipase (AHRD V3.3 *** A0A2G2VQ31_CAPBA)
Solyc01g105620.3	1.8834	4.29151	1.49474	2.87107	0.0040908	0.011512	RING/U-box superfamily protein (AHRD V3.3 *-* F4JJ02_ARATH)
Solyc02g069280.3	1.8834	4.29151	1.49474	2.87107	0.0040908	0.011512	Argonaute3
Solyc03g112800.2	1.8834	4.29151	1.49474	2.87107	0.0040908	0.011512	CASP-like protein (AHRD V3.3 *** A0A2G3CYC0_CAPCH)
Solyc04g049673.1	1.8834	4.29151	1.49474	2.87107	0.0040908	0.011512
Solyc05g054680.1	1.8834	4.29151	1.49474	2.87107	0.0040908	0.011512	Receptor-like protein kinase THESEUS 1 (AHRD V3.3 *** A0A2G2WVE3_CAPBA)
Solyc06g072014.1	1.8834	4.29151	1.49474	2.87107	0.0040908	0.011512
Solyc07g049400.1	1.8834	4.29151	1.49474	2.87107	0.0040908	0.011512	RING/U-box superfamily protein (AHRD V3.3 *** Q5XV87_ARATH)
Solyc11g071520.2	1.8834	4.29151	1.49474	2.87107	0.0040908	0.011512	Glucan endo-1,3-beta-glucosidase 11 (AHRD V3.3 *** A0A2G3BAL0_CAPCH)
Solyc12g005095.1	1.8834	4.29151	1.49474	2.87107	0.0040908	0.011512
Solyc12g044890.2	1.8834	4.29151	1.49474	2.87107	0.0040908	0.011512	Transmembrane 9 superfamily member (AHRD V3.3 *** A0A2G2XXI0_CAPAN)
Solyc12g088410.2	1.8834	4.29151	1.49474	2.87107	0.0040908	0.011512	Glycosyl hydrolase family 35 protein (AHRD V3.3 *-* AT5G01075.1)
Solyc12g088540.2	1.8834	4.29151	1.49474	2.87107	0.0040908	0.011512	WD40 repeat (AHRD V3.3 *** A0A200QZN3_9MAGN)
Solyc12g098590.2	1.8834	4.29151	1.49474	2.87107	0.0040908	0.011512	Glycosyltransferase (AHRD V3.3 *** A0A2I4GJH4_9ROSI)
Solyc03g083665.1	1.93279	4.28782	1.74178	2.46175	0.013826	0.0318536
Solyc08g006930.3	1.93279	4.28782	1.74178	2.46175	0.013826	0.0318536	photosystem I reaction center subunit psaK, chloroplastic (AHRD V3.3 *** A0A2G3AN63_CAPAN)
Solyc09g009860.1	1.93279	4.28782	1.74178	2.46175	0.013826	0.0318536	Glutaredoxin (AHRD V3.3 *** A0A200Q6F4_9MAGN)
Solyc12g036440.1	1.93279	4.28782	1.74178	2.46175	0.013826	0.0318536	membrane-associated kinase regulator (AHRD V3.3 *** AT1G67050.1)
Solyc06g050440.3	25.4628	4.2743	0.745583	5.73283	9.8769e-09	1.31349e-07	Peroxidase (AHRD V3.3 *** K4C5I8_SOLLC)
Solyc01g008925.1	1.9081	4.25577	1.55104	2.74382	0.00607295	0.0159508
Solyc01g011415.1	1.9081	4.25577	1.55104	2.74382	0.00607295	0.0159508
Solyc01g089880.3	1.9081	4.25577	1.55104	2.74382	0.00607295	0.0159508	PRA1 family protein (AHRD V3.3 *** A0A2G3AMA6_CAPAN)
Solyc02g086110.3	1.9081	4.25577	1.55104	2.74382	0.00607295	0.0159508	peptidase M50B-like protein (AHRD V3.3 *** AT1G67060.1),Pfam:PF13398
Solyc06g069700.3	1.9081	4.25577	1.55104	2.74382	0.00607295	0.0159508	Pentatricopeptide repeat (PPR) superfamily protein (AHRD V3.3 *** A0A2U1KU72_ARTAN)
Solyc07g032080.3	1.9081	4.25577	1.55104	2.74382	0.00607295	0.0159508	V-type proton ATPase subunit a (AHRD V3.3 *** A0A200RCE4_9MAGN)
Solyc07g065160.3	1.9081	4.25577	1.55104	2.74382	0.00607295	0.0159508	Pirin-like protein (AHRD V3.3 *** A0A2G3C2M5_CAPCH)
Solyc08g074300.3	1.9081	4.25577	1.55104	2.74382	0.00607295	0.0159508
Solyc11g010915.1	1.9081	4.25577	1.55104	2.74382	0.00607295	0.0159508
Solyc11g067210.1	1.9081	4.25577	1.55104	2.74382	0.00607295	0.0159508	Pentatricopeptide repeat-containing protein (AHRD V3.3 *** A0A2G3BAW8_CAPCH)
Solyc09g018490.3	9.96933	4.25172	0.656132	6.47999	9.17311e-11	1.74617e-09	G-type lectin S-receptor-like serine/threonine-protein kinase (AHRD V3.3 *** A0A1J3KAA6_NOCCA)
Solyc12g017880.2	15.347	4.23706	0.853568	4.96394	6.90757e-07	6.14969e-06	Cytochrome b561 and DOMON domain-containing protein (AHRD V3.3 *** A0A2G3CV22_CAPCH)
Solyc00g014840.1	1.66952	4.22493	1.59593	2.64731	0.0081134	0.0202967
Solyc01g110010.3	1.66952	4.22493	1.59593	2.64731	0.0081134	0.0202967	Pentatricopeptide repeat-containing protein, chloroplastic (AHRD V3.3 *** A0A2G3BW53_CAPCH)
Solyc02g021350.3	1.66952	4.22493	1.59593	2.64731	0.0081134	0.0202967	NAP1-related protein 1 (AHRD V3.3 *** A0A2G3A4W4_CAPAN)
Solyc04g014320.1	1.66952	4.22493	1.59593	2.64731	0.0081134	0.0202967	protein PELPK2-like (AHRD V3.3 *** XP_010319535.1)
Solyc04g025770.1	1.66952	4.22493	1.59593	2.64731	0.0081134	0.0202967	Unknown protein
Solyc05g005680.3	1.66952	4.22493	1.59593	2.64731	0.0081134	0.0202967	Xyloglucan endotransglucosylase/hydrolase (AHRD V3.3 *** K4BW96_SOLLC)
Solyc07g032450.1	1.66952	4.22493	1.59593	2.64731	0.0081134	0.0202967	Cytochrome b6 (AHRD V3.3 *-* A0A0K0M2D8_9ASTR)
Solyc09g015457.1	1.66952	4.22493	1.59593	2.64731	0.0081134	0.0202967	Unknown protein
Solyc10g081230.2	1.66952	4.22493	1.59593	2.64731	0.0081134	0.0202967	Presenilin (AHRD V3.3 *-* A0A2G2YNL8_CAPAN)
Solyc11g017370.2	1.66952	4.22493	1.59593	2.64731	0.0081134	0.0202967	Pentatricopeptide repeat-containing protein, chloroplastic (AHRD V3.3 *** A0A2G2WYH4_CAPBA)
Solyc01g067510.3	29.6814	4.22064	0.383186	11.0146	3.24938e-28	3.29236e-26	receptor-like protein kinase FERONIA (AHRD V3.3 *** A0A2I4F2T3_9ROSI)
Solyc03g116700.3	10.3826	4.21975	0.711593	5.93001	3.02919e-09	4.4588e-08	Umecyanin (AHRD V3.3 *** A0A2G3B789_CAPCH)
Solyc03g121400.1	4.78314	4.21412	0.943614	4.46593	7.97201e-06	5.41938e-05	Dof zinc finger protein14
Solyc07g049320.3	20.3784	4.2138	0.462321	9.11444	7.90757e-20	4.08167e-18	Nucleobase-ascorbate transporter 1 (AHRD V3.3 *** A0A1U8FC42_CAPAN)
Solyc05g050540.3	49.3352	4.2119	0.479503	8.78389	1.57917e-18	7.32231e-17	Laccase (AHRD V3.3 *** K4C186_SOLLC)
Solyc04g008910.2	15.2585	4.20329	1.01684	4.13368	3.56995e-05	0.000203769	UPF0481 protein At3g47200-like (AHRD V3.3 *-* A0A2I4HQD7_9ROSI)
Solyc01g094180.3	1.69422	4.20289	1.51007	2.78324	0.00538183	0.0144385	Keto acyl-acyl carrier protein synthase II (AHRD V3.3 *-* A0A2U1KPF3_ARTAN)
Solyc01g095160.3	1.69422	4.20289	1.51007	2.78324	0.00538183	0.0144385	Pentatricopeptide repeat-containing protein (AHRD V3.3 *** A0A2G3DBJ5_CAPCH)
Solyc01g095640.2	1.69422	4.20289	1.51007	2.78324	0.00538183	0.0144385	MYB-like transcription factor TCL1 (AHRD V3.3 *** A0A1U8HLQ3_CAPAN)
Solyc02g065250.2	1.69422	4.20289	1.51007	2.78324	0.00538183	0.0144385	Methyl esterase 1 (AHRD V3.3 *** A0A2U1LMY0_ARTAN)
Solyc02g070060.2	1.69422	4.20289	1.51007	2.78324	0.00538183	0.0144385	FAD-binding Berberine family protein (AHRD V3.3 *** A0A2U1MQE5_ARTAN)
Solyc02g070710.2	1.69422	4.20289	1.51007	2.78324	0.00538183	0.0144385	Pentatricopeptide repeat (AHRD V3.3 *** A0A200Q363_9MAGN)
Solyc02g071630.1	1.69422	4.20289	1.51007	2.78324	0.00538183	0.0144385	Unknown protein
Solyc02g086530.3	1.69422	4.20289	1.51007	2.78324	0.00538183	0.0144385	Raffinose synthase (AHRD V3.3 *** G5DF09_9LAMI)
Solyc02g086650.3	1.69422	4.20289	1.51007	2.78324	0.00538183	0.0144385	Phosphoenolpyruvate/phosphate translocator 2, chloroplastic (AHRD V3.3 *** A0A2G2XHT3_CAPBA)
Solyc03g005910.3	1.69422	4.20289	1.51007	2.78324	0.00538183	0.0144385	GDSL esterase/lipase (AHRD V3.3 *** A0A2R6RG70_ACTCH)
Solyc03g007510.3	1.69422	4.20289	1.51007	2.78324	0.00538183	0.0144385	HAT transposon superfamily (AHRD V3.3 *** A0A2U1Q846_ARTAN)
Solyc03g059235.1	1.69422	4.20289	1.51007	2.78324	0.00538183	0.0144385
Solyc03g115420.2	1.69422	4.20289	1.51007	2.78324	0.00538183	0.0144385	F-box protein (AHRD V3.3 *** A0A2I0VRX1_9ASPA)
Solyc04g072815.1	1.69422	4.20289	1.51007	2.78324	0.00538183	0.0144385
Solyc05g005125.1	1.69422	4.20289	1.51007	2.78324	0.00538183	0.0144385
Solyc05g014150.3	1.69422	4.20289	1.51007	2.78324	0.00538183	0.0144385	Very-long-chain 3-oxoacyl-CoA reductase-like protein (AHRD V3.3 *** A0A1J3EFG0_NOCCA)
Solyc05g051010.3	1.69422	4.20289	1.51007	2.78324	0.00538183	0.0144385	Dihydroflavonol-4-reductase (AHRD V3.3 *** A0A2K3N028_TRIPR)
Solyc06g005220.2	1.69422	4.20289	1.51007	2.78324	0.00538183	0.0144385	Pentatricopeptide repeat (AHRD V3.3 *** A0A200Q4B4_9MAGN)
Solyc08g015694.1	1.69422	4.20289	1.51007	2.78324	0.00538183	0.0144385
Solyc08g066150.1	1.69422	4.20289	1.51007	2.78324	0.00538183	0.0144385	Unknown protein
Solyc09g059280.2	1.69422	4.20289	1.51007	2.78324	0.00538183	0.0144385	Histone H3 (AHRD V3.3 *-* A0A1U8FF14_CAPAN)
Solyc09g059473.1	1.69422	4.20289	1.51007	2.78324	0.00538183	0.0144385
Solyc10g055375.1	1.69422	4.20289	1.51007	2.78324	0.00538183	0.0144385	Unknown protein
Solyc10g076570.2	1.69422	4.20289	1.51007	2.78324	0.00538183	0.0144385	Protein trichome birefringence-like 3 (AHRD V3.3 *** A0A1U8EDH5_CAPAN)
Solyc11g064770.2	1.69422	4.20289	1.51007	2.78324	0.00538183	0.0144385	CC-NBS-LRR type resistance protein (AHRD V3.3 *** E3W9R5_CAPCH)
Solyc12g097075.1	1.69422	4.20289	1.51007	2.78324	0.00538183	0.0144385
Solyc10g076790.2	439.394	4.19751	0.271923	15.4364	9.31693e-54	3.96487e-51	Auxin transporter-like protein 1 (AHRD V3.3 *** A0A2G2YL11_CAPAN)
Solyc05g054530.1	9.66507	4.1864	0.646212	6.47837	9.27201e-11	1.7615e-09	transmembrane protein (AHRD V3.3 *-* AT5G59350.1)
Solyc07g053590.3	5.03193	4.15956	1.29034	3.22361	0.00126586	0.00434274	NAC domain (AHRD V3.3 *** A0A200QKZ2_9MAGN)
Solyc01g095390.3	9.23731	4.15072	0.703094	5.90351	3.55847e-09	5.16639e-08	Intracellular protein transporter USO1-like protein (AHRD V3.3 *-* A0A1P8BBF8_ARATH)
Solyc02g090265.1	4.62046	4.14657	0.982335	4.22114	2.43069e-05	0.000145008
Solyc02g077710.1	96.1083	4.14448	0.212768	19.4788	1.66074e-84	2.44639e-81	protein E6-like (AHRD V3.3 *-* A0A2I4DTB4_9ROSI)
Solyc12g005730.2	9.52528	4.14301	0.644898	6.4243	1.32481e-10	2.44648e-09	DUF604 domain-containing protein (AHRD V3.3 *** A0A1Q3CI87_CEPFO)
Solyc01g049880.3	13.9548	4.13949	0.544006	7.60927	2.75655e-14	7.99817e-13	Unknown protein
Solyc00g005092.1	1.71891	4.13678	1.51505	2.73046	0.00632451	0.0164558
Solyc01g097830.2	1.71891	4.13678	1.51505	2.73046	0.00632451	0.0164558	DUF868 family protein (DUF868) (AHRD V3.3 *** Q9SI11_ARATH)
Solyc02g067000.2	1.71891	4.13678	1.51505	2.73046	0.00632451	0.0164558
Solyc02g071190.3	1.71891	4.13678	1.51505	2.73046	0.00632451	0.0164558	Carboxyl-terminal-processing protease-like protein (AHRD V3.3 *** A0A2K3PAE2_TRIPR)
Solyc02g085590.3	1.71891	4.13678	1.51505	2.73046	0.00632451	0.0164558	vicilin-like seed storage protein At2g18540 (AHRD V3.3 *-* A0A2I4F3W3_9ROSI)
Solyc03g019660.3	1.71891	4.13678	1.51505	2.73046	0.00632451	0.0164558	Thylakoid lumenal 17.9 kDa protein, chloroplastic (AHRD V3.3 *** A0A2G2V4Z7_CAPBA)
Solyc04g063240.3	1.71891	4.13678	1.51505	2.73046	0.00632451	0.0164558	Protein STAY-GREEN, chloroplastic (AHRD V3.3 *** A0A2G2WYV6_CAPBA)
Solyc04g074280.1	1.71891	4.13678	1.51505	2.73046	0.00632451	0.0164558	Plant organelle RNA recognition domain containing protein (AHRD V3.3 *** A0A2P5BF44_PARAD)
Solyc05g009570.3	1.71891	4.13678	1.51505	2.73046	0.00632451	0.0164558	30S ribosomal protein 3, chloroplastic (AHRD V3.3 *** A0A2G2VK36_CAPBA)
Solyc05g047530.3	1.71891	4.13678	1.51505	2.73046	0.00632451	0.0164558	trans-cinnamate 4-monooxygenase
Solyc06g062390.3	1.71891	4.13678	1.51505	2.73046	0.00632451	0.0164558	Acid phosphatase 1 (AHRD V3.3 *** A0A314KN17_NICAT)
Solyc06g069030.3	1.71891	4.13678	1.51505	2.73046	0.00632451	0.0164558	microbial collagenase (AHRD V3.3 *** AT1G18060.1)
Solyc06g073290.1	1.71891	4.13678	1.51505	2.73046	0.00632451	0.0164558	Tetrapyrrole-binding protein, chloroplastic (AHRD V3.3 *** A0A2G2ZDA2_CAPAN)
Solyc06g074200.3	1.71891	4.13678	1.51505	2.73046	0.00632451	0.0164558	Photosystem I subunit O (AHRD V3.3 *** A0A1U8H3A3_CAPAN)
Solyc08g029410.1	1.71891	4.13678	1.51505	2.73046	0.00632451	0.0164558	Protein Ycf2 (AHRD V3.3 *-* A0A0U1ZJJ5_9SOLN)
Solyc08g065625.1	1.71891	4.13678	1.51505	2.73046	0.00632451	0.0164558
Solyc08g066360.3	1.71891	4.13678	1.51505	2.73046	0.00632451	0.0164558	Malic enzyme (AHRD V3.3 *** A0A2G2W5J3_CAPBA)
Solyc08g068870.3	1.71891	4.13678	1.51505	2.73046	0.00632451	0.0164558	Eukaryotic aspartyl protease family protein, expressed (AHRD V3.3 *** Q2R8V2_ORYSJ)
Solyc08g074450.3	1.71891	4.13678	1.51505	2.73046	0.00632451	0.0164558	DUF1997 family protein, putative (DUF1997) (AHRD V3.3 *** B3H5W4_ARATH)
Solyc09g047855.1	1.71891	4.13678	1.51505	2.73046	0.00632451	0.0164558
Solyc09g059990.1	1.71891	4.13678	1.51505	2.73046	0.00632451	0.0164558	RING/U-box superfamily protein (AHRD V3.3 *** A0A1I9LSG2_ARATH)
Solyc11g006430.1	1.71891	4.13678	1.51505	2.73046	0.00632451	0.0164558	Glutaredoxin (AHRD V3.3 *** A0A200Q9V6_9MAGN)
Solyc11g006870.1	1.71891	4.13678	1.51505	2.73046	0.00632451	0.0164558	transmembrane protein 234 homolog isoform X2 (AHRD V3.3 *** A0A2I4DZZ7_9ROSI)
Solyc11g022530.2	1.71891	4.13678	1.51505	2.73046	0.00632451	0.0164558	Late embryogenesis abundant domain-containing protein / LEA domain-containing protein (AHRD V3.3 *-* Q9C7H3_ARATH)
Solyc11g045430.1	1.71891	4.13678	1.51505	2.73046	0.00632451	0.0164558	Transmembrane protein (AHRD V3.3 *-* A0A1D8I1Y1_ORYRU)
Solyc12g019095.1	1.71891	4.13678	1.51505	2.73046	0.00632451	0.0164558
Solyc09g014160.2	46.786	4.13344	0.38992	10.6007	2.9564e-26	2.56176e-24	UPF0503 protein At3g09070, chloroplastic-like (AHRD V3.3 *** A0A2I4FKI6_9ROSI)
Solyc12g011300.2	56.0786	4.12427	0.412123	10.0074	1.41443e-23	1.04419e-21	Glutathione S-transferase (AHRD V3.3 *** Q9FQE8_SOYBN)
Solyc01g006240.3	9.53369	4.12361	0.799935	5.15493	2.53722e-07	2.49149e-06	Inactive protein restricted tev movement 1 (AHRD V3.3 *** A0A314KP80_NICAT)
Solyc04g014330.1	4.90663	4.12291	0.943172	4.37132	1.23495e-05	7.98118e-05	protein PELPK2-like (AHRD V3.3 *** XP_010319535.1)
Solyc03g031940.3	1.74361	4.12042	1.61425	2.55253	0.0106944	0.0256842	AMP-dependent synthetase/ligase (AHRD V3.3 *** A0A200RCS7_9MAGN)
Solyc04g007810.1	1.74361	4.12042	1.61425	2.55253	0.0106944	0.0256842	protein PELPK1 (AHRD V3.3 *-* XP_004242916.1)
Solyc05g025600.1	1.74361	4.12042	1.61425	2.55253	0.0106944	0.0256842	Photosystem II reaction center X protein (AHRD V3.3 *** A0A2G3CGE7_CAPCH)
Solyc06g007460.3	1.74361	4.12042	1.61425	2.55253	0.0106944	0.0256842	EPIDERMAL PATTERNING FACTOR-like protein 6 (AHRD V3.3 *** A0A2G2WHG3_CAPBA)
Solyc06g071690.3	1.74361	4.12042	1.61425	2.55253	0.0106944	0.0256842	R2R3MYB transcription factor 50
Solyc06g075220.1	1.74361	4.12042	1.61425	2.55253	0.0106944	0.0256842	Fasciclin-like arabinogalactan protein 11 (AHRD V3.3 *** A0A2G2V1G2_CAPBA)
Solyc07g008600.1	1.74361	4.12042	1.61425	2.55253	0.0106944	0.0256842	receptor-like protein 12 (AHRD V3.3 *** A0A1U8F5D2_CAPAN)
Solyc07g053420.3	1.74361	4.12042	1.61425	2.55253	0.0106944	0.0256842	RING/U-box superfamily protein (AHRD V3.3 *-* A0A2U1LDD8_ARTAN)
Solyc08g015640.1	1.74361	4.12042	1.61425	2.55253	0.0106944	0.0256842	Unknown protein
Solyc09g005136.1	1.74361	4.12042	1.61425	2.55253	0.0106944	0.0256842
Solyc09g008510.1	1.74361	4.12042	1.61425	2.55253	0.0106944	0.0256842	Glycosyltransferase (AHRD V3.3 *** A0A328E5E5_9ASTE)
Solyc09g091690.1	1.74361	4.12042	1.61425	2.55253	0.0106944	0.0256842	F-box protein (AHRD V3.3 *** A0A2K3P6V3_TRIPR)
Solyc10g079860.2	1.74361	4.12042	1.61425	2.55253	0.0106944	0.0256842	LEQB L.esculentum TomQ'b beta(1,3)glucanase
Solyc12g006620.2	1.74361	4.12042	1.61425	2.55253	0.0106944	0.0256842	Zinc finger transcription factor 72
Solyc12g088830.2	1.74361	4.12042	1.61425	2.55253	0.0106944	0.0256842	Protein WEAK CHLOROPLAST MOVEMENT UNDER BLUE LIGHT 1 (AHRD V3.3 *** A0A1U8F3P2_CAPAN)
Solyc12g099650.2	1.74361	4.12042	1.61425	2.55253	0.0106944	0.0256842	Photosystem II 5 kDa protein, chloroplastic (AHRD V3.3 *** A0A2G3B5K3_CAPCH)
Solyc11g071410.2	9.14692	4.10842	0.650857	6.31232	2.74889e-10	4.83391e-09
Solyc05g021190.2	4.79155	4.09709	1.08256	3.78463	0.000153937	0.000723766	Photosystem II D2 protein (AHRD V3.3 *-* A0A2G2XVH6_CAPAN)
Solyc04g078650.3	58.5495	4.08829	0.401959	10.1709	2.67344e-24	2.08116e-22	wuschel related homobox 4
Solyc07g064373.1	4.50538	4.08293	0.914235	4.46595	7.97144e-06	5.41938e-05
Solyc09g014530.3	49.8151	4.07655	0.464887	8.76892	1.80395e-18	8.30424e-17
Solyc01g089990.2	1.50504	4.0762	1.59404	2.55715	0.0105534	0.0254531	Major facilitator superfamily protein (AHRD V3.3 *-* A0A2U1LP11_ARTAN)
Solyc02g063360.3	1.50504	4.0762	1.59404	2.55715	0.0105534	0.0254531
Solyc02g069320.1	1.50504	4.0762	1.59404	2.55715	0.0105534	0.0254531	Mitochondrial transcription termination factor family protein (AHRD V3.3 *** A0A178V165_ARATH)
Solyc04g015400.3	1.50504	4.0762	1.59404	2.55715	0.0105534	0.0254531	GDSL esterase/lipase (AHRD V3.3 *** AT1G11320.1)
Solyc05g053520.3	1.50504	4.0762	1.59404	2.55715	0.0105534	0.0254531	DNA polymerase delta subunit 4 (AHRD V3.3 *** A0A2G3C5T1_CAPCH)
Solyc06g074640.2	1.50504	4.0762	1.59404	2.55715	0.0105534	0.0254531	PHD finger family protein (AHRD V3.3 *** F4KBB1_ARATH)
Solyc07g007750.3	1.50504	4.0762	1.59404	2.55715	0.0105534	0.0254531	Defensin protein (AHRD V3.3 *** B1N678_SOLLC),Pfam:PF00304
Solyc07g045353.1	1.50504	4.0762	1.59404	2.55715	0.0105534	0.0254531	zinc finger BED domain-containing protein RICESLEEPER 1-like (AHRD V3.3 *** A0A2I4GJW1_9ROSI)
Solyc07g052760.2	1.50504	4.0762	1.59404	2.55715	0.0105534	0.0254531	DNA-binding storekeeper transcriptional regulator (AHRD V3.3 *-* A0A2K3LQD1_TRIPR)
Solyc07g053330.2	1.50504	4.0762	1.59404	2.55715	0.0105534	0.0254531	Protein trichome birefringence (AHRD V3.3 *** A0A1J3I8M9_NOCCA)
Solyc08g066100.3	1.50504	4.0762	1.59404	2.55715	0.0105534	0.0254531	ATP-dependent 6-phosphofructokinase (AHRD V3.3 *** A0A2G2YWK4_CAPAN)
Solyc09g010566.1	1.50504	4.0762	1.59404	2.55715	0.0105534	0.0254531
Solyc10g079110.2	1.50504	4.0762	1.59404	2.55715	0.0105534	0.0254531	1-acyl-sn-glycerol-3-phosphate acyltransferase 2 (AHRD V3.3 *** A0A2G2YP29_CAPAN)
Solyc10g085750.2	1.50504	4.0762	1.59404	2.55715	0.0105534	0.0254531	Polyadenylate-binding protein (AHRD V3.3 *** A0A2G3BFC7_CAPCH)
Solyc05g055030.2	31.0478	4.06309	0.42655	9.52548	1.64276e-21	1.02807e-19	R2R3MYB transcription factor 10
Solyc08g061970.3	519.287	4.05977	0.609736	6.65824	2.7713e-11	5.69425e-10	putative spermine synthase,Pfam:PF01564
Solyc01g105770.2	13.6836	4.05927	0.6201	6.54615	5.90396e-11	1.16318e-09	IgA FC receptor (AHRD V3.3 *-* A0A1J3K238_NOCCA)
Solyc04g082490.3	422.545	4.04925	0.516188	7.84451	4.34644e-15	1.3735e-13	Niemann-Pick C1 protein-like (AHRD V3.3 *** A0A2I4DPI3_9ROSI)
Solyc01g014620.1	1.52973	4.0371	1.51948	2.65689	0.00788648	0.0198666	Unknown protein
Solyc01g017050.1	1.52973	4.0371	1.51948	2.65689	0.00788648	0.0198666	Carotenoid cleavage dioxygenase 1 (AHRD V3.3 *-* A0A2U1PPW3_ARTAN)
Solyc02g011740.1	1.52973	4.0371	1.51948	2.65689	0.00788648	0.0198666	NAD(P)H-quinone oxidoreductase chain 4, chloroplastic (AHRD V3.3 *-* R4PK39_UTRGI)
Solyc02g069510.1	1.52973	4.0371	1.51948	2.65689	0.00788648	0.0198666	Protein LIGHT-DEPENDENT SHORT HYPOCOTYLS 6 (AHRD V3.3 *** A0A2G3D431_CAPCH)
Solyc02g079780.1	1.52973	4.0371	1.51948	2.65689	0.00788648	0.0198666	hypothetical protein (AHRD V3.3 *** AT1G11440.1)
Solyc02g082740.1	1.52973	4.0371	1.51948	2.65689	0.00788648	0.0198666	Dirigent protein (AHRD V3.3 *** K4BAE4_SOLLC)
Solyc02g090350.3	1.52973	4.0371	1.51948	2.65689	0.00788648	0.0198666	Geraniol 8-hydroxylase (AHRD V3.3 *** A0A2G2XIM9_CAPBA)
Solyc02g091230.3	1.52973	4.0371	1.51948	2.65689	0.00788648	0.0198666	RING/FYVE/PHD zinc finger superfamily protein (AHRD V3.3 *** A0A2U1L1N1_ARTAN)
Solyc03g113690.1	1.52973	4.0371	1.51948	2.65689	0.00788648	0.0198666	ABC transporter G family member 23 (AHRD V3.3 *** A0A2G2WRI2_CAPBA)
Solyc04g049228.1	1.52973	4.0371	1.51948	2.65689	0.00788648	0.0198666	Transposon, En/Spm-like, Transposase-associated domain protein (AHRD V3.3 *-* A0A2U1N4P4_ARTAN)
Solyc05g025687.1	1.52973	4.0371	1.51948	2.65689	0.00788648	0.0198666
Solyc06g008690.1	1.52973	4.0371	1.51948	2.65689	0.00788648	0.0198666	F-box/kelch-repeat protein SKIP30 (AHRD V3.3 *** A0A2G2WH54_CAPBA)
Solyc06g010050.1	1.52973	4.0371	1.51948	2.65689	0.00788648	0.0198666
Solyc06g052010.2	1.52973	4.0371	1.51948	2.65689	0.00788648	0.0198666	SUN-like protein 16
Solyc06g060520.1	1.52973	4.0371	1.51948	2.65689	0.00788648	0.0198666	DUF1191 domain-containing protein (AHRD V3.3 *** A0A1Q3BAW9_CEPFO)
Solyc06g072770.3	1.52973	4.0371	1.51948	2.65689	0.00788648	0.0198666	Binding partner of acd11 1 (AHRD V3.3 *** A0A314L950_NICAT)
Solyc07g055040.1	1.52973	4.0371	1.51948	2.65689	0.00788648	0.0198666	Agenet-like domain-containing protein (AHRD V3.3 *** A0A103YGJ9_CYNCS)
Solyc07g064050.3	1.52973	4.0371	1.51948	2.65689	0.00788648	0.0198666	Hexosyltransferase (AHRD V3.3 *** A0A2G2WF78_CAPBA)
Solyc08g079870.2	1.52973	4.0371	1.51948	2.65689	0.00788648	0.0198666	subtilisin
Solyc11g064750.2	1.52973	4.0371	1.51948	2.65689	0.00788648	0.0198666	Pentatricopeptide repeat (AHRD V3.3 *** A0A200PRW4_9MAGN)
Solyc07g005660.3	4.24029	4.03708	1.04021	3.88104	0.000104011	0.00051415	Purine permease (AHRD V3.3 *** A0A2P5FNM5_TREOI)
Solyc12g005700.2	36.0261	4.03234	0.360958	11.1712	5.63963e-29	6.03345e-27	DUF1218 domain-containing protein (AHRD V3.3 *** A0A1Q3CI94_CEPFO)
Solyc01g066860.3	18.5486	4.02488	1.12458	3.57899	0.000344923	0.00145043	hypothetical protein (AHRD V3.3 *** AT1G63310.1)
Solyc09g011710.3	13.3896	4.02273	0.812147	4.9532	7.30012e-07	6.46611e-06	Class I heat shock protein (AHRD V3.3 *** A0A2K3JRP0_TRIPR)
Solyc03g098120.3	4.34089	4.01914	0.914372	4.39552	1.10506e-05	7.24919e-05	40S ribosomal protein (AHRD V3.3 *** AT1G57540.3)
Solyc10g018340.1	4.57767	4.01266	0.976364	4.1098	3.96006e-05	0.00022311	Small auxin up-regulated RNA71
Solyc02g092610.3	4.33909	3.99248	0.911627	4.37951	1.18949e-05	7.72684e-05	BTB/POZ domain-containing protein (AHRD V3.3 *-* A0A1U8FWX7_CAPAN)
Solyc05g010680.2	33.912	3.98492	0.341845	11.6571	2.11165e-31	2.69587e-29	Alpha/beta-Hydrolases superfamily protein (AHRD V3.3 *** F4J5H1_ARATH)
Solyc03g044790.3	1.57913	3.98292	1.73288	2.29844	0.0215365	0.045973	methylesterase AY455313
Solyc04g071150.3	1.57913	3.98292	1.73288	2.29844	0.0215365	0.045973	Cytochrome P450 (AHRD V3.3 *** A0A2U1NTV8_ARTAN)
Solyc06g050830.1	1.57913	3.98292	1.73288	2.29844	0.0215365	0.045973	Unknown protein
Solyc06g069727.1	1.57913	3.98292	1.73288	2.29844	0.0215365	0.045973
Solyc07g007150.1	1.57913	3.98292	1.73288	2.29844	0.0215365	0.045973	hypothetical protein (AHRD V3.3 -** AT5G35090.1)
Solyc10g085360.2	1.57913	3.98292	1.73288	2.29844	0.0215365	0.045973	Beta-fructofuranosidase, insoluble isoenzyme 1 (AHRD V3.3 *** A0A2G3BFL0_CAPCH)
Solyc12g027550.1	1.57913	3.98292	1.73288	2.29844	0.0215365	0.045973	Photosystem II CP43 reaction center protein (AHRD V3.3 *-* A0A0K0M2C6_9ASTR)
Solyc10g085670.2	90.8865	3.97467	0.297918	13.3415	1.32772e-40	3.06337e-38	MAP kinase kinase kinase 79
Solyc10g009240.3	8.27512	3.97058	0.665776	5.96383	2.46391e-09	3.69491e-08	3-ketoacyl-CoA synthase (AHRD V3.3 *** A0A1U8ENL9_CAPAN)
Solyc00g020010.1	1.55443	3.96865	1.54859	2.56275	0.0103847	0.0251444	Unknown protein
Solyc01g110640.2	1.55443	3.96865	1.54859	2.56275	0.0103847	0.0251444	DNA mismatch repair protein MLH3 (AHRD V3.3 *-* A0A2G3A9Q9_CAPAN)
Solyc02g070820.1	1.55443	3.96865	1.54859	2.56275	0.0103847	0.0251444	Avr9/Cf-9 rapidly elicited protein 180 (AHRD V3.3 *** Q9FQZ1_TOBAC)
Solyc03g025923.1	1.55443	3.96865	1.54859	2.56275	0.0103847	0.0251444
Solyc03g096410.1	1.55443	3.96865	1.54859	2.56275	0.0103847	0.0251444	Unknown protein
Solyc05g026227.1	1.55443	3.96865	1.54859	2.56275	0.0103847	0.0251444
Solyc05g051550.2	1.55443	3.96865	1.54859	2.56275	0.0103847	0.0251444	MYB transcription factor (AHRD V3.3 *-* A0A0U3IU11_MESCR)
Solyc05g053010.1	1.55443	3.96865	1.54859	2.56275	0.0103847	0.0251444	Lectin receptor kinase (AHRD V3.3 *** B8XSM9_WHEAT)
Solyc06g074463.1	1.55443	3.96865	1.54859	2.56275	0.0103847	0.0251444
Solyc07g056240.3	1.55443	3.96865	1.54859	2.56275	0.0103847	0.0251444	myosin-G heavy chain-like protein (AHRD V3.3 *** AT2G42975.1)
Solyc08g075490.3	1.55443	3.96865	1.54859	2.56275	0.0103847	0.0251444	9-cis-epoxycarotenoid dioxygenase (AHRD V3.3 *** A0A193PR95_9LILI)
Solyc09g018807.1	1.55443	3.96865	1.54859	2.56275	0.0103847	0.0251444
Solyc09g082065.1	1.55443	3.96865	1.54859	2.56275	0.0103847	0.0251444
Solyc09g091220.2	1.55443	3.96865	1.54859	2.56275	0.0103847	0.0251444	F-box associated interaction domain-containing protein (AHRD V3.3 *** A0A2U1PT01_ARTAN)
Solyc10g008655.1	1.55443	3.96865	1.54859	2.56275	0.0103847	0.0251444
Solyc10g008680.2	1.55443	3.96865	1.54859	2.56275	0.0103847	0.0251444	HXXXD-type acyl-transferase family protein (AHRD V3.3 *** A0A2U1NMZ6_ARTAN)
Solyc10g047350.2	1.55443	3.96865	1.54859	2.56275	0.0103847	0.0251444	Lysine-specific histone demethylase 1-like protein 1 (AHRD V3.3 *-* A0A2G3BES3_CAPCH)
Solyc10g054730.1	1.55443	3.96865	1.54859	2.56275	0.0103847	0.0251444	Pentatricopeptide repeat (AHRD V3.3 *** A0A200QQW1_9MAGN)
Solyc11g063580.2	1.55443	3.96865	1.54859	2.56275	0.0103847	0.0251444
Solyc12g042530.2	1.55443	3.96865	1.54859	2.56275	0.0103847	0.0251444	Phosphatidylinositol-glycan biosynthesis class F protein (AHRD V3.3 *** A0A1J3EIG4_NOCCA)
Solyc09g090630.2	4.14991	3.9568	0.91628	4.31833	1.57211e-05	9.86109e-05	Histone-lysine N-methyltransferase SUVR4 (AHRD V3.3 *** A0A2G2ZUA4_CAPAN)
Solyc05g008840.2	24.5308	3.94945	0.59212	6.67001	2.55781e-11	5.3011e-10	RING/U-box superfamily protein (AHRD V3.3 *-* A0A2U1NS63_ARTAN)
Solyc01g087140.3	121.639	3.9447	0.425325	9.27456	1.78358e-20	1.01352e-18	Late embryogenesis abundant protein (AHRD V3.3 *-* A0A200QZY3_9MAGN)
Solyc02g089880.3	8.56309	3.94428	0.672989	5.86083	4.60563e-09	6.56723e-08	Hexosyltransferase (AHRD V3.3 *** A0A1U8G2N1_CAPAN)
Solyc09g090960.3	4.41499	3.94223	0.948243	4.1574	3.21886e-05	0.000185946	RNA-binding (RRM/RBD/RNP motifs) family protein (AHRD V3.3 *** A0A2U1N2D5_ARTAN)
Solyc04g081235.1	98.2171	3.94057	0.50106	7.86446	3.70682e-15	1.17916e-13
Solyc06g074120.3	25.1566	3.93855	0.491335	8.01601	1.09238e-15	3.67646e-14	bell-like homeodomain protein 2
Solyc08g028690.3	4.17461	3.92243	0.915773	4.28319	1.84235e-05	0.000113106	NAD(P)-binding Rossmann-fold superfamily protein (AHRD V3.3 *** F4JI53_ARATH),Pfam:PF13561
Solyc06g053520.3	192.251	3.91541	0.316672	12.3642	4.08169e-35	6.68072e-33	Spermidine synthase (AHRD V3.3 *** A0A2G3B8N0_CAPCH),Pfam:PF01564
Solyc01g008050.3	3.96073	3.91448	0.931345	4.20304	2.63358e-05	0.000155898	TRICHOME BIREFRINGENCE-LIKE 27 (AHRD V3.3 *** A0A2U1P3B7_ARTAN)
Solyc09g098160.3	16.0833	3.91434	0.475225	8.23681	1.76866e-16	6.56392e-15	pirin
Solyc05g006830.3	21.1935	3.91016	0.821475	4.75993	1.93665e-06	1.54722e-05	Thioredoxin (AHRD V3.3 *** A0A2G2VM05_CAPBA)
Solyc01g088620.3	3.98723	3.908	0.930184	4.20132	2.65366e-05	0.000156729	Ferredoxin-like protein (AHRD V3.3 *** Q8GYG8_ARATH)
Solyc01g106410.2	1.34055	3.90767	1.59474	2.45036	0.0142715	0.0326249	NBS-LRR resistance protein (AHRD V3.3 *** A0A2K3NXD2_TRIPR)
Solyc01g112200.3	1.34055	3.90767	1.59474	2.45036	0.0142715	0.0326249	Pentatricopeptide repeat-containing protein (AHRD V3.3 *** A0A2U1KAS6_ARTAN)
Solyc02g086700.3	1.34055	3.90767	1.59474	2.45036	0.0142715	0.0326249	Glucan endo-1,3-beta-glucosidase (AHRD V3.3 *** A0A2G3D9H7_CAPCH)
Solyc03g007090.1	1.34055	3.90767	1.59474	2.45036	0.0142715	0.0326249	DUF668 domain-containing protein/DUF3475 domain-containing protein (AHRD V3.3 *** A0A1Q3B1U2_CEPFO)
Solyc03g081207.1	1.34055	3.90767	1.59474	2.45036	0.0142715	0.0326249
Solyc03g097850.1	1.34055	3.90767	1.59474	2.45036	0.0142715	0.0326249	Pentatricopeptide repeat-containing protein (AHRD V3.3 *** A0A2G3A0P2_CAPAN)
Solyc03g115160.3	1.34055	3.90767	1.59474	2.45036	0.0142715	0.0326249	RING/FYVE/PHD zinc finger superfamily protein (AHRD V3.3 *-* F4KE59_ARATH)
Solyc03g117990.1	1.34055	3.90767	1.59474	2.45036	0.0142715	0.0326249	hypothetical protein (AHRD V3.3 *** AT5G07380.4)
Solyc03g121180.3	1.34055	3.90767	1.59474	2.45036	0.0142715	0.0326249	GDSL esterase/lipase (AHRD V3.3 *** A0A2G3D0P9_CAPCH)
Solyc04g045540.1	1.34055	3.90767	1.59474	2.45036	0.0142715	0.0326249	Protein TIC 214 (AHRD V3.3 *** K4EQH9_DATST)
Solyc04g074170.2	1.34055	3.90767	1.59474	2.45036	0.0142715	0.0326249	MYB transcription factor (AHRD V3.3 *-* A0A0U3IU11_MESCR)
Solyc07g016080.3	1.34055	3.90767	1.59474	2.45036	0.0142715	0.0326249	Arginine decarboxylase-like protein (AHRD V3.3 *** A0A2K3M901_TRIPR)
Solyc07g062720.2	1.34055	3.90767	1.59474	2.45036	0.0142715	0.0326249	RING/U-box superfamily protein (AHRD V3.3 *** A0A2U1L356_ARTAN)
Solyc08g077870.3	1.34055	3.90767	1.59474	2.45036	0.0142715	0.0326249	cyclin-T1-like (AHRD V3.3 *** A0A2I4GUH5_9ROSI)
Solyc09g015310.2	1.34055	3.90767	1.59474	2.45036	0.0142715	0.0326249	30S ribosomal protein S4, chloroplastic (AHRD V3.3 *** I6N958_DATST)
Solyc10g081140.2	1.34055	3.90767	1.59474	2.45036	0.0142715	0.0326249	Kinase family protein (AHRD V3.3 *** A0A2K3P253_TRIPR)
Solyc10g084320.2	1.34055	3.90767	1.59474	2.45036	0.0142715	0.0326249	Subtilisin-like protease (AHRD V3.3 *** O82777_SOLLC)
Solyc11g008215.1	1.34055	3.90767	1.59474	2.45036	0.0142715	0.0326249
Solyc11g013845.1	1.34055	3.90767	1.59474	2.45036	0.0142715	0.0326249
Solyc11g019910.1	1.34055	3.90767	1.59474	2.45036	0.0142715	0.0326249	Plant invertase/pectin methylesterase inhibitor superfamily protein (AHRD V3.3 *** A0A2U1KPL8_ARTAN)
Solyc11g020550.1	1.34055	3.90767	1.59474	2.45036	0.0142715	0.0326249	Unknown protein
Solyc12g014330.1	1.34055	3.90767	1.59474	2.45036	0.0142715	0.0326249	Pentatricopeptide repeat-containing protein (AHRD V3.3 *** A0A2I0VRQ5_9ASPA)
Solyc12g049280.2	1.34055	3.90767	1.59474	2.45036	0.0142715	0.0326249	NAD(P)-binding Rossmann-fold superfamily protein (AHRD V3.3 *** F4IDE8_ARATH)
Solyc09g064820.1	4.29991	3.90108	1.11388	3.50224	0.00046137	0.00185602	EID1-like F-box protein 3 (AHRD V3.3 *** A0A2G3BFQ9_CAPCH)
Solyc05g010000.1	4.22581	3.88855	0.929741	4.1824	2.88442e-05	0.000168559	Protein IDA (AHRD V3.3 *** A0A2G3B6Q4_CAPCH)
Solyc09g008530.2	4.22581	3.88855	0.929741	4.1824	2.88442e-05	0.000168559	Purine-uracil permease NCS1 (AHRD V3.3 *** A0A2G2VXW0_CAPBA)
Solyc08g005540.2	36.9992	3.88729	0.705031	5.51365	3.51474e-08	4.17798e-07	Polyamine transporter PUT1 (AHRD V3.3 *** A0A2G2XLF3_CAPBA)
Solyc08g079270.3	4.25051	3.87854	0.965043	4.01903	5.84377e-05	0.000313474	R2R3MYB transcription factor 42
Solyc12g087870.2	76.4996	3.87721	0.269087	14.4087	4.56073e-47	1.40868e-44	purine permease 3-like (AHRD V3.3 *** A0A1U8F0C1_CAPAN),Pfam:PF16913
Solyc09g008660.3	8.02205	3.8654	0.648417	5.96128	2.5027e-09	3.7472e-08	Protein CHUP1, chloroplastic (AHRD V3.3 *** A0A1J3EEE6_NOCCA)
Solyc11g006990.2	98.6722	3.86093	0.219476	17.5916	2.85835e-69	2.2118e-66	Protein trichome birefringence-like 36 (AHRD V3.3 *** A0A2G2Y6D1_CAPAN)
Solyc04g071075.1	15.7446	3.86037	0.688888	5.60376	2.0975e-08	2.59813e-07
Solyc12g019480.2	27.3871	3.86036	0.371472	10.3921	2.6948e-25	2.24372e-23	Formin-like protein (AHRD V3.3 *-* A0A2G2X5C4_CAPBA)
Solyc02g062690.3	8.09435	3.8558	0.726991	5.30378	1.13432e-07	1.21217e-06	bHLH transcription factor 012
Solyc06g069290.3	4.01012	3.84921	0.921318	4.17794	2.94168e-05	0.000171695	Leucine-rich repeat receptor-like protein kinase family protein, putative (AHRD V3.3 *-* A0A061FQX7_THECC)
Solyc02g086408.1	19.2397	3.84819	0.504794	7.62328	2.47305e-14	7.20836e-13
Solyc00g180440.2	1.36525	3.84806	1.53597	2.50529	0.012235	0.0286572	50S ribosomal protein L20, chloroplastic (AHRD V3.3 *** A0A1Z2RRT5_9ERIC)
Solyc01g014075.1	1.36525	3.84806	1.53597	2.50529	0.012235	0.0286572
Solyc01g059950.1	1.36525	3.84806	1.53597	2.50529	0.012235	0.0286572	Transcription factor GRAS (AHRD V3.3 *-* A0A200PWC4_9MAGN)
Solyc01g065610.1	1.36525	3.84806	1.53597	2.50529	0.012235	0.0286572	NAD(P)H-quinone oxidoreductase chain 4, chloroplastic (AHRD V3.3 *-* A0A1U8QCJ1_CAPAN)
Solyc01g091430.2	1.36525	3.84806	1.53597	2.50529	0.012235	0.0286572	ATP-dependent DNA helicase 2 subunit KU80 (AHRD V3.3 *-* A0A2G3AH96_CAPAN)
Solyc02g065470.1	1.36525	3.84806	1.53597	2.50529	0.012235	0.0286572	Pathogenesis-related protein 1 (AHRD V3.3 *** A0A2K3L121_TRIPR)
Solyc02g065520.1	1.36525	3.84806	1.53597	2.50529	0.012235	0.0286572	Lyk10 (AHRD V3.3 *** G3KGB1_SOLLC)
Solyc02g071970.1	1.36525	3.84806	1.53597	2.50529	0.012235	0.0286572	N66 matrix protein (AHRD V3.3 *** XP_004233072.1)
Solyc02g092280.1	1.36525	3.84806	1.53597	2.50529	0.012235	0.0286572	Ribosomal protein L2 (AHRD V3.3 *-* A0A290WL33_SOLLC)
Solyc03g082730.1	1.36525	3.84806	1.53597	2.50529	0.012235	0.0286572	Unknown protein
Solyc03g112760.3	1.36525	3.84806	1.53597	2.50529	0.012235	0.0286572	transmembrane protein (AHRD V3.3 *** AT3G48200.1)
Solyc03g122110.1	1.36525	3.84806	1.53597	2.50529	0.012235	0.0286572	Pre-mRNA-splicing factor CWC22-like protein (AHRD V3.3 *** A0A2G2ZS42_CAPAN)
Solyc04g007140.1	1.36525	3.84806	1.53597	2.50529	0.012235	0.0286572	protein NIM1-INTERACTING 2-like (AHRD V3.3 *** XP_011071259.1)
Solyc04g014650.3	1.36525	3.84806	1.53597	2.50529	0.012235	0.0286572
Solyc04g024570.1	1.36525	3.84806	1.53597	2.50529	0.012235	0.0286572
Solyc05g053480.3	1.36525	3.84806	1.53597	2.50529	0.012235	0.0286572
Solyc05g053860.3	1.36525	3.84806	1.53597	2.50529	0.012235	0.0286572	Organic cation/carnitine transporter 3 (AHRD V3.3 *** A0A2G2WUV1_CAPBA)
Solyc06g076690.3	1.36525	3.84806	1.53597	2.50529	0.012235	0.0286572	Thioesterase superfamily (AHRD V3.3 *** A0A200R4R0_9MAGN)
Solyc07g020793.1	1.36525	3.84806	1.53597	2.50529	0.012235	0.0286572
Solyc08g062780.2	1.36525	3.84806	1.53597	2.50529	0.012235	0.0286572	bHLH transcription factor 089
Solyc09g007050.1	1.36525	3.84806	1.53597	2.50529	0.012235	0.0286572	Pentatricopeptide repeat-containing protein (AHRD V3.3 *** A0A2G2VZD9_CAPBA)
Solyc09g059345.1	1.36525	3.84806	1.53597	2.50529	0.012235	0.0286572
Solyc09g072583.1	1.36525	3.84806	1.53597	2.50529	0.012235	0.0286572
Solyc09g083150.3	1.36525	3.84806	1.53597	2.50529	0.012235	0.0286572	NADH dehydrogenase-like complex N (AHRD V3.3 *** A0A0F7H005_9ROSI)
Solyc09g091080.3	1.36525	3.84806	1.53597	2.50529	0.012235	0.0286572	Myosin-7 (AHRD V3.3 *** A0A2G2ZU45_CAPAN)
Solyc09g098080.3	1.36525	3.84806	1.53597	2.50529	0.012235	0.0286572	Glycosyltransferase (AHRD V3.3 *** Q94IF2_TOBAC)
Solyc10g005195.1	1.36525	3.84806	1.53597	2.50529	0.012235	0.0286572
Solyc10g008310.1	1.36525	3.84806	1.53597	2.50529	0.012235	0.0286572	Pyrroline-5-carboxylate reductase (AHRD V3.3 *** Q9SY38_ARATH)
Solyc10g084420.2	1.36525	3.84806	1.53597	2.50529	0.012235	0.0286572	transmembrane protein (AHRD V3.3 --* AT2G37300.6)
Solyc12g014570.2	1.36525	3.84806	1.53597	2.50529	0.012235	0.0286572	Glycerophosphodiester phosphodiesterase GDPDL4 (AHRD V3.3 *** A0A2G2Z5P4_CAPAN)
Solyc03g006260.3	11.8906	3.83655	0.565306	6.78668	1.1474e-11	2.47162e-10	Calcium-binding EF-hand family protein (AHRD V3.3 *-* A0A2U1MZJ3_ARTAN)
Solyc09g055900.3	22.696	3.83303	0.902753	4.24594	2.17683e-05	0.000131461	Lipoxygenase (AHRD V3.3 *** K4CT85_SOLLC)
Solyc02g070420.2	19.8674	3.82719	0.697118	5.49002	4.01889e-08	4.72157e-07	transmembrane protein (AHRD V3.3 *-* AT2G34530.1)
Solyc10g017510.3	38.707	3.82336	0.413457	9.24729	2.30257e-20	1.28555e-18	Cytochrome (AHRD V3.3 *** A0A1U8EF26_CAPAN)
Solyc05g009120.3	4.06133	3.81793	0.941369	4.05572	4.99801e-05	0.000274065	Core-2 i-branching beta-n-acetylglucosaminyltransferase family protein (AHRD V3.3 *** A0A2K3MN76_TRIPR)
Solyc04g007800.3	3.94444	3.81376	1.27103	3.00053	0.00269514	0.0081755	Calcium-dependent lipid-binding (CaLB domain) family protein (AHRD V3.3 *** A0A2U1LCF2_ARTAN)
Solyc01g109330.3	4.08603	3.81357	0.986098	3.86734	0.000110031	0.000539864	Cytochrome c biogenesis protein CCS1, chloroplastic (AHRD V3.3 *** A0A2G2VTA9_CAPBA)
Solyc02g092050.3	26.4231	3.79991	0.35645	10.6604	1.55863e-26	1.38184e-24	AP2-like ethylene-responsive transcription factor PLT2 (AHRD V3.3 *** A0A2G3D8I7_CAPCH)
Solyc07g065920.3	7.66659	3.79641	0.659782	5.75403	8.71398e-09	1.17433e-07	Heavy metal-associated isoprenylated plant protein 41 (AHRD V3.3 *-* A0A2P4JR90_QUESU)
Solyc09g072880.3	11.5405	3.79362	0.534201	7.10148	1.2343e-12	2.99201e-11	Protein FLUORESCENT IN BLUE LIGHT, chloroplastic (AHRD V3.3 *** A0A1U8GA42_CAPAN)
Solyc01g010480.3	1.38995	3.78856	1.60776	2.35642	0.0184519	0.040462	Protein TWIN LOV 1 (AHRD V3.3 *** A0A2G3AIG6_CAPAN)
Solyc01g017390.2	1.38995	3.78856	1.60776	2.35642	0.0184519	0.040462	RNA polymerase C (AHRD V3.3 *-* A0A023U9U5_9LILI)
Solyc01g089890.3	1.38995	3.78856	1.60776	2.35642	0.0184519	0.040462	PRA1 family protein (AHRD V3.3 *** A0A2G3AMA6_CAPAN)
Solyc03g019750.3	1.38995	3.78856	1.60776	2.35642	0.0184519	0.040462	alpha-1,4-glucan-protein synthase [UDP-forming]-like (AHRD V3.3 *** A0A1S3YIZ3_TOBAC)
Solyc03g034320.3	1.38995	3.78856	1.60776	2.35642	0.0184519	0.040462	Class I glutamine amidotransferase-like superfamily protein (AHRD V3.3 *** F4KA45_ARATH)
Solyc04g010200.1	1.38995	3.78856	1.60776	2.35642	0.0184519	0.040462	ABC transporter G family member (AHRD V3.3 *** A0A2K3PJ14_TRIPR)
Solyc05g009080.3	1.38995	3.78856	1.60776	2.35642	0.0184519	0.040462	Cyclase/dehydrase family protein (AHRD V3.3 *** A0A2K3P6S6_TRIPR)
Solyc05g011890.1	1.38995	3.78856	1.60776	2.35642	0.0184519	0.040462	Sulfotransferase (AHRD V3.3 *** A0A2G3B6Y2_CAPCH)
Solyc05g013510.3	1.38995	3.78856	1.60776	2.35642	0.0184519	0.040462	Phosphate transporter (AHRD V3.3 *** Q6J2Q8_SOLTU)
Solyc05g018850.1	1.38995	3.78856	1.60776	2.35642	0.0184519	0.040462	Unknown protein
Solyc05g050770.3	1.38995	3.78856	1.60776	2.35642	0.0184519	0.040462	Serine carboxypeptidase (AHRD V3.3 *** A0A2K3LD91_TRIPR)
Solyc06g068830.2	1.38995	3.78856	1.60776	2.35642	0.0184519	0.040462	Ethylene-responsive transcription factor (AHRD V3.3 *** A0A1U8HB76_CAPAN)
Solyc07g037960.1	1.38995	3.78856	1.60776	2.35642	0.0184519	0.040462	ectonucleotide pyrophosphatase/phosphodiesterase family member 3 (AHRD V3.3 *** A0A2I4GPP6_9ROSI)
Solyc09g007480.3	1.38995	3.78856	1.60776	2.35642	0.0184519	0.040462	transmembrane protein (AHRD V3.3 -** AT5G03120.1)
Solyc10g007670.3	1.38995	3.78856	1.60776	2.35642	0.0184519	0.040462	hypothetical protein (AHRD V3.3 *-* AT2G33180.1)
Solyc10g049560.2	1.38995	3.78856	1.60776	2.35642	0.0184519	0.040462	Pheophytinase, chloroplastic (AHRD V3.3 *-* A0A2G3AKP9_CAPAN)
Solyc10g054910.1	1.38995	3.78856	1.60776	2.35642	0.0184519	0.040462	Peptidyl-prolyl cis-trans isomerase (AHRD V3.3 *** A0A2G2W9L6_CAPBA)
Solyc11g027660.1	1.38995	3.78856	1.60776	2.35642	0.0184519	0.040462
Solyc03g111210.3	3.60887	3.77321	1.01749	3.70833	0.00020863	0.000940505	Pentatricopeptide repeat (AHRD V3.3 *** A0A200Q8N4_9MAGN)
Solyc09g090180.1	11.664	3.77242	0.594925	6.34099	2.28295e-10	4.05175e-09	Protein LIGHT-DEPENDENT SHORT HYPOCOTYLS 6 (AHRD V3.3 *** A0A2G2W1D1_CAPBA)
Solyc01g081600.3	26.3724	3.76819	0.496052	7.59636	3.04573e-14	8.75762e-13	Non-specific lipid-transfer protein (AHRD V3.3 *** K4AY52_SOLLC)
Solyc01g021675.1	3.63176	3.76786	0.930719	4.04833	5.1584e-05	0.000281434
Solyc07g062260.3	22.3178	3.76208	0.473969	7.9374	2.0646e-15	6.74695e-14	BES1/BZR1 (AHRD V3.3 *** A0A2K3PP13_TRIPR)
Solyc09g061250.3	18.0618	3.75926	0.506864	7.41672	1.2006e-13	3.23824e-12	BTB/POZ domain-containing protein (AHRD V3.3 *** A0A2G2Z754_CAPAN)
Solyc08g014330.3	67.2032	3.75489	0.298024	12.5993	2.1306e-36	3.74321e-34	Amine oxidase (AHRD V3.3 *** A4GZ88_TOBAC)
Solyc02g086380.1	3.92154	3.74717	1.0126	3.70054	0.000215139	0.000966433	keratin, type II cytoskeletal I (AHRD V3.3 *** XP_004232330.1)
Solyc06g082940.3	7.7527	3.74687	1.04779	3.57598	0.000348918	0.00146498	Photosystem I reaction center subunit XI protein (AHRD V3.3 *** A0A2U1MVK5_ARTAN)
Solyc06g065670.3	7.00025	3.73786	0.805297	4.6416	3.45723e-06	2.59326e-05	Pleiotropic drug resistance protein 4 (AHRD V3.3 *** A0A2G2WKR5_CAPBA)
Solyc08g065420.3	7.55331	3.73464	0.665353	5.61301	1.98832e-08	2.48055e-07	bell-like homeodomain protein 4
Solyc07g062470.3	36.1718	3.72421	0.355302	10.4818	1.04708e-25	8.87239e-24	Protein LIGHT-DEPENDENT SHORT HYPOCOTYLS 6 (AHRD V3.3 *** A0A1U8HIW3_CAPAN)
Solyc02g083500.3	147.722	3.72324	0.376632	9.8856	4.80686e-23	3.33519e-21	cell wall integrity/stress response component (AHRD V3.3 *** AT5G66090.1)
Solyc09g060110.3	57.1123	3.7179	0.271802	13.6787	1.36059e-42	3.52099e-40	Protein kinase domain (AHRD V3.3 *** A0A200PPE5_9MAGN)
Solyc05g055200.3	7.29664	3.71409	0.869822	4.26994	1.95522e-05	0.000119472	Double Clp-N motif-containing P-loop nucleoside triphosphate hydrolases superfamily protein (AHRD V3.3 *-* A0A2U1KPR9_ARTAN)
Solyc01g058170.3	1.17607	3.71307	1.59972	2.32107	0.0202831	0.0438121	Agenet domain containing protein (AHRD V3.3 *** A0A2P5F5R4_TREOI)
Solyc01g090425.1	1.17607	3.71307	1.59972	2.32107	0.0202831	0.0438121
Solyc01g099020.3	1.17607	3.71307	1.59972	2.32107	0.0202831	0.0438121	GDSL esterase/lipase (AHRD V3.3 *** A0A199UFA2_ANACO)
Solyc02g011930.1	1.17607	3.71307	1.59972	2.32107	0.0202831	0.0438121
Solyc02g081530.1	1.17607	3.71307	1.59972	2.32107	0.0202831	0.0438121	Plant organelle RNA recognition domain protein (AHRD V3.3 *** A0A072UXM1_MEDTR)
Solyc02g082240.1	1.17607	3.71307	1.59972	2.32107	0.0202831	0.0438121	Unknown protein
Solyc02g082970.1	1.17607	3.71307	1.59972	2.32107	0.0202831	0.0438121	Pentatricopeptide repeat-containing protein (AHRD V3.3 *** A0A2G2XFX3_CAPBA)
Solyc02g088470.1	1.17607	3.71307	1.59972	2.32107	0.0202831	0.0438121	Pentatricopeptide repeat-containing protein (AHRD V3.3 *** A0A2G3D9J1_CAPCH)
Solyc02g094758.1	1.17607	3.71307	1.59972	2.32107	0.0202831	0.0438121
Solyc03g006910.3	1.17607	3.71307	1.59972	2.32107	0.0202831	0.0438121	bHLH transcription factor 019
Solyc03g033910.1	1.17607	3.71307	1.59972	2.32107	0.0202831	0.0438121	Unknown protein
Solyc03g044160.2	1.17607	3.71307	1.59972	2.32107	0.0202831	0.0438121	Kinase family protein (AHRD V3.3 *** S8C376_9LAMI)
Solyc03g112030.2	1.17607	3.71307	1.59972	2.32107	0.0202831	0.0438121	Cytochrome P450 71A6 (AHRD V3.3 *** A0A2G3CY66_CAPCH)
Solyc04g014600.3	1.17607	3.71307	1.59972	2.32107	0.0202831	0.0438121	Adenine nucleotide alpha hydrolases-like superfamily protein (AHRD V3.3 *** A0A2U1NYH2_ARTAN)
Solyc04g077333.1	1.17607	3.71307	1.59972	2.32107	0.0202831	0.0438121
Solyc05g053000.1	1.17607	3.71307	1.59972	2.32107	0.0202831	0.0438121	AT-hook motif nuclear-localized protein (AHRD V3.3 *** A0A2G2WTS2_CAPBA)
Solyc06g009940.1	1.17607	3.71307	1.59972	2.32107	0.0202831	0.0438121	Photosystem I P700 chlorophyll a apoprotein A1 (AHRD V3.3 *-* J7H3U2_CAPAN)
Solyc06g048860.2	1.17607	3.71307	1.59972	2.32107	0.0202831	0.0438121	Laccase (AHRD V3.3 *** K4C5D2_SOLLC)
Solyc07g017760.1	1.17607	3.71307	1.59972	2.32107	0.0202831	0.0438121	Pentatricopeptide repeat (AHRD V3.3 *** A0A200QZ38_9MAGN)
Solyc07g052750.1	1.17607	3.71307	1.59972	2.32107	0.0202831	0.0438121	STOREKEEPER protein (AHRD V3.3 *-* STK_SOLTU)
Solyc07g062630.1	1.17607	3.71307	1.59972	2.32107	0.0202831	0.0438121	ABC transporter G family member 10 (AHRD V3.3 *** A0A2G2Z509_CAPAN)
Solyc09g047920.2	1.17607	3.71307	1.59972	2.32107	0.0202831	0.0438121	Mitogen-activated protein kinase kinase kinase YODA (AHRD V3.3 *-* A0A2G2X0X1_CAPBA)
Solyc11g005390.2	1.17607	3.71307	1.59972	2.32107	0.0202831	0.0438121	transmembrane protein (AHRD V3.3 *** AT3G18800.1)
Solyc12g056200.2	1.17607	3.71307	1.59972	2.32107	0.0202831	0.0438121	DUF604 domain-containing protein (AHRD V3.3 *** A0A1Q3C751_CEPFO)
Solyc12g062595.1	1.17607	3.71307	1.59972	2.32107	0.0202831	0.0438121
Solyc12g088640.2	1.17607	3.71307	1.59972	2.32107	0.0202831	0.0438121	Carbohydrate esterase, putative (DUF303) (AHRD V3.3 *** Q0WNN6_ARATH)
Solyc12g042580.2	28.5119	3.70183	0.496018	7.46311	8.45036e-14	2.32841e-12	Plastocyanin-like (AHRD V3.3 *** A0A200PSX2_9MAGN)
Solyc03g115230.3	7.51413	3.69809	0.84611	4.37069	1.23852e-05	7.9965e-05	Solanum lycopersicum heat shock protein
Solyc11g063540.1	3.73056	3.69363	1.04822	3.52371	0.000425547	0.00173277	RNA-dependent RNA polymerase (AHRD V3.3 *-* A0A2Z6JIR4_9VIRU)
Solyc06g082210.1	7.14844	3.69349	0.662987	5.57098	2.53308e-08	3.08972e-07	Protein LIGHT-DEPENDENT SHORT HYPOCOTYLS 6 (AHRD V3.3 *** A0A1J3GXN6_NOCCA)
Solyc03g043900.1	3.46728	3.68701	0.931838	3.95671	7.59895e-05	0.000394898
Solyc02g031750.3	7.13215	3.68227	0.899305	4.09458	4.2294e-05	0.000236131	Phloem protein 2-like protein (AHRD V3.3 *** A0A2U1PTN1_ARTAN)
Solyc09g011150.1	3.49379	3.68091	0.930679	3.95508	7.65075e-05	0.000396943	ATP synthase subunit beta, chloroplastic (AHRD V3.3 *-* A0A2U1KL25_ARTAN)
Solyc09g014520.3	3.75706	3.67916	1.04638	3.51609	0.000437946	0.00177345	Chlorophyll a-b binding protein, chloroplastic (AHRD V3.3 *** A0A2G3BKI1_CAPCH)
Solyc01g065690.3	7.32314	3.67726	0.81833	4.49362	7.00231e-06	4.8392e-05	Heavy metal-associated isoprenylated plant protein (AHRD V3.3 *-* A0A2R6PJM0_ACTCH)
Solyc07g007770.2	17.0237	3.67623	0.585735	6.27627	3.46799e-10	6.01558e-09	Unknown protein
Solyc01g006060.3	6.98757	3.67421	0.668439	5.49671	3.86951e-08	4.55727e-07
Solyc07g055870.3	23.9178	3.667	0.686978	5.33787	9.40456e-08	1.02386e-06	MAP kinase kinase kinase 58
Solyc06g009780.3	31.1815	3.66565	0.436752	8.39297	4.74009e-17	1.85629e-15	Kinesin-4 (AHRD V3.3 *** A0A2G2WGI9_CAPBA)
Solyc03g007230.3	21.2519	3.66076	0.496226	7.37721	1.61639e-13	4.29318e-12	Protein phosphatase 2C (AHRD V3.3 *** A0A2U1KYU0_ARTAN)
Solyc04g007750.3	119.155	3.65557	0.354239	10.3195	5.75285e-25	4.66809e-23	Sn-1 protein (AHRD V3.3 *** Q42393_CAPAN)
Solyc01g079375.1	1.20077	3.6308	1.56479	2.32032	0.0203237	0.0438121
Solyc01g095360.2	1.20077	3.6308	1.56479	2.32032	0.0203237	0.0438121	Calcium-dependent lipid-binding (CaLB domain) family protein (AHRD V3.3 *-* Q9M148_ARATH)
Solyc01g098790.2	1.20077	3.6308	1.56479	2.32032	0.0203237	0.0438121	Alpha-crystallin domain-containing protein 22.3 (AHRD V3.3 *** A0A2G2XZ98_CAPAN)
Solyc01g108043.1	1.20077	3.6308	1.56479	2.32032	0.0203237	0.0438121
Solyc02g021770.1	1.20077	3.6308	1.56479	2.32032	0.0203237	0.0438121	Cytochrome c oxidase subunit 1 (AHRD V3.3 *-* A0A2G3CV23_CAPCH)
Solyc02g062470.2	1.20077	3.6308	1.56479	2.32032	0.0203237	0.0438121
Solyc03g007980.1	1.20077	3.6308	1.56479	2.32032	0.0203237	0.0438121	Site-determining protein (AHRD V3.3 *** A0A2I4HG12_9ROSI)
Solyc03g033660.3	1.20077	3.6308	1.56479	2.32032	0.0203237	0.0438121	GATA transcription factor (AHRD V3.3 *** K4BFN8_SOLLC)
Solyc03g070390.3	1.20077	3.6308	1.56479	2.32032	0.0203237	0.0438121	Alpha-1,4-glucan-protein synthase [udp-forming] 1 (AHRD V3.3 *** A0A1J6KRR6_NICAT)
Solyc03g117160.3	1.20077	3.6308	1.56479	2.32032	0.0203237	0.0438121	Unknown protein
Solyc04g051720.2	1.20077	3.6308	1.56479	2.32032	0.0203237	0.0438121	Unknown protein
Solyc04g072760.3	1.20077	3.6308	1.56479	2.32032	0.0203237	0.0438121	Sulfate transporter (AHRD V3.3 *** S6A1Z9_NICAT)
Solyc04g074000.3	1.20077	3.6308	1.56479	2.32032	0.0203237	0.0438121	Receptor protein kinase, putative (AHRD V3.3 *** A0A061FG24_THECC)
Solyc04g076800.3	1.20077	3.6308	1.56479	2.32032	0.0203237	0.0438121	Pentatricopeptide repeat (AHRD V3.3 *** A0A200QXT4_9MAGN)
Solyc05g006440.3	1.20077	3.6308	1.56479	2.32032	0.0203237	0.0438121	transmembrane protein (AHRD V3.3 *** AT3G17930.1)
Solyc05g009230.2	1.20077	3.6308	1.56479	2.32032	0.0203237	0.0438121	MYB transcription factor (AHRD V3.3 *-* B4FU27_MAIZE)
Solyc05g025813.1	1.20077	3.6308	1.56479	2.32032	0.0203237	0.0438121
Solyc07g042440.3	1.20077	3.6308	1.56479	2.32032	0.0203237	0.0438121	Peroxiredoxin Q (AHRD V3.3 *** D7TCA6_VITVI)
Solyc08g023640.1	1.20077	3.6308	1.56479	2.32032	0.0203237	0.0438121	Pentatricopeptide repeat-containing protein (AHRD V3.3 *** A0A2G3ADH2_CAPAN)
Solyc10g009320.3	1.20077	3.6308	1.56479	2.32032	0.0203237	0.0438121	NAD-dependent protein deacetylase HST1-like protein (AHRD V3.3 *-* AT2G46640.2)
Solyc11g050760.2	1.20077	3.6308	1.56479	2.32032	0.0203237	0.0438121	NAD(P)H-quinone oxidoreductase subunit 1, chloroplastic (AHRD V3.3 *-* A0A2G2WAS0_CAPBA)
Solyc11g066100.2	1.20077	3.6308	1.56479	2.32032	0.0203237	0.0438121	Heat shock protein 70 (AHRD V3.3 *** S8C6K2_9LAMI)
Solyc12g062640.1	1.20077	3.6308	1.56479	2.32032	0.0203237	0.0438121	30S ribosomal protein S2, chloroplastic (AHRD V3.3 *** A0A2G3AIP6_CAPAN)
Solyc06g068590.3	3.42629	3.61858	1.5933	2.27112	0.0231397	0.048867	Serine/threonine-protein kinase fray2 (AHRD V3.3 *** A0A2G2ZC59_CAPAN)
Solyc03g120640.3	7.13576	3.61662	0.781274	4.62913	3.67208e-06	2.74367e-05	Photosystem I reaction center subunit VI, chloroplastic (AHRD V3.3 *** A0A2G3D0C1_CAPCH)
Solyc01g090810.3	27.9309	3.61508	0.600028	6.02485	1.69264e-09	2.60145e-08	beta-expansin precursor
Solyc12g056935.1	6.84779	3.61425	0.664313	5.44059	5.31057e-08	6.07148e-07
Solyc11g066120.2	16.6755	3.61347	0.565408	6.39091	1.64901e-10	3.00461e-09	CLAVATA3/ESR (CLE)-related protein 46-like (AHRD V3.3 -** XP_022878632.1)
Solyc08g078500.3	401.108	3.61033	0.397735	9.07723	1.11373e-19	5.67231e-18	auxin canalization protein (DUF828) (AHRD V3.3 *** AT4G17350.1)
Solyc08g077300.3	3.59258	3.60941	1.09061	3.30954	0.000934511	0.00336136	UMP-CMP kinase (AHRD V3.3 *** A0A2G3AFB8_CAPAN),Pfam:PF00406
Solyc07g054170.3	38.8606	3.60249	0.636783	5.65734	1.53741e-08	1.97461e-07	Expansin-B1 (AHRD V3.3 *** A0A1U8HBL3_CAPAN)
Solyc05g012660.2	3.3028	3.60045	0.934168	3.85418	0.000116119	0.000566686	Glycosyltransferase (AHRD V3.3 *** F4ISB4_ARATH)
Solyc01g104433.1	7.04538	3.59493	1.0346	3.47472	0.000511395	0.0020259
Solyc11g069660.2	45.8734	3.58407	0.435959	8.2211	2.01643e-16	7.41163e-15
Solyc11g012850.2	13.651	3.57864	0.546314	6.55053	5.73329e-11	1.13305e-09	Chlorophyllide a oxygenase, chloroplastic (AHRD V3.3 *** A0A2G2Z9Y9_CAPAN)
Solyc06g051260.3	28.8534	3.57695	0.540776	6.61449	3.72842e-11	7.58759e-10	bHLH transcription factor 043
Solyc03g098200.3	13.5606	3.57363	0.626001	5.70866	1.1387e-08	1.49561e-07	Homeobox-leucine zipper protein HDG12 (AHRD V3.3 *** A0A2G2X830_CAPBA)
Solyc07g064240.3	13.7865	3.56213	1.15155	3.09334	0.00197919	0.00633524	Early nodulin-like protein 2-like (AHRD V3.3 *** A0A2K3LF88_TRIPR)
Solyc09g091000.3	13.1455	3.55614	0.505288	7.03784	1.95243e-12	4.60456e-11	Pathogenesis-related protein STH-2 (AHRD V3.3 *** PRS2_SOLTU)
Solyc10g055400.1	3.11362	3.54829	0.953371	3.72184	0.000197776	0.00089813	Unknown protein
Solyc10g049580.2	111.589	3.5449	0.218085	16.2546	2.07097e-59	1.22241e-56	classical arabinogalactan protein 9-like (AHRD V3.3 *-* XP_004248771.3)
Solyc05g051740.3	103.52	3.544	0.220726	16.0561	5.18111e-58	2.48045e-55
Solyc08g076850.3	18.9257	3.53726	0.426092	8.30162	1.02699e-16	3.86381e-15	Tetraspanin family protein (AHRD V3.3 *** A0A2U1MFE6_ARTAN)
Solyc01g107650.3	12.9665	3.5164	0.591224	5.94766	2.72006e-09	4.03478e-08	Ovary receptor kinase 1 (AHRD V3.3 *** S4WIP5_SOLCH)
Solyc02g084680.2	12.3412	3.51077	0.491035	7.14973	8.69507e-13	2.15687e-11	Protein SHI RELATED SEQUENCE 5 (AHRD V3.3 *** A0A2G3AAR0_CAPAN),Pfam:PF05142
Solyc04g079560.3	180.497	3.49931	0.317783	11.0117	3.35765e-28	3.38416e-26	Lysine histidine transporter-like 8 (AHRD V3.3 *** A0A1U8GKT6_CAPAN)
Solyc04g015600.3	18.1919	3.48296	0.449064	7.75605	8.76182e-15	2.65909e-13	Leucine-rich repeat receptor-like tyrosine-protein kinase (AHRD V3.3 *** A0A2R6R578_ACTCH)
Solyc01g097390.3	2.92444	3.47602	0.999195	3.47882	0.00050362	0.00199965	NAD(P)-linked oxidoreductase, aldo/keto reductase family protein (AHRD V3.3 *** A0A1Y1HY98_KLENI)
[truncated: 8,144 more rows]

## Sheet: Supplementary Table 7
Supplementary Table 7: List of 9181 differentially expressed genes identified in phloem cells in response to Meloidogyne incognita infection
[truncated: 9,182 more rows]

[truncated: 10 more sheets: Supplementary Table 8, Supplementary Table 9, Supplementary Table 10, Supplementary Table 11, Supplementary Table 12, Supplementary Table 13, Supplementary Table 14, Supplementary Table 15, Supplementary Table 16, Supplementary Table 17]
